# Supplementary material for: Digital Repeat Photography Application for Flowering Stage Classification of Selected Woody Plants
Source: Sensors (Basel). 2025 Mar 27;25(7):2106. doi: 10.3390/s25072106 (PMC11990982; doi:10.3390/s25072106)
Supplement: Supplementary file 1 [file sensors-25-02106-s001.zip]

Archive with 1 entries (1 files):
- sensors-3515267-supplementary.xlsx
