# Supplementary material for: Digital Repeat Photography Application for Flowering Stage Classification of Selected Woody Plants
Source: Sensors (Basel). 2025 Mar 27;25(7):2106. doi: 10.3390/s25072106 (PMC11990982; doi:10.3390/s25072106)
Supplement: Supplementary file 1 [file sensors-25-02106-s001.zip › sensors-3515267-supplementary.xlsx]

## Sheet: legend
doy	day of year
obs	flowering observation (1 - true, 0 - false)
pred	model flowering prediction (1 - frue, 0 - false)
nr_true	number of flowering predictions in a doy
nr_false	number of non-flowering predictions in a doy
perc	percentage of nr_true in all predictions in a doy
Spreadsheets:
aal22	plant code and year of test time series – diel performance of each model	aal	Ailanthus altissima			22	year 2022
apl23		apl	Acer platanoides			23	year 2023
aps22		aps	Acer pseudoplatanus
cmo23		cmo	Crataegus monogyna
dvi22		dvi	Diospyros virginiana
msa23		msa	Magnolia salicifolia
pce23		pce	Prunus cerasifera
rgl23		rgl	Rosa glauca
rpt23		rpt	Rosa pteragonis
rsp23		rsp	Rosa spinossisima
svu23		svu	Syringa vulgaris
tco22		tco	Tilia cordata
aal%	plant code with diel summarized performance of the models
apl%
aps%
cmo%
dvi%
msa%
pce%
rgl%
rpt%
rsp%
svu%
tco%

## Sheet: aal22
A.nt						A.fs						A.df						A.fs.df						B.nt						B.fs						B.df						B.fs.df						C.nt
doy	obs	pred	nr_true	nr_false	perc	doy	obs	pred	nr_true	nr_false	perc	doy	obs	pred	nr_true	nr_false	perc	doy	obs	pred	nr_true	nr_false	perc	doy	obs	pred	nr_true	nr_false	perc	doy	obs	pred	nr_true	nr_false	perc	doy	obs	pred	nr_true	nr_false	perc	doy	obs	pred	nr_true	nr_false	perc	doy	obs
1	0	0	0	42	0	1	0	0	0	42	0	1	0	0	0	21	0	1	0	0	0	21	0	1	0	0	0	42	0	1	0	0	0	42	0	1	0	0	0	21	0	1	0	0	0	21	0	1	0
2	0	0	0	42	0	2	0	0	0	42	0	2	0	0	0	21	0	2	0	0	0	21	0	2	0	0	0	42	0	2	0	0	0	42	0	2	0	0	0	21	0	2	0	0	0	21	0	2	0
3	0	0	0	42	0	3	0	0	0	42	0	3	0	0	0	21	0	3	0	0	0	21	0	3	0	0	0	42	0	3	0	0	0	42	0	3	0	0	0	21	0	3	0	0	0	21	0	3	0
4	0	0	0	43	0	4	0	0	0	43	0	4	0	0	0	22	0	4	0	0	0	22	0	4	0	0	0	43	0	4	0	0	0	43	0	4	0	0	0	22	0	4	0	0	0	22	0	4	0
5	0	0	0	41	0	5	0	0	0	41	0	5	0	0	0	21	0	5	0	0	0	21	0	5	0	0	0	41	0	5	0	0	0	41	0	5	0	0	0	21	0	5	0	0	0	21	0	5	0
6	0	0	0	42	0	6	0	0	0	42	0	6	0	0	0	21	0	6	0	0	0	21	0	6	0	0	0	42	0	6	0	0	0	42	0	6	0	0	0	21	0	6	0	0	0	21	0	6	0
7	0	0	0	42	0	7	0	0	0	42	0	7	0	0	0	21	0	7	0	0	0	21	0	7	0	0	0	42	0	7	0	0	0	42	0	7	0	0	0	21	0	7	0	0	0	21	0	7	0
8	0	0	0	44	0	8	0	0	0	44	0	8	0	0	0	22	0	8	0	0	0	22	0	8	0	0	0	44	0	8	0	0	0	44	0	8	0	0	0	22	0	8	0	0	0	22	0	8	0
18	0	0	0	10	0	18	0	0	0	10	0	18	0	0	0	5	0	18	0	0	0	5	0	18	0	0	0	10	0	18	0	0	0	10	0	18	0	0	0	5	0	18	0	0	0	5	0	18	0
19	0	0	0	42	0	19	0	0	0	42	0	19	0	0	0	21	0	19	0	0	0	21	0	19	0	0	0	42	0	19	0	0	0	42	0	19	0	0	0	21	0	19	0	0	0	21	0	19	0
20	0	0	0	44	0	20	0	0	0	44	0	20	0	0	0	22	0	20	0	0	0	22	0	20	0	0	0	44	0	20	0	0	0	44	0	20	0	0	0	22	0	20	0	0	0	22	0	20	0
21	0	0	0	44	0	21	0	0	0	44	0	21	0	0	0	22	0	21	0	0	0	22	0	21	0	0	0	44	0	21	0	0	0	44	0	21	0	0	0	22	0	21	0	0	0	22	0	21	0
22	0	0	0	44	0	22	0	0	0	44	0	22	0	0	0	22	0	22	0	0	0	22	0	22	0	0	0	44	0	22	0	0	0	44	0	22	0	0	0	22	0	22	0	0	0	22	0	22	0
23	0	0	0	44	0	23	0	0	0	44	0	23	0	0	0	22	0	23	0	0	0	22	0	23	0	0	0	44	0	23	0	0	0	44	0	23	0	0	0	22	0	23	0	0	0	22	0	23	0
24	0	0	0	43	0	24	0	0	0	43	0	24	0	0	0	22	0	24	0	0	0	22	0	24	0	0	0	43	0	24	0	0	0	43	0	24	0	0	0	22	0	24	0	0	0	22	0	24	0
25	0	0	0	42	0	25	0	0	0	42	0	25	0	0	0	21	0	25	0	0	0	21	0	25	0	0	0	42	0	25	0	0	0	42	0	25	0	0	0	21	0	25	0	0	0	21	0	25	0
26	0	0	0	43	0	26	0	0	0	43	0	26	0	0	0	22	0	26	0	0	0	22	0	26	0	0	0	43	0	26	0	0	0	43	0	26	0	0	0	22	0	26	0	0	0	22	0	26	0
27	0	0	0	42	0	27	0	0	0	42	0	27	0	0	0	21	0	27	0	0	0	21	0	27	0	0	0	42	0	27	0	0	0	42	0	27	0	0	0	21	0	27	0	0	0	21	0	27	0
28	0	0	0	42	0	28	0	0	0	42	0	28	0	0	0	21	0	28	0	0	0	21	0	28	0	0	0	42	0	28	0	0	0	42	0	28	0	0	0	21	0	28	0	0	0	21	0	28	0
29	0	0	0	44	0	29	0	0	0	44	0	29	0	0	0	22	0	29	0	0	0	22	0	29	0	0	0	44	0	29	0	0	0	44	0	29	0	0	0	22	0	29	0	0	0	22	0	29	0
30	0	0	0	44	0	30	0	0	0	44	0	30	0	0	0	22	0	30	0	0	0	22	0	30	0	0	0	44	0	30	0	0	0	44	0	30	0	0	0	22	0	30	0	0	0	22	0	30	0
31	0	0	0	45	0	31	0	0	0	45	0	31	0	0	0	23	0	31	0	0	0	23	0	31	0	0	0	45	0	31	0	0	0	45	0	31	0	0	0	23	0	31	0	0	0	23	0	31	0
32	0	0	0	43	0	32	0	0	0	43	0	32	0	0	0	22	0	32	0	0	0	22	0	32	0	0	0	43	0	32	0	0	0	43	0	32	0	0	0	22	0	32	0	0	0	22	0	32	0
33	0	0	0	45	0	33	0	0	0	45	0	33	0	0	0	23	0	33	0	0	0	23	0	33	0	0	0	45	0	33	0	0	0	45	0	33	0	0	0	23	0	33	0	0	0	23	0	33	0
34	0	0	0	45	0	34	0	0	0	45	0	34	0	0	0	23	0	34	0	0	0	23	0	34	0	0	0	45	0	34	0	0	0	45	0	34	0	0	0	23	0	34	0	0	0	23	0	34	0
35	0	0	0	45	0	35	0	0	0	45	0	35	0	0	0	23	0	35	0	0	0	23	0	35	0	0	0	45	0	35	0	0	0	45	0	35	0	0	0	23	0	35	0	0	0	23	0	35	0
36	0	0	0	45	0	36	0	0	0	45	0	36	0	0	0	23	0	36	0	0	0	23	0	36	0	0	0	45	0	36	0	0	0	45	0	36	0	0	0	23	0	36	0	0	0	23	0	36	0
37	0	0	0	45	0	37	0	0	0	45	0	37	0	0	0	23	0	37	0	0	0	23	0	37	0	0	0	45	0	37	0	0	0	45	0	37	0	0	0	23	0	37	0	0	0	23	0	37	0
38	0	0	0	45	0	38	0	0	0	45	0	38	0	0	0	23	0	38	0	0	0	23	0	38	0	0	0	45	0	38	0	0	0	45	0	38	0	0	0	23	0	38	0	0	0	23	0	38	0
39	0	0	0	45	0	39	0	0	0	45	0	39	0	0	0	23	0	39	0	0	0	23	0	39	0	0	0	45	0	39	0	0	0	45	0	39	0	0	0	23	0	39	0	0	0	23	0	39	0
40	0	0	0	45	0	40	0	0	0	45	0	40	0	0	0	23	0	40	0	0	0	23	0	40	0	0	0	45	0	40	0	0	0	45	0	40	0	0	0	23	0	40	0	0	0	23	0	40	0
41	0	0	0	45	0	41	0	0	0	45	0	41	0	0	0	23	0	41	0	0	0	23	0	41	0	0	0	45	0	41	0	0	0	45	0	41	0	0	0	23	0	41	0	0	0	23	0	41	0
42	0	0	0	47	0	42	0	0	0	47	0	42	0	0	0	24	0	42	0	0	0	24	0	42	0	0	0	47	0	42	0	0	0	47	0	42	0	0	0	24	0	42	0	0	0	24	0	42	0
43	0	0	0	46	0	43	0	0	0	46	0	43	0	0	0	23	0	43	0	0	0	23	0	43	0	0	0	46	0	43	0	0	0	46	0	43	0	0	0	23	0	43	0	0	0	23	0	43	0
44	0	0	0	47	0	44	0	0	0	47	0	44	0	0	0	24	0	44	0	0	0	24	0	44	0	0	0	47	0	44	0	0	0	47	0	44	0	0	0	24	0	44	0	0	0	24	0	44	0
45	0	0	0	47	0	45	0	0	0	47	0	45	0	0	0	24	0	45	0	0	0	24	0	45	0	0	0	47	0	45	0	0	0	47	0	45	0	0	0	24	0	45	0	0	0	24	0	45	0
46	0	0	0	47	0	46	0	0	0	47	0	46	0	0	0	24	0	46	0	0	0	24	0	46	0	0	0	47	0	46	0	0	0	47	0	46	0	0	0	24	0	46	0	0	0	24	0	46	0
47	0	0	0	46	0	47	0	0	0	46	0	47	0	0	0	23	0	47	0	0	0	23	0	47	0	0	0	46	0	47	0	0	0	46	0	47	0	0	0	23	0	47	0	0	0	23	0	47	0
48	0	0	0	47	0	48	0	0	0	47	0	48	0	0	0	24	0	48	0	0	0	24	0	48	0	0	0	47	0	48	0	0	0	47	0	48	0	0	0	24	0	48	0	0	0	24	0	48	0
49	0	0	0	46	0	49	0	0	0	46	0	49	0	0	0	23	0	49	0	0	0	23	0	49	0	0	0	46	0	49	0	0	0	46	0	49	0	0	0	23	0	49	0	0	0	23	0	49	0
50	0	0	0	46	0	50	0	0	0	46	0	50	0	0	0	23	0	50	0	0	0	23	0	50	0	0	0	46	0	50	0	0	0	46	0	50	0	0	0	23	0	50	0	0	0	23	0	50	0
51	0	0	0	48	0	51	0	0	0	48	0	51	0	0	0	24	0	51	0	0	0	24	0	51	0	0	0	48	0	51	0	0	0	48	0	51	0	0	0	24	0	51	0	0	0	24	0	51	0
52	0	0	0	49	0	52	0	0	0	49	0	52	0	0	0	25	0	52	0	0	0	25	0	52	0	0	0	49	0	52	0	0	0	49	0	52	0	0	0	25	0	52	0	0	0	25	0	52	0
53	0	0	0	48	0	53	0	0	0	48	0	53	0	0	0	24	0	53	0	0	0	24	0	53	0	0	0	48	0	53	0	0	0	48	0	53	0	0	0	24	0	53	0	0	0	24	0	53	0
54	0	0	0	48	0	54	0	0	0	48	0	54	0	0	0	24	0	54	0	0	0	24	0	54	0	0	0	48	0	54	0	0	0	48	0	54	0	0	0	24	0	54	0	0	0	24	0	54	0
55	0	0	0	60	0	55	0	0	0	60	0	55	0	0	0	30	0	55	0	0	0	30	0	55	0	0	0	60	0	55	0	0	0	60	0	55	0	0	0	30	0	55	0	0	0	30	0	55	0
56	0	0	0	61	0	56	0	0	0	61	0	56	0	0	0	31	0	56	0	0	0	31	0	56	0	0	0	61	0	56	0	0	0	61	0	56	0	0	0	31	0	56	0	0	0	31	0	56	0
57	0	0	0	60	0	57	0	0	0	60	0	57	0	0	0	30	0	57	0	0	0	30	0	57	0	0	0	60	0	57	0	0	0	60	0	57	0	0	0	30	0	57	0	0	0	30	0	57	0
58	0	0	0	60	0	58	0	0	0	60	0	58	0	0	0	30	0	58	0	0	0	30	0	58	0	0	0	60	0	58	0	0	0	60	0	58	0	0	0	30	0	58	0	0	0	30	0	58	0
59	0	0	0	61	0	59	0	0	0	61	0	59	0	0	0	31	0	59	0	0	0	31	0	59	0	0	0	61	0	59	0	0	0	61	0	59	0	0	0	31	0	59	0	0	0	31	0	59	0
60	0	0	0	62	0	60	0	0	0	62	0	60	0	0	0	31	0	60	0	0	0	31	0	60	0	0	0	62	0	60	0	0	0	62	0	60	0	0	0	31	0	60	0	0	0	31	0	60	0
61	0	0	0	62	0	61	0	0	0	62	0	61	0	0	0	31	0	61	0	0	0	31	0	61	0	0	0	62	0	61	0	0	0	62	0	61	0	0	0	31	0	61	0	0	0	31	0	61	0
62	0	0	0	63	0	62	0	0	0	63	0	62	0	0	0	32	0	62	0	0	0	32	0	62	0	0	0	63	0	62	0	0	0	63	0	62	0	0	0	32	0	62	0	0	0	32	0	62	0
63	0	0	0	62	0	63	0	0	0	62	0	63	0	0	0	31	0	63	0	0	0	31	0	63	0	0	0	62	0	63	0	0	0	62	0	63	0	0	0	31	0	63	0	0	0	31	0	63	0
64	0	0	0	64	0	64	0	0	0	64	0	64	0	0	0	32	0	64	0	0	0	32	0	64	0	0	0	64	0	64	0	0	0	64	0	64	0	0	0	32	0	64	0	0	0	32	0	64	0
65	0	0	0	63	0	65	0	0	0	63	0	65	0	0	0	32	0	65	0	0	0	32	0	65	0	0	0	63	0	65	0	0	0	63	0	65	0	0	0	32	0	65	0	0	0	32	0	65	0
66	0	0	0	64	0	66	0	0	0	64	0	66	0	0	0	32	0	66	0	0	0	32	0	66	0	0	0	64	0	66	0	0	0	64	0	66	0	0	0	32	0	66	0	0	0	32	0	66	0
67	0	0	0	65	0	67	0	0	0	65	0	67	0	0	0	33	0	67	0	0	0	33	0	67	0	0	0	65	0	67	0	0	0	65	0	67	0	0	0	33	0	67	0	0	0	33	0	67	0
68	0	0	0	66	0	68	0	0	0	66	0	68	0	0	0	33	0	68	0	0	0	33	0	68	0	0	0	66	0	68	0	0	0	66	0	68	0	0	0	33	0	68	0	0	0	33	0	68	0
69	0	0	0	66	0	69	0	0	0	66	0	69	0	0	0	33	0	69	0	0	0	33	0	69	0	0	0	66	0	69	0	0	0	66	0	69	0	0	0	33	0	69	0	0	0	33	0	69	0
70	0	0	0	66	0	70	0	0	0	66	0	70	0	0	0	33	0	70	0	0	0	33	0	70	0	0	0	66	0	70	0	0	0	66	0	70	0	0	0	33	0	70	0	0	0	33	0	70	0
71	0	0	0	67	0	71	0	0	0	67	0	71	0	0	0	34	0	71	0	0	0	34	0	71	0	0	0	67	0	71	0	0	0	67	0	71	0	0	0	34	0	71	0	0	0	34	0	71	0
72	0	0	0	67	0	72	0	0	0	67	0	72	0	0	0	34	0	72	0	0	0	34	0	72	0	0	0	67	0	72	0	0	0	67	0	72	0	0	0	34	0	72	0	0	0	34	0	72	0
73	0	0	0	68	0	73	0	0	0	68	0	73	0	0	0	34	0	73	0	0	0	34	0	73	0	0	0	68	0	73	0	0	0	68	0	73	0	0	0	34	0	73	0	0	0	34	0	73	0
74	0	0	0	68	0	74	0	0	0	68	0	74	0	0	0	34	0	74	0	0	0	34	0	74	0	0	0	68	0	74	0	0	0	68	0	74	0	0	0	34	0	74	0	0	0	34	0	74	0
75	0	0	0	69	0	75	0	0	0	69	0	75	0	0	0	35	0	75	0	0	0	35	0	75	0	0	0	69	0	75	0	0	0	69	0	75	0	0	0	35	0	75	0	0	0	35	0	75	0
76	0	0	0	69	0	76	0	0	0	69	0	76	0	0	0	35	0	76	0	0	0	35	0	76	0	0	0	69	0	76	0	0	0	69	0	76	0	0	0	35	0	76	0	0	0	35	0	76	0
77	0	0	0	69	0	77	0	0	0	69	0	77	0	0	0	35	0	77	0	0	0	35	0	77	0	0	0	69	0	77	0	0	0	69	0	77	0	0	0	35	0	77	0	0	0	35	0	77	0
78	0	0	0	69	0	78	0	0	0	69	0	78	0	0	0	35	0	78	0	0	0	35	0	78	0	0	0	69	0	78	0	0	0	69	0	78	0	0	0	35	0	78	0	0	0	35	0	78	0
79	0	0	0	70	0	79	0	0	0	70	0	79	0	0	0	35	0	79	0	0	0	35	0	79	0	0	0	70	0	79	0	0	0	70	0	79	0	0	0	35	0	79	0	0	0	35	0	79	0
80	0	0	0	70	0	80	0	0	0	70	0	80	0	0	0	35	0	80	0	0	0	35	0	80	0	0	0	70	0	80	0	0	0	70	0	80	0	0	0	35	0	80	0	0	0	35	0	80	0
81	0	0	0	71	0	81	0	0	0	71	0	81	0	0	0	36	0	81	0	0	0	36	0	81	0	0	0	71	0	81	0	0	0	71	0	81	0	0	0	36	0	81	0	0	0	36	0	81	0
82	0	0	0	71	0	82	0	0	0	71	0	82	0	0	0	36	0	82	0	0	0	36	0	82	0	0	0	71	0	82	0	0	0	71	0	82	0	0	0	36	0	82	0	0	0	36	0	82	0
83	0	0	0	72	0	83	0	0	0	72	0	83	0	0	0	36	0	83	0	0	0	36	0	83	0	0	0	72	0	83	0	0	0	72	0	83	0	0	0	36	0	83	0	0	0	36	0	83	0
84	0	0	0	72	0	84	0	0	0	72	0	84	0	0	0	36	0	84	0	0	0	36	0	84	0	0	0	72	0	84	0	0	0	72	0	84	0	0	0	36	0	84	0	0	0	36	0	84	0
85	0	0	0	73	0	85	0	0	0	73	0	85	0	0	0	37	0	85	0	0	0	37	0	85	0	0	0	73	0	85	0	0	0	73	0	85	0	0	0	37	0	85	0	0	0	37	0	85	0
86	0	0	0	72	0	86	0	0	0	72	0	86	0	0	0	36	0	86	0	0	0	36	0	86	0	0	0	72	0	86	0	0	0	72	0	86	0	0	0	36	0	86	0	0	0	36	0	86	0
87	0	0	0	74	0	87	0	0	0	74	0	87	0	0	0	37	0	87	0	0	0	37	0	87	0	0	0	74	0	87	0	0	0	74	0	87	0	0	0	37	0	87	0	0	0	37	0	87	0
88	0	0	0	73	0	88	0	0	0	73	0	88	0	0	0	37	0	88	0	0	0	37	0	88	0	0	0	73	0	88	0	0	0	73	0	88	0	0	0	37	0	88	0	0	0	37	0	88	0
89	0	0	0	74	0	89	0	0	0	74	0	89	0	0	0	37	0	89	0	0	0	37	0	89	0	0	0	74	0	89	0	0	0	74	0	89	0	0	0	37	0	89	0	0	0	37	0	89	0
90	0	0	0	72	0	90	0	0	0	72	0	90	0	0	0	36	0	90	0	0	0	36	0	90	0	0	0	72	0	90	0	0	0	72	0	90	0	0	0	36	0	90	0	0	0	36	0	90	0
91	0	0	0	75	0	91	0	0	0	75	0	91	0	0	0	38	0	91	0	0	0	38	0	91	0	0	0	75	0	91	0	0	0	75	0	91	0	0	0	38	0	91	0	0	0	38	0	91	0
92	0	0	0	76	0	92	0	0	0	76	0	92	0	0	0	38	0	92	0	0	0	38	0	92	0	0	0	76	0	92	0	0	0	76	0	92	0	0	0	38	0	92	0	0	0	38	0	92	0
93	0	0	0	76	0	93	0	0	0	76	0	93	0	0	0	38	0	93	0	0	0	38	0	93	0	0	0	76	0	93	0	0	0	76	0	93	0	0	0	38	0	93	0	0	0	38	0	93	0
94	0	0	0	76	0	94	0	0	0	76	0	94	0	0	0	38	0	94	0	0	0	38	0	94	0	0	0	76	0	94	0	0	0	76	0	94	0	0	0	38	0	94	0	0	0	38	0	94	0
95	0	0	0	78	0	95	0	0	0	78	0	95	0	0	0	39	0	95	0	0	0	39	0	95	0	0	0	78	0	95	0	0	0	78	0	95	0	0	0	39	0	95	0	0	0	39	0	95	0
96	0	0	0	77	0	96	0	0	0	77	0	96	0	0	0	39	0	96	0	0	0	39	0	96	0	0	0	77	0	96	0	0	0	77	0	96	0	0	0	39	0	96	0	0	0	39	0	96	0
97	0	0	0	78	0	97	0	0	0	78	0	97	0	0	0	39	0	97	0	0	0	39	0	97	0	0	0	78	0	97	0	0	0	78	0	97	0	0	0	39	0	97	0	0	0	39	0	97	0
98	0	0	0	78	0	98	0	0	0	78	0	98	0	0	0	39	0	98	0	0	0	39	0	98	0	0	0	78	0	98	0	0	0	78	0	98	0	0	0	39	0	98	0	0	0	39	0	98	0
99	0	0	0	79	0	99	0	0	0	79	0	99	0	0	0	40	0	99	0	0	0	40	0	99	0	0	0	79	0	99	0	0	0	79	0	99	0	0	0	40	0	99	0	0	0	40	0	99	0
100	0	0	0	79	0	100	0	0	0	79	0	100	0	0	0	40	0	100	0	0	0	40	0	100	0	0	0	79	0	100	0	0	0	79	0	100	0	0	0	40	0	100	0	0	0	40	0	100	0
101	0	0	0	79	0	101	0	0	0	79	0	101	0	0	0	40	0	101	0	0	0	40	0	101	0	0	0	79	0	101	0	0	0	79	0	101	0	0	0	40	0	101	0	0	0	40	0	101	0
102	0	0	0	80	0	102	0	0	0	80	0	102	0	0	0	40	0	102	0	0	0	40	0	102	0	0	0	80	0	102	0	0	0	80	0	102	0	0	0	40	0	102	0	0	0	40	0	102	0
103	0	0	0	80	0	103	0	0	0	80	0	103	0	0	0	40	0	103	0	0	0	40	0	103	0	0	0	80	0	103	0	0	0	80	0	103	0	0	0	40	0	103	0	0	0	40	0	103	0
104	0	0	0	81	0	104	0	0	0	81	0	104	0	0	0	41	0	104	0	0	0	41	0	104	0	0	0	81	0	104	0	0	0	81	0	104	0	0	0	41	0	104	0	0	0	41	0	104	0
105	0	0	0	80	0	105	0	0	0	80	0	105	0	0	0	40	0	105	0	0	0	40	0	105	0	0	0	80	0	105	0	0	0	80	0	105	0	0	0	40	0	105	0	0	0	40	0	105	0
106	0	0	0	81	0	106	0	0	0	81	0	106	0	0	0	41	0	106	0	0	0	41	0	106	0	0	0	81	0	106	0	0	0	81	0	106	0	0	0	41	0	106	0	0	0	41	0	106	0
107	0	0	0	81	0	107	0	0	0	81	0	107	0	0	0	41	0	107	0	0	0	41	0	107	0	0	0	81	0	107	0	0	0	81	0	107	0	0	0	41	0	107	0	0	0	41	0	107	0
108	0	0	0	82	0	108	0	0	0	82	0	108	0	0	0	41	0	108	0	0	0	41	0	108	0	0	0	82	0	108	0	0	0	82	0	108	0	0	0	41	0	108	0	0	0	41	0	108	0
109	0	0	0	82	0	109	0	0	0	82	0	109	0	0	0	41	0	109	0	0	0	41	0	109	0	0	0	82	0	109	0	0	0	82	0	109	0	0	0	41	0	109	0	0	0	41	0	109	0
110	0	0	0	82	0	110	0	0	0	82	0	110	0	0	0	41	0	110	0	0	0	41	0	110	0	0	0	82	0	110	0	0	0	82	0	110	0	0	0	41	0	110	0	0	0	41	0	110	0
111	0	0	0	85	0	111	0	0	0	85	0	111	0	0	0	43	0	111	0	0	0	43	0	111	0	0	0	85	0	111	0	0	0	85	0	111	0	0	0	43	0	111	0	0	0	43	0	111	0
112	0	0	0	83	0	112	0	0	0	83	0	112	0	0	0	42	0	112	0	0	0	42	0	112	0	0	0	83	0	112	0	0	0	83	0	112	0	0	0	42	0	112	0	0	0	42	0	112	0
113	0	0	0	85	0	113	0	0	0	85	0	113	0	0	0	43	0	113	0	0	0	43	0	113	0	0	0	85	0	113	0	0	0	85	0	113	0	0	0	43	0	113	0	0	0	43	0	113	0
114	0	0	0	85	0	114	0	0	0	85	0	114	0	0	0	43	0	114	0	0	0	43	0	114	0	0	0	85	0	114	0	0	0	85	0	114	0	0	0	43	0	114	0	0	0	43	0	114	0
115	0	0	0	85	0	115	0	0	0	85	0	115	0	0	0	43	0	115	0	0	0	43	0	115	0	0	0	85	0	115	0	0	0	85	0	115	0	0	0	43	0	115	0	0	0	43	0	115	0
116	0	0	0	85	0	116	0	0	0	85	0	116	0	0	0	43	0	116	0	0	0	43	0	116	0	0	0	85	0	116	0	0	0	85	0	116	0	0	0	43	0	116	0	0	0	43	0	116	0
117	0	0	0	86	0	117	0	0	0	86	0	117	0	0	0	43	0	117	0	0	0	43	0	117	0	0	0	86	0	117	0	0	0	86	0	117	0	0	0	43	0	117	0	0	0	43	0	117	0
118	0	0	0	86	0	118	0	0	0	86	0	118	0	0	0	43	0	118	0	0	0	43	0	118	0	0	0	86	0	118	0	0	0	86	0	118	0	0	0	43	0	118	0	0	0	43	0	118	0
119	0	0	0	87	0	119	0	0	0	87	0	119	0	0	0	44	0	119	0	0	0	44	0	119	0	0	0	87	0	119	0	0	0	87	0	119	0	0	0	44	0	119	0	0	0	44	0	119	0
120	0	0	0	86	0	120	0	0	0	86	0	120	0	0	0	43	0	120	0	0	0	43	0	120	0	0	0	86	0	120	0	0	0	86	0	120	0	0	0	43	0	120	0	0	0	43	0	120	0
121	0	0	0	87	0	121	0	0	0	87	0	121	0	0	0	44	0	121	0	0	0	44	0	121	0	0	0	87	0	121	0	0	0	87	0	121	0	0	0	44	0	121	0	0	0	44	0	121	0
122	0	0	0	87	0	122	0	0	0	87	0	122	0	0	0	44	0	122	0	0	0	44	0	122	0	0	0	87	0	122	0	0	0	87	0	122	0	0	0	44	0	122	0	0	0	44	0	122	0
123	0	0	0	88	0	123	0	0	0	88	0	123	0	0	0	44	0	123	0	0	0	44	0	123	0	0	0	88	0	123	0	0	0	88	0	123	0	0	0	44	0	123	0	0	0	44	0	123	0
124	0	0	0	87	0	124	0	0	0	87	0	124	0	0	0	44	0	124	0	0	0	44	0	124	0	0	0	87	0	124	0	0	0	87	0	124	0	0	0	44	0	124	0	0	0	44	0	124	0
125	0	0	0	88	0	125	0	0	0	88	0	125	0	0	0	44	0	125	0	0	0	44	0	125	0	0	0	88	0	125	0	0	0	88	0	125	0	0	0	44	0	125	0	0	0	44	0	125	0
126	0	0	0	89	0	126	0	0	0	89	0	126	0	0	0	45	0	126	0	0	0	45	0	126	0	0	0	89	0	126	0	0	0	89	0	126	0	0	0	45	0	126	0	0	0	45	0	126	0
127	0	0	0	90	0	127	0	0	0	90	0	127	0	0	0	45	0	127	0	0	0	45	0	127	0	0	0	90	0	127	0	0	0	90	0	127	0	0	0	45	0	127	0	0	0	45	0	127	0
128	0	0	0	90	0	128	0	0	0	90	0	128	0	0	0	45	0	128	0	0	0	45	0	128	0	0	0	90	0	128	0	0	0	90	0	128	0	0	0	45	0	128	0	0	0	45	0	128	0
129	0	0	0	90	0	129	0	0	0	90	0	129	0	0	0	45	0	129	0	0	0	45	0	129	0	0	0	90	0	129	0	0	0	90	0	129	0	0	0	45	0	129	0	0	0	45	0	129	0
130	0	0	0	90	0	130	0	0	0	90	0	130	0	0	0	45	0	130	0	0	0	45	0	130	0	0	0	90	0	130	0	0	0	90	0	130	0	0	0	45	0	130	0	0	0	45	0	130	0
131	0	0	0	91	0	131	0	0	0	91	0	131	0	0	0	46	0	131	0	0	0	46	0	131	0	0	0	91	0	131	0	0	0	91	0	131	0	0	0	46	0	131	0	0	0	46	0	131	0
132	0	0	1	91	1.08696	132	0	0	0	92	0	132	0	0	1	45	2.17391	132	0	0	0	46	0	132	0	0	1	91	1.08696	132	0	0	0	92	0	132	0	0	1	45	2.17391	132	0	0	1	45	2.17391	132	0
133	0	0	0	92	0	133	0	0	0	92	0	133	0	0	0	46	0	133	0	0	0	46	0	133	0	0	0	92	0	133	0	0	0	92	0	133	0	0	0	46	0	133	0	0	0	46	0	133	0
134	0	0	0	92	0	134	0	0	0	92	0	134	0	0	0	46	0	134	0	0	0	46	0	134	0	0	0	92	0	134	0	0	0	92	0	134	0	0	0	46	0	134	0	0	0	46	0	134	0
135	0	0	0	92	0	135	0	0	0	92	0	135	0	0	0	46	0	135	0	0	0	46	0	135	0	0	0	92	0	135	0	0	0	92	0	135	0	0	0	46	0	135	0	0	0	46	0	135	0
136	0	0	0	92	0	136	0	0	0	92	0	136	0	0	0	46	0	136	0	0	0	46	0	136	0	0	0	92	0	136	0	0	0	92	0	136	0	0	0	46	0	136	0	0	0	46	0	136	0
137	0	0	0	92	0	137	0	0	0	92	0	137	0	0	0	46	0	137	0	0	0	46	0	137	0	0	0	92	0	137	0	0	0	92	0	137	0	0	0	46	0	137	0	0	0	46	0	137	0
138	0	0	0	93	0	138	0	0	0	93	0	138	0	0	0	47	0	138	0	0	0	47	0	138	0	0	0	93	0	138	0	0	0	93	0	138	0	0	0	47	0	138	0	0	0	47	0	138	0
139	0	0	0	93	0	139	0	0	0	93	0	139	0	0	0	47	0	139	0	0	0	47	0	139	0	0	0	93	0	139	0	0	0	93	0	139	0	0	0	47	0	139	0	0	0	47	0	139	0
140	0	0	0	95	0	140	0	0	0	95	0	140	0	0	0	48	0	140	0	0	0	48	0	140	0	0	0	95	0	140	0	0	0	95	0	140	0	0	0	48	0	140	0	0	0	48	0	140	0
141	0	0	0	94	0	141	0	0	0	94	0	141	0	0	0	47	0	141	0	0	0	47	0	141	0	0	0	94	0	141	0	0	0	94	0	141	0	0	0	47	0	141	0	0	0	47	0	141	0
142	0	0	0	95	0	142	0	0	0	95	0	142	0	0	0	48	0	142	0	0	0	48	0	142	0	0	0	95	0	142	0	0	0	95	0	142	0	0	0	48	0	142	0	0	0	48	0	142	0
143	0	0	0	95	0	143	0	0	0	95	0	143	0	0	0	48	0	143	0	0	0	48	0	143	0	0	0	95	0	143	0	0	0	95	0	143	0	0	0	48	0	143	0	0	0	48	0	143	0
144	0	0	0	94	0	144	0	0	0	94	0	144	0	0	0	47	0	144	0	0	0	47	0	144	0	0	0	94	0	144	0	0	0	94	0	144	0	0	0	47	0	144	0	0	0	47	0	144	0
145	0	0	0	95	0	145	0	0	0	95	0	145	0	0	0	48	0	145	0	0	0	48	0	145	0	0	0	95	0	145	0	0	0	95	0	145	0	0	0	48	0	145	0	0	0	48	0	145	0
146	0	0	0	96	0	146	0	0	1	95	1.04167	146	0	0	0	48	0	146	0	0	0	48	0	146	0	0	0	96	0	146	0	0	1	95	1.04167	146	0	0	0	48	0	146	0	0	1	47	2.08333	146	0
147	0	0	0	95	0	147	0	0	0	95	0	147	0	0	0	48	0	147	0	0	0	48	0	147	0	0	0	95	0	147	0	0	0	95	0	147	0	0	0	48	0	147	0	0	0	48	0	147	0
148	0	0	0	96	0	148	0	0	0	96	0	148	0	0	0	48	0	148	0	0	0	48	0	148	0	0	0	96	0	148	0	0	0	96	0	148	0	0	0	48	0	148	0	0	0	48	0	148	0
149	0	0	0	96	0	149	0	0	0	96	0	149	0	0	0	48	0	149	0	0	0	48	0	149	0	0	0	96	0	149	0	0	0	96	0	149	0	0	0	48	0	149	0	0	0	48	0	149	0
150	0	0	0	96	0	150	0	0	0	96	0	150	0	0	0	48	0	150	0	0	0	48	0	150	0	0	0	96	0	150	0	0	0	96	0	150	0	0	0	48	0	150	0	0	0	48	0	150	0
151	0	0	0	97	0	151	0	0	0	97	0	151	0	0	0	49	0	151	0	0	0	49	0	151	0	0	0	97	0	151	0	0	0	97	0	151	0	0	0	49	0	151	0	0	0	49	0	151	0
152	0	0	0	97	0	152	0	0	0	97	0	152	0	0	0	49	0	152	0	0	0	49	0	152	0	0	0	97	0	152	0	0	0	97	0	152	0	0	0	49	0	152	0	0	0	49	0	152	0
153	0	0	0	97	0	153	0	0	0	97	0	153	0	0	0	49	0	153	0	0	0	49	0	153	0	0	0	97	0	153	0	0	1	96	1.03093	153	0	0	0	49	0	153	0	0	0	49	0	153	0
154	0	0	0	94	0	154	0	0	0	94	0	154	0	0	0	47	0	154	0	0	0	47	0	154	0	0	0	94	0	154	0	0	0	94	0	154	0	0	0	47	0	154	0	0	0	47	0	154	0
155	0	0	0	97	0	155	0	0	0	97	0	155	0	0	0	49	0	155	0	0	0	49	0	155	0	0	0	97	0	155	0	0	0	97	0	155	0	0	0	49	0	155	0	0	0	49	0	155	0
156	0	0	2	96	2.04082	156	0	0	4	94	4.08163	156	0	0	2	47	4.08163	156	0	0	4	45	8.16327	156	0	0	2	96	2.04082	156	0	0	3	95	3.06122	156	0	0	2	47	4.08163	156	0	0	2	47	4.08163	156	0
157	0	0	2	95	2.06186	157	0	0	3	94	3.09278	157	0	0	1	48	2.04082	157	0	0	3	46	6.12245	157	0	0	0	97	0	157	0	0	0	97	0	157	0	0	0	49	0	157	0	0	0	49	0	157	0
158	0	0	4	94	4.08163	158	0	0	7	91	7.14286	158	0	0	1	48	2.04082	158	0	0	2	47	4.08163	158	0	0	1	97	1.02041	158	0	0	2	96	2.04082	158	0	0	1	48	2.04082	158	0	0	1	48	2.04082	158	0
159	0	0	1	97	1.02041	159	0	0	0	98	0	159	0	0	0	49	0	159	0	0	0	49	0	159	0	0	0	98	0	159	0	0	0	98	0	159	0	0	0	49	0	159	0	0	0	49	0	159	0
160	0	0	13	85	13.2653	160	0	0	17	81	17.3469	160	0	0	7	42	14.2857	160	0	0	11	38	22.449	160	0	0	4	94	4.08163	160	0	0	10	88	10.2041	160	0	0	0	49	0	160	0	0	7	42	14.2857	160	0
161	0	0	11	87	11.2245	161	0	0	14	84	14.2857	161	0	0	9	40	18.3673	161	0	0	9	40	18.3673	161	0	0	4	94	4.08163	161	0	0	8	90	8.16327	161	0	0	5	44	10.2041	161	0	0	4	45	8.16327	161	0
162	0	0	17	82	17.1717	162	0	0	6	93	6.06061	162	0	0	8	42	16	162	0	0	6	44	12	162	0	0	12	87	12.1212	162	0	0	8	91	8.08081	162	0	0	10	40	20	162	0	0	7	43	14	162	0
163	0	0	20	78	20.4082	163	0	0	26	72	26.5306	163	0	0	8	41	16.3265	163	0	0	8	41	16.3265	163	0	0	17	81	17.3469	163	0	0	20	78	20.4082	163	0	0	9	40	18.3673	163	0	0	11	38	22.449	163	0
164	0	0	31	68	31.3131	164	0	0	35	64	35.3535	164	0	0	14	36	28	164	0	0	13	37	26	164	0	0	14	85	14.1414	164	0	0	22	77	22.2222	164	0	0	6	44	12	164	0	0	9	41	18	164	0
165	0	0	49	50	49.4949	165	0	1	55	44	55.5556	165	0	0	23	27	46	165	0	1	27	23	54	165	0	0	42	57	42.4242	165	0	0	34	65	34.3434	165	0	0	20	30	40	165	0	0	17	33	34	165	0
166	0	0	31	67	31.6327	166	0	0	32	66	32.6531	166	0	0	14	35	28.5714	166	0	0	14	35	28.5714	166	0	0	16	82	16.3265	166	0	0	16	82	16.3265	166	0	0	10	39	20.4082	166	0	0	9	40	18.3673	166	0
167	0	0	45	54	45.4545	167	0	0	45	54	45.4545	167	0	0	20	30	40	167	0	0	18	32	36	167	0	0	34	65	34.3434	167	0	0	35	64	35.3535	167	0	0	13	37	26	167	0	0	14	36	28	167	0
168	0	0	35	64	35.3535	168	0	0	34	65	34.3434	168	0	0	24	26	48	168	0	1	26	24	52	168	0	0	33	66	33.3333	168	0	0	27	72	27.2727	168	0	1	25	25	50	168	0	0	21	29	42	168	0
169	0	0	38	61	38.3838	169	0	0	36	63	36.3636	169	0	1	26	24	52	169	0	0	20	30	40	169	0	0	27	72	27.2727	169	0	0	27	72	27.2727	169	0	0	19	31	38	169	0	0	19	31	38	169	0
170	1	0	18	81	18.1818	170	1	0	14	85	14.1414	170	1	0	10	40	20	170	1	0	10	40	20	170	1	0	20	79	20.202	170	1	0	8	91	8.08081	170	1	0	15	35	30	170	1	0	9	41	18	170	1
171	1	1	56	40	58.3333	171	1	1	63	33	65.625	171	1	1	30	18	62.5	171	1	1	30	18	62.5	171	1	1	60	36	62.5	171	1	1	65	31	67.7083	171	1	1	28	20	58.3333	171	1	1	31	17	64.5833	171	1
172	1	1	58	41	58.5859	172	1	0	48	51	48.4848	172	1	1	33	17	66	172	1	1	30	20	60	172	1	0	48	51	48.4848	172	1	0	41	58	41.4141	172	1	1	25	25	50	172	1	1	30	20	60	172	1
173	1	0	29	68	29.8969	173	1	0	27	70	27.8351	173	1	0	23	26	46.9388	173	1	0	21	28	42.8571	173	1	0	36	61	37.1134	173	1	0	40	57	41.2371	173	1	1	32	17	65.3061	173	1	1	30	19	61.2245	173	1
174	1	0	45	54	45.4545	174	1	0	42	57	42.4242	174	1	1	36	14	72	174	1	1	35	15	70	174	1	0	45	54	45.4545	174	1	0	45	54	45.4545	174	1	1	40	10	80	174	1	1	37	13	74	174	1
175	1	1	52	47	52.5253	175	1	1	54	45	54.5455	175	1	1	34	16	68	175	1	1	32	18	64	175	1	0	38	61	38.3838	175	1	0	30	69	30.303	175	1	1	29	21	58	175	1	1	27	23	54	175	1
176	1	0	23	76	23.2323	176	1	0	17	82	17.1717	176	1	0	11	39	22	176	1	0	7	43	14	176	1	0	16	83	16.1616	176	1	0	14	85	14.1414	176	1	0	12	38	24	176	1	0	8	42	16	176	1
177	1	0	38	61	38.3838	177	1	0	32	67	32.3232	177	1	1	25	25	50	177	1	0	23	27	46	177	1	0	30	69	30.303	177	1	0	30	69	30.303	177	1	0	23	27	46	177	1	0	24	26	48	177	1
178	1	0	30	59	33.7079	178	1	0	33	56	37.0787	178	1	0	22	23	48.8889	178	1	0	18	27	40	178	1	0	23	66	25.8427	178	1	0	24	65	26.9663	178	1	0	21	24	46.6667	178	1	0	18	27	40	178	1
179	1	0	25	29	46.2963	179	1	0	22	32	40.7407	179	1	0	12	15	44.4444	179	1	0	12	15	44.4444	179	1	0	20	34	37.037	179	1	0	21	33	38.8889	179	1	0	10	17	37.037	179	1	0	10	17	37.037	179	1
180	1	0	7	14	33.3333	180	1	0	5	16	23.8095	180	1	0	5	6	45.4545	180	1	0	4	7	36.3636	180	1	0	6	15	28.5714	180	1	0	2	19	9.52381	180	1	0	5	6	45.4545	180	1	0	3	8	27.2727	180	1
181	1	0	11	46	19.2982	181	1	0	14	43	24.5614	181	1	0	5	24	17.2414	181	1	0	7	22	24.1379	181	1	0	4	53	7.01754	181	1	0	6	51	10.5263	181	1	0	2	27	6.89655	181	1	0	5	24	17.2414	181	1
182	0	0	20	79	20.202	182	0	0	19	80	19.1919	182	0	0	12	38	24	182	0	0	11	39	22	182	0	0	16	83	16.1616	182	0	0	12	87	12.1212	182	0	0	10	40	20	182	0	0	6	44	12	182	0
183	0	0	20	77	20.6186	183	0	0	20	77	20.6186	183	0	0	14	35	28.5714	183	0	0	14	35	28.5714	183	0	0	9	88	9.27835	183	0	0	13	84	13.4021	183	0	0	9	40	18.3673	183	0	0	11	38	22.449	183	0
184	0	0	12	87	12.1212	184	0	0	10	89	10.101	184	0	0	5	45	10	184	0	0	4	46	8	184	0	0	14	85	14.1414	184	0	0	15	84	15.1515	184	0	0	11	39	22	184	0	0	12	38	24	184	0
185	0	0	21	78	21.2121	185	0	0	22	77	22.2222	185	0	0	14	36	28	185	0	0	12	38	24	185	0	0	13	86	13.1313	185	0	0	11	88	11.1111	185	0	0	5	45	10	185	0	0	7	43	14	185	0
186	0	0	12	86	12.2449	186	0	0	14	84	14.2857	186	0	0	6	43	12.2449	186	0	0	7	42	14.2857	186	0	0	5	93	5.10204	186	0	0	9	89	9.18367	186	0	0	4	45	8.16327	186	0	0	3	46	6.12245	186	0
187	0	0	23	75	23.4694	187	0	0	22	76	22.449	187	0	0	15	34	30.6122	187	0	0	15	34	30.6122	187	0	0	20	78	20.4082	187	0	0	16	82	16.3265	187	0	0	11	38	22.449	187	0	0	11	38	22.449	187	0
188	0	0	9	89	9.18367	188	0	0	14	84	14.2857	188	0	0	4	45	8.16327	188	0	0	6	43	12.2449	188	0	0	6	92	6.12245	188	0	0	3	95	3.06122	188	0	0	3	46	6.12245	188	0	0	1	48	2.04082	188	0
189	0	0	26	69	27.3684	189	0	0	29	66	30.5263	189	0	0	12	36	25	189	0	0	17	31	35.4167	189	0	0	16	79	16.8421	189	0	0	20	75	21.0526	189	0	0	7	41	14.5833	189	0	0	7	41	14.5833	189	0
190	0	0	26	70	27.0833	190	0	0	26	70	27.0833	190	0	0	18	30	37.5	190	0	0	14	34	29.1667	190	0	0	13	83	13.5417	190	0	0	15	81	15.625	190	0	0	11	37	22.9167	190	0	0	6	42	12.5	190	0
191	0	0	24	72	25	191	0	0	26	70	27.0833	191	0	0	15	33	31.25	191	0	0	18	30	37.5	191	0	0	19	77	19.7917	191	0	0	18	78	18.75	191	0	0	12	36	25	191	0	0	9	39	18.75	191	0
192	0	0	23	73	23.9583	192	0	0	28	68	29.1667	192	0	0	11	37	22.9167	192	0	0	13	35	27.0833	192	0	0	19	77	19.7917	192	0	0	16	80	16.6667	192	0	0	13	35	27.0833	192	0	0	14	34	29.1667	192	0
193	0	0	32	64	33.3333	193	0	0	29	67	30.2083	193	0	0	15	33	31.25	193	0	0	13	35	27.0833	193	0	0	17	79	17.7083	193	0	0	16	80	16.6667	193	0	0	11	37	22.9167	193	0	0	9	39	18.75	193	0
194	0	0	15	82	15.4639	194	0	0	15	82	15.4639	194	0	0	9	40	18.3673	194	0	0	9	40	18.3673	194	0	0	8	89	8.24742	194	0	0	11	86	11.3402	194	0	0	8	41	16.3265	194	0	0	9	40	18.3673	194	0
195	0	0	17	65	20.7317	195	0	0	13	69	15.8537	195	0	0	5	36	12.1951	195	0	0	2	39	4.87805	195	0	0	8	74	9.7561	195	0	0	8	74	9.7561	195	0	0	2	39	4.87805	195	0	0	1	40	2.43902	195	0
196	0	0	17	79	17.7083	196	0	0	19	77	19.7917	196	0	0	7	41	14.5833	196	0	0	7	41	14.5833	196	0	0	17	79	17.7083	196	0	0	11	85	11.4583	196	0	0	9	39	18.75	196	0	0	7	41	14.5833	196	0
197	0	0	18	76	19.1489	197	0	0	21	73	22.3404	197	0	0	10	37	21.2766	197	0	0	10	37	21.2766	197	0	0	11	83	11.7021	197	0	0	11	83	11.7021	197	0	0	6	41	12.766	197	0	0	4	43	8.51064	197	0
198	0	0	9	87	9.375	198	0	0	14	82	14.5833	198	0	0	9	39	18.75	198	0	0	11	37	22.9167	198	0	0	3	93	3.125	198	0	0	4	92	4.16667	198	0	0	2	46	4.16667	198	0	0	2	46	4.16667	198	0
199	0	0	5	91	5.20833	199	0	0	6	90	6.25	199	0	0	3	45	6.25	199	0	0	3	45	6.25	199	0	0	4	92	4.16667	199	0	0	3	93	3.125	199	0	0	3	45	6.25	199	0	0	2	46	4.16667	199	0
200	0	0	4	91	4.21053	200	0	0	6	89	6.31579	200	0	0	1	47	2.08333	200	0	0	7	41	14.5833	200	0	0	3	92	3.15789	200	0	0	3	92	3.15789	200	0	0	1	47	2.08333	200	0	0	2	46	4.16667	200	0
201	0	0	3	53	5.35714	201	0	0	4	52	7.14286	201	0	0	1	27	3.57143	201	0	0	2	26	7.14286	201	0	0	2	54	3.57143	201	0	0	3	53	5.35714	201	0	0	1	27	3.57143	201	0	0	1	27	3.57143	201	0
202	0	0	6	42	12.5	202	0	0	3	45	6.25	202	0	0	1	23	4.16667	202	0	0	1	23	4.16667	202	0	0	0	48	0	202	0	0	0	48	0	202	0	0	0	24	0	202	0	0	0	24	0	202	0
203	0	0	3	40	6.97674	203	0	0	5	38	11.6279	203	0	0	3	19	13.6364	203	0	0	3	19	13.6364	203	0	0	1	42	2.32558	203	0	0	4	39	9.30233	203	0	0	3	19	13.6364	203	0	0	1	21	4.54545	203	0
204	0	0	5	58	7.93651	204	0	0	5	58	7.93651	204	0	0	2	30	6.25	204	0	0	1	31	3.125	204	0	0	7	56	11.1111	204	0	0	7	56	11.1111	204	0	0	3	29	9.375	204	0	0	3	29	9.375	204	0
205	0	0	6	66	8.33333	205	0	0	6	66	8.33333	205	0	0	4	32	11.1111	205	0	0	4	32	11.1111	205	0	0	3	69	4.16667	205	0	0	7	65	9.72222	205	0	0	3	33	8.33333	205	0	0	4	32	11.1111	205	0
206	0	0	3	69	4.16667	206	0	0	5	67	6.94444	206	0	0	1	35	2.77778	206	0	0	0	36	0	206	0	0	1	71	1.38889	206	0	0	3	69	4.16667	206	0	0	0	36	0	206	0	0	1	35	2.77778	206	0
207	0	0	8	55	12.6984	207	0	0	8	55	12.6984	207	0	0	7	25	21.875	207	0	0	6	26	18.75	207	0	0	5	58	7.93651	207	0	0	6	57	9.52381	207	0	0	5	27	15.625	207	0	0	5	27	15.625	207	0
208	0	0	15	53	22.0588	208	0	0	14	54	20.5882	208	0	0	8	26	23.5294	208	0	0	8	26	23.5294	208	0	0	5	63	7.35294	208	0	0	9	59	13.2353	208	0	0	3	31	8.82353	208	0	0	4	30	11.7647	208	0
209	0	0	5	87	5.43478	209	0	0	5	87	5.43478	209	0	0	2	44	4.34783	209	0	0	1	45	2.17391	209	0	0	5	87	5.43478	209	0	0	10	82	10.8696	209	0	0	1	45	2.17391	209	0	0	3	43	6.52174	209	0
210	0	0	6	86	6.52174	210	0	0	6	86	6.52174	210	0	0	3	43	6.52174	210	0	0	3	43	6.52174	210	0	0	7	85	7.6087	210	0	0	5	87	5.43478	210	0	0	3	43	6.52174	210	0	0	3	43	6.52174	210	0
211	0	0	39	52	42.8571	211	0	0	38	53	41.7582	211	0	0	18	28	39.1304	211	0	0	19	27	41.3043	211	0	1	48	43	52.7473	211	0	0	45	46	49.4505	211	0	0	19	27	41.3043	211	0	0	18	28	39.1304	211	0
212	0	0	27	63	30	212	0	0	25	65	27.7778	212	0	0	17	28	37.7778	212	0	0	13	32	28.8889	212	0	0	30	60	33.3333	212	0	0	29	61	32.2222	212	0	0	19	26	42.2222	212	0	0	16	29	35.5556	212	0
213	0	0	21	69	23.3333	213	0	0	23	67	25.5556	213	0	0	12	33	26.6667	213	0	0	15	30	33.3333	213	0	0	16	74	17.7778	213	0	0	13	77	14.4444	213	0	0	10	35	22.2222	213	0	0	5	40	11.1111	213	0
214	0	0	7	76	8.43373	214	0	0	6	77	7.22892	214	0	0	3	39	7.14286	214	0	0	2	40	4.7619	214	0	0	5	78	6.0241	214	0	0	2	81	2.40964	214	0	0	3	39	7.14286	214	0	0	0	42	0	214	0
215	0	0	8	82	8.88889	215	0	0	8	82	8.88889	215	0	0	5	40	11.1111	215	0	0	6	39	13.3333	215	0	0	7	83	7.77778	215	0	0	7	83	7.77778	215	0	0	6	39	13.3333	215	0	0	6	39	13.3333	215	0
216	0	0	2	81	2.40964	216	0	0	2	81	2.40964	216	0	0	0	42	0	216	0	0	0	42	0	216	0	0	0	83	0	216	0	0	0	83	0	216	0	0	0	42	0	216	0	0	0	42	0	216	0
217	0	0	2	85	2.29885	217	0	0	2	85	2.29885	217	0	0	0	44	0	217	0	0	1	43	2.27273	217	0	0	1	86	1.14943	217	0	0	1	86	1.14943	217	0	0	0	44	0	217	0	0	0	44	0	217	0
218	0	0	12	76	13.6364	218	0	0	17	71	19.3182	218	0	0	8	36	18.1818	218	0	0	13	31	29.5455	218	0	0	9	79	10.2273	218	0	0	18	70	20.4545	218	0	0	6	38	13.6364	218	0	0	11	33	25	218	0
219	0	0	7	82	7.86517	219	0	0	7	82	7.86517	219	0	0	1	44	2.22222	219	0	0	1	44	2.22222	219	0	0	4	85	4.49438	219	0	0	5	84	5.61798	219	0	0	1	44	2.22222	219	0	0	2	43	4.44444	219	0
220	0	0	0	88	0	220	0	0	5	83	5.68182	220	0	0	0	44	0	220	0	0	1	43	2.27273	220	0	0	0	88	0	220	0	0	2	86	2.27273	220	0	0	0	44	0	220	0	0	0	44	0	220	0
221	0	0	3	30	9.09091	221	0	0	4	29	12.1212	221	0	0	4	13	23.5294	221	0	0	4	13	23.5294	221	0	0	3	30	9.09091	221	0	0	3	30	9.09091	221	0	0	5	12	29.4118	221	0	0	3	14	17.6471	221	0
222	0	0	3	43	6.52174	222	0	0	7	39	15.2174	222	0	0	2	21	8.69565	222	0	0	1	22	4.34783	222	0	0	4	42	8.69565	222	0	0	5	41	10.8696	222	0	0	1	22	4.34783	222	0	0	1	22	4.34783	222	0
223	0	0	7	80	8.04598	223	0	0	10	77	11.4943	223	0	0	1	43	2.27273	223	0	0	1	43	2.27273	223	0	0	5	82	5.74713	223	0	0	7	80	8.04598	223	0	0	2	42	4.54545	223	0	0	3	41	6.81818	223	0
224	0	0	8	79	9.1954	224	0	0	11	76	12.6437	224	0	0	7	37	15.9091	224	0	0	5	39	11.3636	224	0	0	8	79	9.1954	224	0	0	11	76	12.6437	224	0	0	7	37	15.9091	224	0	0	4	40	9.09091	224	0
225	0	0	14	72	16.2791	225	0	0	19	67	22.093	225	0	0	7	36	16.2791	225	0	0	11	32	25.5814	225	0	0	16	70	18.6047	225	0	0	15	71	17.4419	225	0	0	7	36	16.2791	225	0	0	7	36	16.2791	225	0
226	0	0	10	76	11.6279	226	0	0	7	79	8.13953	226	0	0	5	38	11.6279	226	0	0	8	35	18.6047	226	0	0	10	76	11.6279	226	0	0	9	77	10.4651	226	0	0	4	39	9.30233	226	0	0	3	40	6.97674	226	0
227	0	0	11	75	12.7907	227	0	0	13	73	15.1163	227	0	0	7	36	16.2791	227	0	0	3	40	6.97674	227	0	0	6	80	6.97674	227	0	0	10	76	11.6279	227	0	0	6	37	13.9535	227	0	0	7	36	16.2791	227	0
228	0	0	5	58	7.93651	228	0	0	1	62	1.5873	228	0	0	2	30	6.25	228	0	0	0	32	0	228	0	0	1	62	1.5873	228	0	0	2	61	3.1746	228	0	0	2	30	6.25	228	0	0	2	30	6.25	228	0
229	0	0	2	84	2.32558	229	0	0	3	83	3.48837	229	0	0	0	43	0	229	0	0	0	43	0	229	0	0	1	85	1.16279	229	0	0	0	86	0	229	0	0	0	43	0	229	0	0	0	43	0	229	0
230	0	0	9	75	10.7143	230	0	0	6	78	7.14286	230	0	0	6	36	14.2857	230	0	0	2	40	4.7619	230	0	0	1	83	1.19048	230	0	0	0	84	0	230	0	0	1	41	2.38095	230	0	0	0	42	0	230	0
231	0	0	3	81	3.57143	231	0	0	3	81	3.57143	231	0	0	1	41	2.38095	231	0	0	3	39	7.14286	231	0	0	4	80	4.7619	231	0	0	2	82	2.38095	231	0	0	2	40	4.7619	231	0	0	1	41	2.38095	231	0
232	0	0	15	69	17.8571	232	0	0	20	64	23.8095	232	0	0	7	35	16.6667	232	0	0	10	32	23.8095	232	0	0	19	65	22.619	232	0	0	15	69	17.8571	232	0	0	7	35	16.6667	232	0	0	5	37	11.9048	232	0
233	0	0	24	58	29.2683	233	0	0	23	59	28.0488	233	0	0	6	35	14.6341	233	0	0	5	36	12.1951	233	0	0	23	59	28.0488	233	0	0	24	58	29.2683	233	0	0	7	34	17.0732	233	0	0	8	33	19.5122	233	0
234	0	0	9	73	10.9756	234	0	0	14	68	17.0732	234	0	0	4	37	9.7561	234	0	0	6	35	14.6341	234	0	0	9	73	10.9756	234	0	0	7	75	8.53659	234	0	0	5	36	12.1951	234	0	0	3	38	7.31707	234	0
235	0	0	22	59	27.1605	235	0	0	20	61	24.6914	235	0	0	6	35	14.6341	235	0	0	5	36	12.1951	235	0	0	27	54	33.3333	235	0	0	24	57	29.6296	235	0	0	8	33	19.5122	235	0	0	4	37	9.7561	235	0
236	0	0	9	73	10.9756	236	0	0	10	72	12.1951	236	0	0	6	35	14.6341	236	0	0	5	36	12.1951	236	0	0	7	75	8.53659	236	0	0	6	76	7.31707	236	0	0	4	37	9.7561	236	0	0	1	40	2.43902	236	0
237	0	0	9	69	11.5385	237	0	0	6	72	7.69231	237	0	0	3	36	7.69231	237	0	0	7	32	17.9487	237	0	0	8	70	10.2564	237	0	0	3	75	3.84615	237	0	0	3	36	7.69231	237	0	0	2	37	5.12821	237	0
238	0	0	2	47	4.08163	238	0	0	1	48	2.04082	238	0	0	0	25	0	238	0	0	0	25	0	238	0	0	0	49	0	238	0	0	1	48	2.04082	238	0	0	0	25	0	238	0	0	0	25	0	238	0
239	0	0	2	33	5.71429	239	0	0	0	35	0	239	0	0	1	17	5.55556	239	0	0	0	18	0	239	0	0	0	35	0	239	0	0	0	35	0	239	0	0	0	18	0	239	0	0	0	18	0	239	0
240	0	0	2	58	3.33333	240	0	0	3	57	5	240	0	0	1	29	3.33333	240	0	0	1	29	3.33333	240	0	0	1	59	1.66667	240	0	0	0	60	0	240	0	0	0	30	0	240	0	0	0	30	0	240	0
241	0	0	3	64	4.47761	241	0	0	4	63	5.97015	241	0	0	4	30	11.7647	241	0	0	4	30	11.7647	241	0	0	2	65	2.98507	241	0	0	2	65	2.98507	241	0	0	1	33	2.94118	241	0	0	1	33	2.94118	241	0
242	0	0	11	67	14.1026	242	0	0	18	60	23.0769	242	0	0	8	31	20.5128	242	0	0	9	30	23.0769	242	0	0	8	70	10.2564	242	0	0	8	70	10.2564	242	0	0	4	35	10.2564	242	0	0	3	36	7.69231	242	0
243	0	0	11	69	13.75	243	0	0	13	67	16.25	243	0	0	7	33	17.5	243	0	0	6	34	15	243	0	0	6	74	7.5	243	0	0	7	73	8.75	243	0	0	5	35	12.5	243	0	0	1	39	2.5	243	0
244	0	0	15	64	18.9873	244	0	0	8	71	10.1266	244	0	0	6	34	15	244	0	0	6	34	15	244	0	0	2	77	2.53165	244	0	0	3	76	3.79747	244	0	0	2	38	5	244	0	0	3	37	7.5	244	0
245	0	0	6	73	7.59494	245	0	0	7	72	8.86076	245	0	0	4	36	10	245	0	0	2	38	5	245	0	0	3	76	3.79747	245	0	0	2	77	2.53165	245	0	0	2	38	5	245	0	0	2	38	5	245	0
246	0	0	8	71	10.1266	246	0	0	7	72	8.86076	246	0	0	5	35	12.5	246	0	0	3	37	7.5	246	0	0	2	77	2.53165	246	0	0	4	75	5.06329	246	0	0	1	39	2.5	246	0	0	1	39	2.5	246	0
247	0	0	7	71	8.97436	247	0	0	4	74	5.12821	247	0	0	5	34	12.8205	247	0	0	2	37	5.12821	247	0	0	1	77	1.28205	247	0	0	0	78	0	247	0	0	0	39	0	247	0	0	0	39	0	247	0
248	0	0	7	70	9.09091	248	0	0	3	74	3.8961	248	0	0	4	35	10.2564	248	0	0	1	38	2.5641	248	0	0	0	77	0	248	0	0	0	77	0	248	0	0	0	39	0	248	0	0	0	39	0	248	0
249	0	0	2	75	2.5974	249	0	0	5	72	6.49351	249	0	0	4	35	10.2564	249	0	0	4	35	10.2564	249	0	0	0	77	0	249	0	0	2	75	2.5974	249	0	0	0	39	0	249	0	0	2	37	5.12821	249	0
250	0	0	2	55	3.50877	250	0	0	1	56	1.75439	250	0	0	1	28	3.44828	250	0	0	2	27	6.89655	250	0	0	0	57	0	250	0	0	0	57	0	250	0	0	0	29	0	250	0	0	0	29	0	250	0
251	0	0	7	40	14.8936	251	0	0	9	38	19.1489	251	0	0	5	19	20.8333	251	0	0	6	18	25	251	0	0	7	40	14.8936	251	0	0	7	40	14.8936	251	0	0	3	21	12.5	251	0	0	2	22	8.33333	251	0
252	0	0	4	61	6.15385	252	0	0	2	63	3.07692	252	0	0	2	31	6.06061	252	0	0	1	32	3.0303	252	0	0	3	62	4.61538	252	0	0	1	64	1.53846	252	0	0	0	33	0	252	0	0	0	33	0	252	0
253	0	0	5	52	8.77193	253	0	0	4	53	7.01754	253	0	0	0	29	0	253	0	0	0	29	0	253	0	0	1	56	1.75439	253	0	0	2	55	3.50877	253	0	0	0	29	0	253	0	0	0	29	0	253	0
254	0	0	8	52	13.3333	254	0	0	9	51	15	254	0	0	2	28	6.66667	254	0	0	3	27	10	254	0	0	7	53	11.6667	254	0	0	4	56	6.66667	254	0	0	1	29	3.33333	254	0	0	0	30	0	254	0
255	0	0	6	46	11.5385	255	0	0	6	46	11.5385	255	0	0	1	25	3.84615	255	0	0	1	25	3.84615	255	0	0	3	49	5.76923	255	0	0	4	48	7.69231	255	0	0	0	26	0	255	0	0	0	26	0	255	0
256	0	0	4	38	9.52381	256	0	0	2	40	4.7619	256	0	0	0	21	0	256	0	0	1	20	4.7619	256	0	0	4	38	9.52381	256	0	0	2	40	4.7619	256	0	0	0	21	0	256	0	0	0	21	0	256	0
257	0	0	3	50	5.66038	257	0	0	1	52	1.88679	257	0	0	3	24	11.1111	257	0	0	0	27	0	257	0	0	3	50	5.66038	257	0	0	1	52	1.88679	257	0	0	3	24	11.1111	257	0	0	0	27	0	257	0
258	0	0	2	58	3.33333	258	0	0	3	57	5	258	0	0	1	29	3.33333	258	0	0	1	29	3.33333	258	0	0	0	60	0	258	0	0	0	60	0	258	0	0	0	30	0	258	0	0	0	30	0	258	0
259	0	0	1	70	1.40845	259	0	0	2	69	2.8169	259	0	0	0	36	0	259	0	0	0	36	0	259	0	0	1	70	1.40845	259	0	0	0	71	0	259	0	0	1	35	2.77778	259	0	0	0	36	0	259	0
260	0	0	6	61	8.95522	260	0	0	5	62	7.46269	260	0	0	0	34	0	260	0	0	0	34	0	260	0	0	2	65	2.98507	260	0	0	1	66	1.49254	260	0	0	0	34	0	260	0	0	0	34	0	260	0
261	0	0	8	64	11.1111	261	0	0	7	65	9.72222	261	0	0	1	35	2.77778	261	0	0	1	35	2.77778	261	0	0	2	70	2.77778	261	0	0	1	71	1.38889	261	0	0	1	35	2.77778	261	0	0	0	36	0	261	0
262	0	0	11	59	15.7143	262	0	0	5	65	7.14286	262	0	0	0	35	0	262	0	0	1	34	2.85714	262	0	0	1	69	1.42857	262	0	0	0	70	0	262	0	0	0	35	0	262	0	0	0	35	0	262	0
263	0	0	6	66	8.33333	263	0	0	5	67	6.94444	263	0	0	0	36	0	263	0	0	0	36	0	263	0	0	3	69	4.16667	263	0	0	2	70	2.77778	263	0	0	1	35	2.77778	263	0	0	0	36	0	263	0
264	0	0	4	66	5.71429	264	0	0	4	66	5.71429	264	0	0	1	34	2.85714	264	0	0	0	35	0	264	0	0	3	67	4.28571	264	0	0	2	68	2.85714	264	0	0	1	34	2.85714	264	0	0	0	35	0	264	0
265	0	0	2	69	2.8169	265	0	0	3	68	4.22535	265	0	0	0	36	0	265	0	0	0	36	0	265	0	0	0	71	0	265	0	0	0	71	0	265	0	0	0	36	0	265	0	0	0	36	0	265	0
266	0	0	1	70	1.40845	266	0	0	1	70	1.40845	266	0	0	0	36	0	266	0	0	0	36	0	266	0	0	0	71	0	266	0	0	0	71	0	266	0	0	0	36	0	266	0	0	0	36	0	266	0
267	0	0	2	67	2.89855	267	0	0	1	68	1.44928	267	0	0	1	34	2.85714	267	0	0	1	34	2.85714	267	0	0	1	68	1.44928	267	0	0	1	68	1.44928	267	0	0	1	34	2.85714	267	0	0	1	34	2.85714	267	0
268	0	0	1	32	3.0303	268	0	0	0	33	0	268	0	0	0	17	0	268	0	0	0	17	0	268	0	0	0	33	0	268	0	0	0	33	0	268	0	0	0	17	0	268	0	0	0	17	0	268	0
269	0	0	1	11	8.33333	269	0	0	0	12	0	269	0	0	0	6	0	269	0	0	0	6	0	269	0	0	0	12	0	269	0	0	0	12	0	269	0	0	0	6	0	269	0	0	0	6	0	269	0
270	0	0	3	34	8.10811	270	0	0	3	34	8.10811	270	0	0	1	18	5.26316	270	0	0	1	18	5.26316	270	0	0	0	37	0	270	0	0	0	37	0	270	0	0	0	19	0	270	0	0	0	19	0	270	0
271	0	0	9	57	13.6364	271	0	0	7	59	10.6061	271	0	0	1	32	3.0303	271	0	0	2	31	6.06061	271	0	0	5	61	7.57576	271	0	0	5	61	7.57576	271	0	0	1	32	3.0303	271	0	0	1	32	3.0303	271	0
272	0	0	9	49	15.5172	272	0	0	2	56	3.44828	272	0	0	0	29	0	272	0	0	0	29	0	272	0	0	4	54	6.89655	272	0	0	2	56	3.44828	272	0	0	0	29	0	272	0	0	0	29	0	272	0
273	0	0	0	22	0	273	0	0	0	22	0	273	0	0	0	11	0	273	0	0	0	11	0	273	0	0	0	22	0	273	0	0	0	22	0	273	0	0	0	11	0	273	0	0	0	11	0	273	0
274	0	0	1	6	14.2857	274	0	0	1	6	14.2857	274	0	0	0	4	0	274	0	0	0	4	0	274	0	0	0	7	0	274	0	0	0	7	0	274	0	0	0	4	0	274	0	0	0	4	0	274	0
275	0	0	7	45	13.4615	275	0	0	4	48	7.69231	275	0	0	1	25	3.84615	275	0	0	0	26	0	275	0	0	4	48	7.69231	275	0	0	1	51	1.92308	275	0	0	1	25	3.84615	275	0	0	0	26	0	275	0
276	0	0	10	22	31.25	276	0	0	9	23	28.125	276	0	0	4	12	25	276	0	0	4	12	25	276	0	0	6	26	18.75	276	0	0	4	28	12.5	276	0	0	3	13	18.75	276	0	0	2	14	12.5	276	0
277	0	0	4	35	10.2564	277	0	0	2	37	5.12821	277	0	0	1	19	5	277	0	0	1	19	5	277	0	0	1	38	2.5641	277	0	0	1	38	2.5641	277	0	0	0	20	0	277	0	0	0	20	0	277	0
278	0	0	5	49	9.25926	278	0	0	4	50	7.40741	278	0	0	0	27	0	278	0	0	0	27	0	278	0	0	1	53	1.85185	278	0	0	0	54	0	278	0	0	0	27	0	278	0	0	0	27	0	278	0
279	0	0	4	43	8.51064	279	0	0	3	44	6.38298	279	0	0	1	23	4.16667	279	0	0	0	24	0	279	0	0	5	42	10.6383	279	0	0	1	46	2.12766	279	0	0	2	22	8.33333	279	0	0	0	24	0	279	0
280	0	0	0	54	0	280	0	0	0	54	0	280	0	0	0	27	0	280	0	0	0	27	0	280	0	0	0	54	0	280	0	0	0	54	0	280	0	0	0	27	0	280	0	0	0	27	0	280	0
281	0	0	7	47	12.963	281	0	0	5	49	9.25926	281	0	0	3	24	11.1111	281	0	0	2	25	7.40741	281	0	0	3	51	5.55556	281	0	0	5	49	9.25926	281	0	0	1	26	3.7037	281	0	0	2	25	7.40741	281	0
282	0	0	0	47	0	282	0	0	1	46	2.12766	282	0	0	0	24	0	282	0	0	2	22	8.33333	282	0	0	0	47	0	282	0	0	1	46	2.12766	282	0	0	0	24	0	282	0	0	2	22	8.33333	282	0
283	0	0	1	48	2.04082	283	0	0	4	45	8.16327	283	0	0	1	24	4	283	0	0	3	22	12	283	0	0	0	49	0	283	0	0	3	46	6.12245	283	0	0	1	24	4	283	0	0	3	22	12	283	0
284	0	0	1	49	2	284	0	0	3	47	6	284	0	0	1	24	4	284	0	0	1	24	4	284	0	0	2	48	4	284	0	0	4	46	8	284	0	0	0	25	0	284	0	0	1	24	4	284	0
285	0	0	1	52	1.88679	285	0	0	0	53	0	285	0	0	1	26	3.7037	285	0	0	0	27	0	285	0	0	1	52	1.88679	285	0	0	0	53	0	285	0	0	1	26	3.7037	285	0	0	0	27	0	285	0
286	0	0	0	53	0	286	0	0	0	53	0	286	0	0	0	27	0	286	0	0	0	27	0	286	0	0	0	53	0	286	0	0	0	53	0	286	0	0	0	27	0	286	0	0	0	27	0	286	0
287	0	0	0	14	0	287	0	0	0	14	0	287	0	0	0	7	0	287	0	0	0	7	0	287	0	0	0	14	0	287	0	0	0	14	0	287	0	0	0	7	0	287	0	0	0	7	0	287	0
288	0	0	0	16	0	288	0	0	0	16	0	288	0	0	0	8	0	288	0	0	0	8	0	288	0	0	0	16	0	288	0	0	0	16	0	288	0	0	0	8	0	288	0	0	0	8	0	288	0
289	0	0	0	17	0	289	0	0	0	17	0	289	0	0	0	9	0	289	0	0	0	9	0	289	0	0	0	17	0	289	0	0	0	17	0	289	0	0	0	9	0	289	0	0	0	9	0	289	0
290	0	0	0	15	0	290	0	0	0	15	0	290	0	0	0	8	0	290	0	0	0	8	0	290	0	0	0	15	0	290	0	0	0	15	0	290	0	0	0	8	0	290	0	0	0	8	0	290	0
291	0	0	0	29	0	291	0	0	0	29	0	291	0	0	0	15	0	291	0	0	0	15	0	291	0	0	0	29	0	291	0	0	0	29	0	291	0	0	0	15	0	291	0	0	0	15	0	291	0
292	0	0	0	18	0	292	0	0	0	18	0	292	0	0	0	9	0	292	0	0	0	9	0	292	0	0	0	18	0	292	0	0	0	18	0	292	0	0	0	9	0	292	0	0	0	9	0	292	0
293	0	0	0	17	0	293	0	0	0	17	0	293	0	0	0	9	0	293	0	0	0	9	0	293	0	0	0	17	0	293	0	0	0	17	0	293	0	0	0	9	0	293	0	0	0	9	0	293	0
294	0	0	0	21	0	294	0	0	0	21	0	294	0	0	0	11	0	294	0	0	0	11	0	294	0	0	0	21	0	294	0	0	0	21	0	294	0	0	0	11	0	294	0	0	0	11	0	294	0
295	0	0	0	31	0	295	0	0	0	31	0	295	0	0	0	16	0	295	0	0	0	16	0	295	0	0	0	31	0	295	0	0	0	31	0	295	0	0	0	16	0	295	0	0	0	16	0	295	0
296	0	0	0	13	0	296	0	0	0	13	0	296	0	0	0	7	0	296	0	0	0	7	0	296	0	0	0	13	0	296	0	0	0	13	0	296	0	0	0	7	0	296	0	0	0	7	0	296	0
297	0	0	0	27	0	297	0	0	0	27	0	297	0	0	0	14	0	297	0	0	0	14	0	297	0	0	0	27	0	297	0	0	0	27	0	297	0	0	0	14	0	297	0	0	0	14	0	297	0
298	0	0	0	26	0	298	0	0	0	26	0	298	0	0	0	13	0	298	0	0	0	13	0	298	0	0	0	26	0	298	0	0	0	26	0	298	0	0	0	13	0	298	0	0	0	13	0	298	0
299	0	0	0	14	0	299	0	0	0	14	0	299	0	0	0	7	0	299	0	0	0	7	0	299	0	0	0	14	0	299	0	0	0	14	0	299	0	0	0	7	0	299	0	0	0	7	0	299	0
300	0	0	0	13	0	300	0	0	0	13	0	300	0	0	0	7	0	300	0	0	0	7	0	300	0	0	0	13	0	300	0	0	0	13	0	300	0	0	0	7	0	300	0	0	0	7	0	300	0
301	0	0	0	26	0	301	0	0	0	26	0	301	0	0	0	13	0	301	0	0	0	13	0	301	0	0	0	26	0	301	0	0	0	26	0	301	0	0	0	13	0	301	0	0	0	13	0	301	0
302	0	0	0	11	0	302	0	0	0	11	0	302	0	0	0	6	0	302	0	0	0	6	0	302	0	0	0	11	0	302	0	0	0	11	0	302	0	0	0	6	0	302	0	0	0	6	0	302	0
303	0	0	0	22	0	303	0	0	0	22	0	303	0	0	0	11	0	303	0	0	0	11	0	303	0	0	0	22	0	303	0	0	0	22	0	303	0	0	0	11	0	303	0	0	0	11	0	303	0
304	0	0	0	17	0	304	0	0	0	17	0	304	0	0	0	9	0	304	0	0	0	9	0	304	0	0	0	17	0	304	0	0	0	17	0	304	0	0	0	9	0	304	0	0	0	9	0	304	0
305	0	0	0	20	0	305	0	0	0	20	0	305	0	0	0	10	0	305	0	0	0	10	0	305	0	0	0	20	0	305	0	0	0	20	0	305	0	0	0	10	0	305	0	0	0	10	0	305	0
306	0	0	0	6	0	306	0	0	0	6	0	306	0	0	0	3	0	306	0	0	0	3	0	306	0	0	0	6	0	306	0	0	0	6	0	306	0	0	0	3	0	306	0	0	0	3	0	306	0
307	0	0	0	26	0	307	0	0	0	26	0	307	0	0	0	13	0	307	0	0	0	13	0	307	0	0	0	26	0	307	0	0	0	26	0	307	0	0	0	13	0	307	0	0	0	13	0	307	0
308	0	0	0	46	0	308	0	0	0	46	0	308	0	0	0	23	0	308	0	0	0	23	0	308	0	0	0	46	0	308	0	0	0	46	0	308	0	0	0	23	0	308	0	0	0	23	0	308	0
309	0	0	0	49	0	309	0	0	0	49	0	309	0	0	0	25	0	309	0	0	0	25	0	309	0	0	0	49	0	309	0	0	0	49	0	309	0	0	0	25	0	309	0	0	0	25	0	309	0
310	0	0	0	49	0	310	0	0	0	49	0	310	0	0	0	25	0	310	0	0	0	25	0	310	0	0	0	49	0	310	0	0	0	49	0	310	0	0	0	25	0	310	0	0	0	25	0	310	0
311	0	0	0	48	0	311	0	0	0	48	0	311	0	0	0	24	0	311	0	0	0	24	0	311	0	0	0	48	0	311	0	0	0	48	0	311	0	0	0	24	0	311	0	0	0	24	0	311	0
312	0	0	0	49	0	312	0	0	0	49	0	312	0	0	0	25	0	312	0	0	0	25	0	312	0	0	0	49	0	312	0	0	0	49	0	312	0	0	0	25	0	312	0	0	0	25	0	312	0
313	0	0	0	48	0	313	0	0	0	48	0	313	0	0	0	24	0	313	0	0	0	24	0	313	0	0	0	48	0	313	0	0	0	48	0	313	0	0	0	24	0	313	0	0	0	24	0	313	0
314	0	0	0	24	0	314	0	0	0	24	0	314	0	0	0	12	0	314	0	0	0	12	0	314	0	0	0	24	0	314	0	0	0	24	0	314	0	0	0	12	0	314	0	0	0	12	0	314	0
315	0	0	0	47	0	315	0	0	0	47	0	315	0	0	0	24	0	315	0	0	0	24	0	315	0	0	0	47	0	315	0	0	0	47	0	315	0	0	0	24	0	315	0	0	0	24	0	315	0
316	0	0	0	47	0	316	0	0	0	47	0	316	0	0	0	24	0	316	0	0	0	24	0	316	0	0	0	47	0	316	0	0	0	47	0	316	0	0	0	24	0	316	0	0	0	24	0	316	0
317	0	0	0	50	0	317	0	0	0	50	0	317	0	0	0	25	0	317	0	0	0	25	0	317	0	0	0	50	0	317	0	0	0	50	0	317	0	0	0	25	0	317	0	0	0	25	0	317	0
318	0	0	0	40	0	318	0	0	0	40	0	318	0	0	0	20	0	318	0	0	0	20	0	318	0	0	0	40	0	318	0	0	0	40	0	318	0	0	0	20	0	318	0	0	0	20	0	318	0
319	0	0	0	44	0	319	0	0	0	44	0	319	0	0	0	22	0	319	0	0	0	22	0	319	0	0	0	44	0	319	0	0	0	44	0	319	0	0	0	22	0	319	0	0	0	22	0	319	0
320	0	0	0	49	0	320	0	0	0	49	0	320	0	0	0	25	0	320	0	0	0	25	0	320	0	0	0	49	0	320	0	0	0	49	0	320	0	0	0	25	0	320	0	0	0	25	0	320	0
321	0	0	0	49	0	321	0	0	0	49	0	321	0	0	0	25	0	321	0	0	0	25	0	321	0	0	0	49	0	321	0	0	0	49	0	321	0	0	0	25	0	321	0	0	0	25	0	321	0
322	0	0	0	46	0	322	0	0	0	46	0	322	0	0	0	23	0	322	0	0	0	23	0	322	0	0	0	46	0	322	0	0	0	46	0	322	0	0	0	23	0	322	0	0	0	23	0	322	0
323	0	0	0	48	0	323	0	0	0	48	0	323	0	0	0	24	0	323	0	0	0	24	0	323	0	0	0	48	0	323	0	0	0	48	0	323	0	0	0	24	0	323	0	0	0	24	0	323	0
324	0	0	0	8	0	324	0	0	0	8	0	324	0	0	0	4	0	324	0	0	0	4	0	324	0	0	0	8	0	324	0	0	0	8	0	324	0	0	0	4	0	324	0	0	0	4	0	324	0
325	0	0	0	45	0	325	0	0	0	45	0	325	0	0	0	23	0	325	0	0	0	23	0	325	0	0	0	45	0	325	0	0	0	45	0	325	0	0	0	23	0	325	0	0	0	23	0	325	0
326	0	0	0	10	0	326	0	0	0	10	0	326	0	0	0	5	0	326	0	0	0	5	0	326	0	0	0	10	0	326	0	0	0	10	0	326	0	0	0	5	0	326	0	0	0	5	0	326	0
327	0	0	0	14	0	327	0	0	0	14	0	327	0	0	0	7	0	327	0	0	0	7	0	327	0	0	0	14	0	327	0	0	0	14	0	327	0	0	0	7	0	327	0	0	0	7	0	327	0
328	0	0	0	9	0	328	0	0	0	9	0	328	0	0	0	5	0	328	0	0	0	5	0	328	0	0	0	9	0	328	0	0	0	9	0	328	0	0	0	5	0	328	0	0	0	5	0	328	0
329	0	0	0	13	0	329	0	0	0	13	0	329	0	0	0	7	0	329	0	0	0	7	0	329	0	0	0	13	0	329	0	0	0	13	0	329	0	0	0	7	0	329	0	0	0	7	0	329	0
330	0	0	0	23	0	330	0	0	0	23	0	330	0	0	0	12	0	330	0	0	0	12	0	330	0	0	0	23	0	330	0	0	0	23	0	330	0	0	0	12	0	330	0	0	0	12	0	330	0
331	0	0	0	17	0	331	0	0	0	17	0	331	0	0	0	9	0	331	0	0	0	9	0	331	0	0	0	17	0	331	0	0	0	17	0	331	0	0	0	9	0	331	0	0	0	9	0	331	0
332	0	0	0	13	0	332	0	0	0	13	0	332	0	0	0	7	0	332	0	0	0	7	0	332	0	0	0	13	0	332	0	0	0	13	0	332	0	0	0	7	0	332	0	0	0	7	0	332	0
333	0	0	0	38	0	333	0	0	0	38	0	333	0	0	0	19	0	333	0	0	0	19	0	333	0	0	0	38	0	333	0	0	0	38	0	333	0	0	0	19	0	333	0	0	0	19	0	333	0
334	0	0	0	47	0	334	0	0	0	47	0	334	0	0	0	24	0	334	0	0	0	24	0	334	0	0	0	47	0	334	0	0	0	47	0	334	0	0	0	24	0	334	0	0	0	24	0	334	0
335	0	0	0	45	0	335	0	0	0	45	0	335	0	0	0	23	0	335	0	0	0	23	0	335	0	0	0	45	0	335	0	0	0	45	0	335	0	0	0	23	0	335	0	0	0	23	0	335	0
336	0	0	0	47	0	336	0	0	0	47	0	336	0	0	0	24	0	336	0	0	0	24	0	336	0	0	0	47	0	336	0	0	0	47	0	336	0	0	0	24	0	336	0	0	0	24	0	336	0
337	0	0	0	46	0	337	0	0	0	46	0	337	0	0	0	23	0	337	0	0	0	23	0	337	0	0	0	46	0	337	0	0	0	46	0	337	0	0	0	23	0	337	0	0	0	23	0	337	0
338	0	0	0	46	0	338	0	0	0	46	0	338	0	0	0	23	0	338	0	0	0	23	0	338	0	0	0	46	0	338	0	0	0	46	0	338	0	0	0	23	0	338	0	0	0	23	0	338	0
339	0	0	0	24	0	339	0	0	0	24	0	339	0	0	0	12	0	339	0	0	0	12	0	339	0	0	0	24	0	339	0	0	0	24	0	339	0	0	0	12	0	339	0	0	0	12	0	339	0
340	0	0	0	9	0	340	0	0	0	9	0	340	0	0	0	5	0	340	0	0	0	5	0	340	0	0	0	9	0	340	0	0	0	9	0	340	0	0	0	5	0	340	0	0	0	5	0	340	0
341	0	0	0	34	0	341	0	0	0	34	0	341	0	0	0	17	0	341	0	0	0	17	0	341	0	0	0	34	0	341	0	0	0	34	0	341	0	0	0	17	0	341	0	0	0	17	0	341	0
342	0	0	0	20	0	342	0	0	0	20	0	342	0	0	0	10	0	342	0	0	0	10	0	342	0	0	0	20	0	342	0	0	0	20	0	342	0	0	0	10	0	342	0	0	0	10	0	342	0
343	0	0	0	43	0	343	0	0	0	43	0	343	0	0	0	22	0	343	0	0	0	22	0	343	0	0	0	43	0	343	0	0	0	43	0	343	0	0	0	22	0	343	0	0	0	22	0	343	0
344	0	0	0	46	0	344	0	0	0	46	0	344	0	0	0	23	0	344	0	0	0	23	0	344	0	0	0	46	0	344	0	0	0	46	0	344	0	0	0	23	0	344	0	0	0	23	0	344	0
345	0	0	0	41	0	345	0	0	0	41	0	345	0	0	0	21	0	345	0	0	0	21	0	345	0	0	0	41	0	345	0	0	0	41	0	345	0	0	0	21	0	345	0	0	0	21	0	345	0
346	0	0	0	36	0	346	0	0	0	36	0	346	0	0	0	18	0	346	0	0	0	18	0	346	0	0	0	36	0	346	0	0	0	36	0	346	0	0	0	18	0	346	0	0	0	18	0	346	0
347	0	0	0	38	0	347	0	0	0	38	0	347	0	0	0	19	0	347	0	0	0	19	0	347	0	0	0	38	0	347	0	0	0	38	0	347	0	0	0	19	0	347	0	0	0	19	0	347	0
348	0	0	0	32	0	348	0	0	0	32	0	348	0	0	0	16	0	348	0	0	0	16	0	348	0	0	0	32	0	348	0	0	0	32	0	348	0	0	0	16	0	348	0	0	0	16	0	348	0
349	0	0	0	44	0	349	0	0	0	44	0	349	0	0	0	22	0	349	0	0	0	22	0	349	0	0	0	44	0	349	0	0	0	44	0	349	0	0	0	22	0	349	0	0	0	22	0	349	0
350	0	0	0	19	0	350	0	0	0	19	0	350	0	0	0	10	0	350	0	0	0	10	0	350	0	0	0	19	0	350	0	0	0	19	0	350	0	0	0	10	0	350	0	0	0	10	0	350	0
351	0	0	0	19	0	351	0	0	0	19	0	351	0	0	0	10	0	351	0	0	0	10	0	351	0	0	0	19	0	351	0	0	0	19	0	351	0	0	0	10	0	351	0	0	0	10	0	351	0
352	0	0	0	31	0	352	0	0	0	31	0	352	0	0	0	16	0	352	0	0	0	16	0	352	0	0	0	31	0	352	0	0	0	31	0	352	0	0	0	16	0	352	0	0	0	16	0	352	0
353	0	0	0	26	0	353	0	0	0	26	0	353	0	0	0	13	0	353	0	0	0	13	0	353	0	0	0	26	0	353	0	0	0	26	0	353	0	0	0	13	0	353	0	0	0	13	0	353	0
354	0	0	0	21	0	354	0	0	0	21	0	354	0	0	0	11	0	354	0	0	0	11	0	354	0	0	0	21	0	354	0	0	0	21	0	354	0	0	0	11	0	354	0	0	0	11	0	354	0
355	0	0	0	11	0	355	0	0	0	11	0	355	0	0	0	6	0	355	0	0	0	6	0	355	0	0	0	11	0	355	0	0	0	11	0	355	0	0	0	6	0	355	0	0	0	6	0	355	0
356	0	0	0	23	0	356	0	0	0	23	0	356	0	0	0	12	0	356	0	0	0	12	0	356	0	0	0	23	0	356	0	0	0	23	0	356	0	0	0	12	0	356	0	0	0	12	0	356	0
357	0	0	0	40	0	357	0	0	0	40	0	357	0	0	0	20	0	357	0	0	0	20	0	357	0	0	0	40	0	357	0	0	0	40	0	357	0	0	0	20	0	357	0	0	0	20	0	357	0
358	0	0	0	42	0	358	0	0	0	42	0	358	0	0	0	21	0	358	0	0	0	21	0	358	0	0	0	42	0	358	0	0	0	42	0	358	0	0	0	21	0	358	0	0	0	21	0	358	0
359	0	0	0	41	0	359	0	0	0	41	0	359	0	0	0	21	0	359	0	0	0	21	0	359	0	0	0	41	0	359	0	0	0	41	0	359	0	0	0	21	0	359	0	0	0	21	0	359	0
360	0	0	0	43	0	360	0	0	0	43	0	360	0	0	0	22	0	360	0	0	0	22	0	360	0	0	0	43	0	360	0	0	0	43	0	360	0	0	0	22	0	360	0	0	0	22	0	360	0
361	0	0	0	43	0	361	0	0	0	43	0	361	0	0	0	22	0	361	0	0	0	22	0	361	0	0	0	43	0	361	0	0	0	43	0	361	0	0	0	22	0	361	0	0	0	22	0	361	0
362	0	0	0	39	0	362	0	0	0	39	0	362	0	0	0	20	0	362	0	0	0	20	0	362	0	0	0	39	0	362	0	0	0	39	0	362	0	0	0	20	0	362	0	0	0	20	0	362	0
363	0	0	0	41	0	363	0	0	0	41	0	363	0	0	0	21	0	363	0	0	0	21	0	363	0	0	0	41	0	363	0	0	0	41	0	363	0	0	0	21	0	363	0	0	0	21	0	363	0
364	0	0	0	41	0	364	0	0	0	41	0	364	0	0	0	21	0	364	0	0	0	21	0	364	0	0	0	41	0	364	0	0	0	41	0	364	0	0	0	21	0	364	0	0	0	21	0	364	0
365	0	0	0	43	0	365	0	0	0	43	0	365	0	0	0	22	0	365	0	0	0	22	0	365	0	0	0	43	0	365	0	0	0	43	0	365	0	0	0	22	0	365	0	0	0	22	0	365	0
[truncated: 22 more columns]

## Sheet: apl23
A.nt						A.fs						A.df						A.fs.df						B.nt						B.fs						B.df						B.fs.df						C.nt
doy	obs	pred	nr_true	nr_false	perc	doy	obs	pred	nr_true	nr_false	perc	doy	obs	pred	nr_true	nr_false	perc	doy	obs	pred	nr_true	nr_false	perc	doy	obs	pred	nr_true	nr_false	perc	doy	obs	pred	nr_true	nr_false	perc	doy	obs	pred	nr_true	nr_false	perc	doy	obs	pred	nr_true	nr_false	perc	doy	obs
1	0	0	0	44	0	1	0	0	0	44	0	1	0	0	0	22	0	1	0	0	0	22	0	1	0	0	0	44	0	1	0	0	0	44	0	1	0	0	0	22	0	1	0	0	0	22	0	1	0
2	0	0	0	41	0	2	0	0	0	41	0	2	0	0	0	21	0	2	0	0	0	21	0	2	0	0	0	41	0	2	0	0	0	41	0	2	0	0	0	21	0	2	0	0	0	21	0	2	0
3	0	0	0	42	0	3	0	0	0	42	0	3	0	0	0	21	0	3	0	0	0	21	0	3	0	0	0	42	0	3	0	0	0	42	0	3	0	0	0	21	0	3	0	0	0	21	0	3	0
4	0	0	0	42	0	4	0	0	0	42	0	4	0	0	0	21	0	4	0	0	0	21	0	4	0	0	0	42	0	4	0	0	0	42	0	4	0	0	0	21	0	4	0	0	0	21	0	4	0
5	0	0	1	42	2.32558	5	0	0	1	42	2.32558	5	0	0	0	22	0	5	0	0	0	22	0	5	0	0	1	42	2.32558	5	0	0	1	42	2.32558	5	0	0	0	22	0	5	0	0	0	22	0	5	0
6	0	0	0	42	0	6	0	0	0	42	0	6	0	0	0	21	0	6	0	0	0	21	0	6	0	0	0	42	0	6	0	0	0	42	0	6	0	0	0	21	0	6	0	0	0	21	0	6	0
7	0	0	0	42	0	7	0	0	0	42	0	7	0	0	0	21	0	7	0	0	0	21	0	7	0	0	0	42	0	7	0	0	0	42	0	7	0	0	0	21	0	7	0	0	0	21	0	7	0
8	0	0	0	10	0	8	0	0	0	10	0	8	0	0	0	5	0	8	0	0	0	5	0	8	0	0	0	10	0	8	0	0	0	10	0	8	0	0	0	5	0	8	0	0	0	5	0	8	0
9	0	0	0	13	0	9	0	0	0	13	0	9	0	0	0	7	0	9	0	0	0	7	0	9	0	0	0	13	0	9	0	0	0	13	0	9	0	0	0	7	0	9	0	0	0	7	0	9	0
10	0	0	0	4	0	10	0	0	0	4	0	10	0	0	0	2	0	10	0	0	0	2	0	10	0	0	0	4	0	10	0	0	0	4	0	10	0	0	0	2	0	10	0	0	0	2	0	10	0
11	0	0	0	10	0	11	0	0	0	10	0	11	0	0	0	5	0	11	0	0	0	5	0	11	0	0	0	10	0	11	0	0	0	10	0	11	0	0	0	5	0	11	0	0	0	5	0	11	0
12	0	0	0	18	0	12	0	0	0	18	0	12	0	0	0	9	0	12	0	0	0	9	0	12	0	0	0	18	0	12	0	0	0	18	0	12	0	0	0	9	0	12	0	0	0	9	0	12	0
13	0	0	0	3	0	13	0	0	0	3	0	13	0	0	0	2	0	13	0	0	0	2	0	13	0	0	0	3	0	13	0	0	0	3	0	13	0	0	0	2	0	13	0	0	0	2	0	13	0
14	0	0	0	21	0	14	0	0	0	21	0	14	0	0	0	11	0	14	0	0	0	11	0	14	0	0	0	21	0	14	0	0	0	21	0	14	0	0	0	11	0	14	0	0	0	11	0	14	0
15	0	0	0	40	0	15	0	0	0	40	0	15	0	0	0	20	0	15	0	0	0	20	0	15	0	0	0	40	0	15	0	0	0	40	0	15	0	0	0	20	0	15	0	0	0	20	0	15	0
16	0	0	0	22	0	16	0	0	0	22	0	16	0	0	0	11	0	16	0	0	0	11	0	16	0	0	0	22	0	16	0	0	0	22	0	16	0	0	0	11	0	16	0	0	0	11	0	16	0
17	0	0	0	36	0	17	0	0	0	36	0	17	0	0	0	18	0	17	0	0	0	18	0	17	0	0	0	36	0	17	0	0	0	36	0	17	0	0	0	18	0	17	0	0	0	18	0	17	0
18	0	0	0	24	0	18	0	0	0	24	0	18	0	0	0	12	0	18	0	0	0	12	0	18	0	0	0	24	0	18	0	0	0	24	0	18	0	0	0	12	0	18	0	0	0	12	0	18	0
19	0	0	0	35	0	19	0	0	0	35	0	19	0	0	0	18	0	19	0	0	0	18	0	19	0	0	0	35	0	19	0	0	0	35	0	19	0	0	0	18	0	19	0	0	0	18	0	19	0
20	0	0	0	28	0	20	0	0	0	28	0	20	0	0	0	14	0	20	0	0	0	14	0	20	0	0	0	28	0	20	0	0	0	28	0	20	0	0	0	14	0	20	0	0	0	14	0	20	0
21	0	0	0	29	0	21	0	0	0	29	0	21	0	0	0	15	0	21	0	0	0	15	0	21	0	0	0	29	0	21	0	0	0	29	0	21	0	0	0	15	0	21	0	0	0	15	0	21	0
22	0	0	0	36	0	22	0	0	0	36	0	22	0	0	0	18	0	22	0	0	0	18	0	22	0	0	0	36	0	22	0	0	0	36	0	22	0	0	0	18	0	22	0	0	0	18	0	22	0
23	0	0	0	14	0	23	0	0	0	14	0	23	0	0	0	7	0	23	0	0	0	7	0	23	0	0	0	14	0	23	0	0	0	14	0	23	0	0	0	7	0	23	0	0	0	7	0	23	0
24	0	0	0	46	0	24	0	0	0	46	0	24	0	0	0	23	0	24	0	0	0	23	0	24	0	0	0	46	0	24	0	0	0	46	0	24	0	0	0	23	0	24	0	0	0	23	0	24	0
25	0	0	0	46	0	25	0	0	0	46	0	25	0	0	0	23	0	25	0	0	0	23	0	25	0	0	0	46	0	25	0	0	0	46	0	25	0	0	0	23	0	25	0	0	0	23	0	25	0
26	0	0	0	47	0	26	0	0	0	47	0	26	0	0	0	24	0	26	0	0	0	24	0	26	0	0	0	47	0	26	0	0	0	47	0	26	0	0	0	24	0	26	0	0	0	24	0	26	0
27	0	0	0	46	0	27	0	0	0	46	0	27	0	0	0	23	0	27	0	0	0	23	0	27	0	0	0	46	0	27	0	0	0	46	0	27	0	0	0	23	0	27	0	0	0	23	0	27	0
28	0	0	0	16	0	28	0	0	0	16	0	28	0	0	0	8	0	28	0	0	0	8	0	28	0	0	0	16	0	28	0	0	0	16	0	28	0	0	0	8	0	28	0	0	0	8	0	28	0
29	0	0	0	43	0	29	0	0	0	43	0	29	0	0	0	22	0	29	0	0	0	22	0	29	0	0	0	43	0	29	0	0	0	43	0	29	0	0	0	22	0	29	0	0	0	22	0	29	0
30	0	0	0	12	0	30	0	0	0	12	0	30	0	0	0	6	0	30	0	0	0	6	0	30	0	0	0	12	0	30	0	0	0	12	0	30	0	0	0	6	0	30	0	0	0	6	0	30	0
31	0	0	0	9	0	31	0	0	0	9	0	31	0	0	0	5	0	31	0	0	0	5	0	31	0	0	0	9	0	31	0	0	0	9	0	31	0	0	0	5	0	31	0	0	0	5	0	31	0
32	0	0	0	19	0	32	0	0	0	19	0	32	0	0	0	10	0	32	0	0	0	10	0	32	0	0	0	19	0	32	0	0	0	19	0	32	0	0	0	10	0	32	0	0	0	10	0	32	0
33	0	0	0	15	0	33	0	0	0	15	0	33	0	0	0	8	0	33	0	0	0	8	0	33	0	0	0	15	0	33	0	0	0	15	0	33	0	0	0	8	0	33	0	0	0	8	0	33	0
34	0	0	0	30	0	34	0	0	0	30	0	34	0	0	0	15	0	34	0	0	0	15	0	34	0	0	0	30	0	34	0	0	0	30	0	34	0	0	0	15	0	34	0	0	0	15	0	34	0
35	0	0	0	43	0	35	0	0	0	43	0	35	0	0	0	22	0	35	0	0	0	22	0	35	0	0	0	43	0	35	0	0	0	43	0	35	0	0	0	22	0	35	0	0	0	22	0	35	0
36	0	0	0	46	0	36	0	0	0	46	0	36	0	0	0	23	0	36	0	0	0	23	0	36	0	0	0	46	0	36	0	0	0	46	0	36	0	0	0	23	0	36	0	0	0	23	0	36	0
37	0	0	0	46	0	37	0	0	0	46	0	37	0	0	0	23	0	37	0	0	0	23	0	37	0	0	0	46	0	37	0	0	0	46	0	37	0	0	0	23	0	37	0	0	0	23	0	37	0
38	0	0	0	45	0	38	0	0	0	45	0	38	0	0	0	23	0	38	0	0	0	23	0	38	0	0	0	45	0	38	0	0	0	45	0	38	0	0	0	23	0	38	0	0	0	23	0	38	0
39	0	0	0	48	0	39	0	0	0	48	0	39	0	0	0	24	0	39	0	0	0	24	0	39	0	0	0	48	0	39	0	0	0	48	0	39	0	0	0	24	0	39	0	0	0	24	0	39	0
40	0	0	0	26	0	40	0	0	0	26	0	40	0	0	0	13	0	40	0	0	0	13	0	40	0	0	0	26	0	40	0	0	0	26	0	40	0	0	0	13	0	40	0	0	0	13	0	40	0
41	0	0	0	30	0	41	0	0	0	30	0	41	0	0	0	15	0	41	0	0	0	15	0	41	0	0	0	30	0	41	0	0	0	30	0	41	0	0	0	15	0	41	0	0	0	15	0	41	0
47	0	0	0	12	0	47	0	0	0	12	0	47	0	0	0	6	0	47	0	0	0	6	0	47	0	0	0	12	0	47	0	0	0	12	0	47	0	0	0	6	0	47	0	0	0	6	0	47	0
48	0	0	0	22	0	48	0	0	0	22	0	48	0	0	0	11	0	48	0	0	0	11	0	48	0	0	0	22	0	48	0	0	0	22	0	48	0	0	0	11	0	48	0	0	0	11	0	48	0
49	0	0	0	8	0	49	0	0	0	8	0	49	0	0	0	4	0	49	0	0	0	4	0	49	0	0	0	8	0	49	0	0	0	8	0	49	0	0	0	4	0	49	0	0	0	4	0	49	0
50	0	0	0	12	0	50	0	0	0	12	0	50	0	0	0	6	0	50	0	0	0	6	0	50	0	0	0	12	0	50	0	0	0	12	0	50	0	0	0	6	0	50	0	0	0	6	0	50	0
51	0	0	0	18	0	51	0	0	0	18	0	51	0	0	0	9	0	51	0	0	0	9	0	51	0	0	0	18	0	51	0	0	0	18	0	51	0	0	0	9	0	51	0	0	0	9	0	51	0
52	0	0	0	13	0	52	0	0	0	13	0	52	0	0	0	7	0	52	0	0	0	7	0	52	0	0	0	13	0	52	0	0	0	13	0	52	0	0	0	7	0	52	0	0	0	7	0	52	0
53	0	0	0	19	0	53	0	0	0	19	0	53	0	0	0	10	0	53	0	0	0	10	0	53	0	0	0	19	0	53	0	0	0	19	0	53	0	0	0	10	0	53	0	0	0	10	0	53	0
54	0	0	0	28	0	54	0	0	0	28	0	54	0	0	0	14	0	54	0	0	0	14	0	54	0	0	0	28	0	54	0	0	0	28	0	54	0	0	0	14	0	54	0	0	0	14	0	54	0
55	0	0	0	15	0	55	0	0	0	15	0	55	0	0	0	8	0	55	0	0	0	8	0	55	0	0	0	15	0	55	0	0	0	15	0	55	0	0	0	8	0	55	0	0	0	8	0	55	0
56	0	0	0	20	0	56	0	0	0	20	0	56	0	0	0	10	0	56	0	0	0	10	0	56	0	0	0	20	0	56	0	0	0	20	0	56	0	0	0	10	0	56	0	0	0	10	0	56	0
57	0	0	0	15	0	57	0	0	0	15	0	57	0	0	0	8	0	57	0	0	0	8	0	57	0	0	0	15	0	57	0	0	0	15	0	57	0	0	0	8	0	57	0	0	0	8	0	57	0
58	0	0	0	25	0	58	0	0	0	25	0	58	0	0	0	13	0	58	0	0	0	13	0	58	0	0	0	25	0	58	0	0	0	25	0	58	0	0	0	13	0	58	0	0	0	13	0	58	0
59	0	0	0	49	0	59	0	0	0	49	0	59	0	0	0	25	0	59	0	0	0	25	0	59	0	0	0	49	0	59	0	0	0	49	0	59	0	0	0	25	0	59	0	0	0	25	0	59	0
60	0	0	0	63	0	60	0	0	0	63	0	60	0	0	0	32	0	60	0	0	0	32	0	60	0	0	0	63	0	60	0	0	0	63	0	60	0	0	0	32	0	60	0	0	0	32	0	60	0
61	0	0	0	63	0	61	0	0	0	63	0	61	0	0	0	32	0	61	0	0	0	32	0	61	0	0	0	63	0	61	0	0	0	63	0	61	0	0	0	32	0	61	0	0	0	32	0	61	0
62	0	0	0	61	0	62	0	0	0	61	0	62	0	0	0	31	0	62	0	0	0	31	0	62	0	0	0	61	0	62	0	0	0	61	0	62	0	0	0	31	0	62	0	0	0	31	0	62	0
63	0	0	0	30	0	63	0	0	0	30	0	63	0	0	0	15	0	63	0	0	0	15	0	63	0	0	0	30	0	63	0	0	0	30	0	63	0	0	0	15	0	63	0	0	0	15	0	63	0
64	0	0	0	25	0	64	0	0	0	25	0	64	0	0	0	13	0	64	0	0	0	13	0	64	0	0	0	25	0	64	0	0	0	25	0	64	0	0	0	13	0	64	0	0	0	13	0	64	0
65	0	0	0	22	0	65	0	0	0	22	0	65	0	0	0	11	0	65	0	0	0	11	0	65	0	0	0	22	0	65	0	0	0	22	0	65	0	0	0	11	0	65	0	0	0	11	0	65	0
66	0	0	0	67	0	66	0	0	0	67	0	66	0	0	0	34	0	66	0	0	0	34	0	66	0	0	0	67	0	66	0	0	0	67	0	66	0	0	0	34	0	66	0	0	0	34	0	66	0
67	0	0	0	68	0	67	0	0	0	68	0	67	0	0	0	34	0	67	0	0	0	34	0	67	0	0	0	68	0	67	0	0	0	68	0	67	0	0	0	34	0	67	0	0	0	34	0	67	0
68	0	0	0	68	0	68	0	0	0	68	0	68	0	0	0	34	0	68	0	0	0	34	0	68	0	0	0	68	0	68	0	0	0	68	0	68	0	0	0	34	0	68	0	0	0	34	0	68	0
69	0	0	0	68	0	69	0	0	0	68	0	69	0	0	0	34	0	69	0	0	0	34	0	69	0	0	0	68	0	69	0	0	0	68	0	69	0	0	0	34	0	69	0	0	0	34	0	69	0
70	0	0	0	44	0	70	0	0	0	44	0	70	0	0	0	22	0	70	0	0	0	22	0	70	0	0	0	44	0	70	0	0	0	44	0	70	0	0	0	22	0	70	0	0	0	22	0	70	0
71	0	0	0	67	0	71	0	0	0	67	0	71	0	0	0	34	0	71	0	0	0	34	0	71	0	0	0	67	0	71	0	0	0	67	0	71	0	0	0	34	0	71	0	0	0	34	0	71	0
72	0	0	0	42	0	72	0	0	0	42	0	72	0	0	0	21	0	72	0	0	0	21	0	72	0	0	0	42	0	72	0	0	0	42	0	72	0	0	0	21	0	72	0	0	0	21	0	72	0
73	0	0	0	52	0	73	0	0	0	52	0	73	0	0	0	26	0	73	0	0	0	26	0	73	0	0	0	52	0	73	0	0	0	52	0	73	0	0	0	26	0	73	0	0	0	26	0	73	0
74	0	0	0	69	0	74	0	0	0	69	0	74	0	0	0	35	0	74	0	0	0	35	0	74	0	0	0	69	0	74	0	0	0	69	0	74	0	0	0	35	0	74	0	0	0	35	0	74	0
75	0	0	0	69	0	75	0	0	0	69	0	75	0	0	0	35	0	75	0	0	0	35	0	75	0	0	0	69	0	75	0	0	0	69	0	75	0	0	0	35	0	75	0	0	0	35	0	75	0
76	0	0	0	34	0	76	0	0	0	34	0	76	0	0	0	17	0	76	0	0	0	17	0	76	0	0	0	34	0	76	0	0	0	34	0	76	0	0	0	17	0	76	0	0	0	17	0	76	0
77	0	0	0	30	0	77	0	0	0	30	0	77	0	0	0	15	0	77	0	0	0	15	0	77	0	0	0	30	0	77	0	0	0	30	0	77	0	0	0	15	0	77	0	0	0	15	0	77	0
78	0	0	0	33	0	78	0	0	0	33	0	78	0	0	0	17	0	78	0	0	0	17	0	78	0	0	0	33	0	78	0	0	0	33	0	78	0	0	0	17	0	78	0	0	0	17	0	78	0
79	0	0	0	44	0	79	0	0	0	44	0	79	0	0	0	22	0	79	0	0	0	22	0	79	0	0	0	44	0	79	0	0	0	44	0	79	0	0	0	22	0	79	0	0	0	22	0	79	0
80	0	0	0	58	0	80	0	0	0	58	0	80	0	0	0	29	0	80	0	0	0	29	0	80	0	0	0	58	0	80	0	0	0	58	0	80	0	0	0	29	0	80	0	0	0	29	0	80	0
81	0	0	0	70	0	81	0	0	0	70	0	81	0	0	0	35	0	81	0	0	0	35	0	81	0	0	0	70	0	81	0	0	0	70	0	81	0	0	0	35	0	81	0	0	0	35	0	81	0
82	0	0	0	71	0	82	0	0	0	71	0	82	0	0	0	36	0	82	0	0	0	36	0	82	0	0	0	71	0	82	0	0	0	71	0	82	0	0	0	36	0	82	0	0	0	36	0	82	0
83	0	0	0	49	0	83	0	0	0	49	0	83	0	0	0	25	0	83	0	0	0	25	0	83	0	0	0	49	0	83	0	0	0	49	0	83	0	0	0	25	0	83	0	0	0	25	0	83	0
84	0	0	0	35	0	84	0	0	0	35	0	84	0	0	0	18	0	84	0	0	0	18	0	84	0	0	0	35	0	84	0	0	0	35	0	84	0	0	0	18	0	84	0	0	0	18	0	84	0
85	0	0	0	50	0	85	0	0	0	50	0	85	0	0	0	25	0	85	0	0	0	25	0	85	0	0	0	50	0	85	0	0	0	50	0	85	0	0	0	25	0	85	0	0	0	25	0	85	0
86	0	0	0	34	0	86	0	0	0	34	0	86	0	0	0	17	0	86	0	0	0	17	0	86	0	0	0	34	0	86	0	0	0	34	0	86	0	0	0	17	0	86	0	0	0	17	0	86	0
87	0	0	0	15	0	87	0	0	0	15	0	87	0	0	0	8	0	87	0	0	0	8	0	87	0	0	0	15	0	87	0	0	0	15	0	87	0	0	0	8	0	87	0	0	0	8	0	87	0
88	0	0	0	22	0	88	0	0	0	22	0	88	0	0	0	11	0	88	0	0	0	11	0	88	0	0	0	22	0	88	0	0	0	22	0	88	0	0	0	11	0	88	0	0	0	11	0	88	0
89	0	0	0	73	0	89	0	0	0	73	0	89	0	0	0	37	0	89	0	0	0	37	0	89	0	0	0	73	0	89	0	0	0	73	0	89	0	0	0	37	0	89	0	0	0	37	0	89	0
90	0	0	0	74	0	90	0	0	0	74	0	90	0	0	0	37	0	90	0	0	0	37	0	90	0	0	0	74	0	90	0	0	0	74	0	90	0	0	0	37	0	90	0	0	0	37	0	90	0
91	0	0	0	38	0	91	0	0	0	38	0	91	0	0	0	19	0	91	0	0	0	19	0	91	0	0	0	38	0	91	0	0	0	38	0	91	0	0	0	19	0	91	0	0	0	19	0	91	0
92	0	0	0	40	0	92	0	0	0	40	0	92	0	0	0	20	0	92	0	0	0	20	0	92	0	0	0	40	0	92	0	0	0	40	0	92	0	0	0	20	0	92	0	0	0	20	0	92	0
93	0	0	0	48	0	93	0	0	0	48	0	93	0	0	0	24	0	93	0	0	0	24	0	93	0	0	0	48	0	93	0	0	0	48	0	93	0	0	0	24	0	93	0	0	0	24	0	93	0
94	0	0	0	21	0	94	0	0	0	21	0	94	0	0	0	11	0	94	0	0	0	11	0	94	0	0	0	21	0	94	0	0	0	21	0	94	0	0	0	11	0	94	0	0	0	11	0	94	0
95	0	0	0	22	0	95	0	0	0	22	0	95	0	0	0	11	0	95	0	0	0	11	0	95	0	0	0	22	0	95	0	0	0	22	0	95	0	0	0	11	0	95	0	0	0	11	0	95	0
96	0	0	0	29	0	96	0	0	0	29	0	96	0	0	0	15	0	96	0	0	0	15	0	96	0	0	0	29	0	96	0	0	0	29	0	96	0	0	0	15	0	96	0	0	0	15	0	96	0
97	0	0	0	26	0	97	0	0	0	26	0	97	0	0	0	13	0	97	0	0	0	13	0	97	0	0	0	26	0	97	0	0	0	26	0	97	0	0	0	13	0	97	0	0	0	13	0	97	0
98	0	0	0	24	0	98	0	0	0	24	0	98	0	0	0	12	0	98	0	0	0	12	0	98	0	0	0	24	0	98	0	0	0	24	0	98	0	0	0	12	0	98	0	0	0	12	0	98	0
99	0	0	0	34	0	99	0	0	0	34	0	99	0	0	0	17	0	99	0	0	0	17	0	99	0	0	0	34	0	99	0	0	0	34	0	99	0	0	0	17	0	99	0	0	0	17	0	99	0
100	0	0	0	30	0	100	0	0	0	30	0	100	0	0	0	15	0	100	0	0	0	15	0	100	0	0	0	30	0	100	0	0	0	30	0	100	0	0	0	15	0	100	0	0	0	15	0	100	0
101	0	0	0	22	0	101	0	0	0	22	0	101	0	0	0	11	0	101	0	0	0	11	0	101	0	0	0	22	0	101	0	0	0	22	0	101	0	0	0	11	0	101	0	0	0	11	0	101	0
102	0	0	0	28	0	102	0	0	0	28	0	102	0	0	0	14	0	102	0	0	0	14	0	102	0	0	0	28	0	102	0	0	0	28	0	102	0	0	0	14	0	102	0	0	0	14	0	102	0
103	0	0	0	27	0	103	0	0	0	27	0	103	0	0	0	14	0	103	0	0	0	14	0	103	0	0	0	27	0	103	0	0	0	27	0	103	0	0	0	14	0	103	0	0	0	14	0	103	0
104	0	0	0	22	0	104	0	0	0	22	0	104	0	0	0	11	0	104	0	0	0	11	0	104	0	0	0	22	0	104	0	0	0	22	0	104	0	0	0	11	0	104	0	0	0	11	0	104	0
105	0	0	0	25	0	105	0	0	0	25	0	105	0	0	0	13	0	105	0	0	0	13	0	105	0	0	1	24	4	105	0	0	0	25	0	105	0	0	0	13	0	105	0	0	0	13	0	105	0
106	0	0	0	38	0	106	0	0	0	38	0	106	0	0	0	19	0	106	0	0	0	19	0	106	0	0	0	38	0	106	0	0	0	38	0	106	0	0	0	19	0	106	0	0	0	19	0	106	0
107	0	0	0	29	0	107	0	0	0	29	0	107	0	0	0	15	0	107	0	0	0	15	0	107	0	0	0	29	0	107	0	0	0	29	0	107	0	0	0	15	0	107	0	0	0	15	0	107	0
108	0	0	1	35	2.77778	108	0	0	0	36	0	108	0	0	0	18	0	108	0	0	0	18	0	108	0	0	1	35	2.77778	108	0	0	1	35	2.77778	108	0	0	0	18	0	108	0	0	0	18	0	108	0
109	0	0	1	55	1.78571	109	0	0	1	55	1.78571	109	0	0	1	27	3.57143	109	0	0	2	26	7.14286	109	0	0	3	53	5.35714	109	0	0	2	54	3.57143	109	0	0	2	26	7.14286	109	0	0	3	25	10.7143	109	0
110	1	0	1	14	6.66667	110	1	0	1	14	6.66667	110	1	0	1	7	12.5	110	1	0	1	7	12.5	110	1	0	2	13	13.3333	110	1	0	2	13	13.3333	110	1	0	1	7	12.5	110	1	0	1	7	12.5	110	1
111	1	0	0	33	0	111	1	0	0	33	0	111	1	0	0	17	0	111	1	0	0	17	0	111	1	0	5	28	15.1515	111	1	0	8	25	24.2424	111	1	0	0	17	0	111	1	0	0	17	0	111	1
112	1	0	0	28	0	112	1	0	3	25	10.7143	112	1	0	0	14	0	112	1	0	6	8	42.8571	112	1	0	3	25	10.7143	112	1	0	13	15	46.4286	112	1	0	0	14	0	112	1	1	8	6	57.1429	112	1
113	1	0	0	10	0	113	1	1	5	5	50	113	1	0	1	4	20	113	1	1	3	2	60	113	1	0	0	10	0	113	1	1	6	4	60	113	1	0	2	3	40	113	1	1	3	2	60	113	1
114	1	1	39	8	82.9787	114	1	1	38	9	80.8511	114	1	1	22	2	91.6667	114	1	1	23	1	95.8333	114	1	1	39	8	82.9787	114	1	1	38	9	80.8511	114	1	1	22	2	91.6667	114	1	1	23	1	95.8333	114	1
115	1	1	33	5	86.8421	115	1	1	34	4	89.4737	115	1	1	17	2	89.4737	115	1	1	18	1	94.7368	115	1	1	34	4	89.4737	115	1	1	36	2	94.7368	115	1	1	17	2	89.4737	115	1	1	18	1	94.7368	115	1
116	1	1	28	11	71.7949	116	1	1	32	7	82.0513	116	1	1	11	9	55	116	1	1	18	2	90	116	1	1	28	11	71.7949	116	1	1	34	5	87.1795	116	1	1	11	9	55	116	1	1	18	2	90	116	1
117	1	1	50	11	81.9672	117	1	1	57	4	93.4426	117	1	1	26	5	83.871	117	1	1	30	1	96.7742	117	1	1	52	9	85.2459	117	1	1	59	2	96.7213	117	1	1	26	5	83.871	117	1	1	30	1	96.7742	117	1
118	1	1	31	11	73.8095	118	1	1	30	12	71.4286	118	1	1	17	4	80.9524	118	1	1	17	4	80.9524	118	1	1	30	12	71.4286	118	1	1	30	12	71.4286	118	1	1	17	4	80.9524	118	1	1	17	4	80.9524	118	1
119	1	1	27	8	77.1429	119	1	1	26	9	74.2857	119	1	1	13	5	72.2222	119	1	1	15	3	83.3333	119	1	1	28	7	80	119	1	1	31	4	88.5714	119	1	1	13	5	72.2222	119	1	1	14	4	77.7778	119	1
120	1	1	32	12	72.7273	120	1	1	36	8	81.8182	120	1	1	21	1	95.4545	120	1	1	22	0	100	120	1	1	33	11	75	120	1	1	39	5	88.6364	120	1	1	21	1	95.4545	120	1	1	22	0	100	120	1
121	1	1	29	5	85.2941	121	1	1	30	4	88.2353	121	1	1	15	2	88.2353	121	1	1	15	2	88.2353	121	1	1	29	5	85.2941	121	1	1	29	5	85.2941	121	1	1	15	2	88.2353	121	1	1	15	2	88.2353	121	1
122	1	1	40	4	90.9091	122	1	1	36	8	81.8182	122	1	1	21	1	95.4545	122	1	1	21	1	95.4545	122	1	1	39	5	88.6364	122	1	1	40	4	90.9091	122	1	1	21	1	95.4545	122	1	1	21	1	95.4545	122	1
123	1	1	34	3	91.8919	123	1	1	33	4	89.1892	123	1	1	19	0	100	123	1	1	18	1	94.7368	123	1	1	34	3	91.8919	123	1	1	34	3	91.8919	123	1	1	19	0	100	123	1	1	18	1	94.7368	123	1
124	1	1	11	1	91.6667	124	1	1	9	3	75	124	1	1	6	0	100	124	1	1	6	0	100	124	1	1	11	1	91.6667	124	1	1	10	2	83.3333	124	1	1	6	0	100	124	1	1	6	0	100	124	1
125	1	1	57	6	90.4762	125	1	1	53	10	84.127	125	1	1	29	3	90.625	125	1	1	29	3	90.625	125	1	1	57	6	90.4762	125	1	1	61	2	96.8254	125	1	1	29	3	90.625	125	1	1	30	2	93.75	125	1
126	0	1	83	5	94.3182	126	0	1	80	8	90.9091	126	0	1	42	2	95.4545	126	0	1	41	3	93.1818	126	0	1	83	5	94.3182	126	0	1	83	5	94.3182	126	0	1	43	1	97.7273	126	0	1	41	3	93.1818	126	0
127	0	1	81	8	91.0112	127	0	1	77	12	86.5169	127	0	1	41	4	91.1111	127	0	1	41	4	91.1111	127	0	1	81	8	91.0112	127	0	1	82	7	92.1348	127	0	1	41	4	91.1111	127	0	1	42	3	93.3333	127	0
128	0	1	65	25	72.2222	128	0	1	70	20	77.7778	128	0	1	42	3	93.3333	128	0	1	42	3	93.3333	128	0	1	72	18	80	128	0	1	77	13	85.5556	128	0	1	42	3	93.3333	128	0	1	42	3	93.3333	128	0
129	0	1	46	19	70.7692	129	0	1	45	20	69.2308	129	0	1	32	1	96.9697	129	0	1	32	1	96.9697	129	0	1	53	12	81.5385	129	0	1	54	11	83.0769	129	0	1	32	1	96.9697	129	0	1	32	1	96.9697	129	0
130	0	1	7	5	58.3333	130	0	1	7	5	58.3333	130	0	1	4	2	66.6667	130	0	1	3	3	50	130	0	1	8	4	66.6667	130	0	1	7	5	58.3333	130	0	1	4	2	66.6667	130	0	1	4	2	66.6667	130	0
131	0	1	22	10	68.75	131	0	1	20	12	62.5	131	0	1	11	5	68.75	131	0	1	10	6	62.5	131	0	1	23	9	71.875	131	0	1	24	8	75	131	0	1	12	4	75	131	0	1	12	4	75	131	0
132	0	0	3	8	27.2727	132	0	0	3	8	27.2727	132	0	0	2	4	33.3333	132	0	0	0	6	0	132	0	1	8	3	72.7273	132	0	1	8	3	72.7273	132	0	1	6	0	100	132	0	1	6	0	100	132	0
133	0	0	3	15	16.6667	133	0	0	0	18	0	133	0	0	1	8	11.1111	133	0	0	1	8	11.1111	133	0	0	6	12	33.3333	133	0	0	4	14	22.2222	133	0	0	4	5	44.4444	133	0	0	3	6	33.3333	133	0
134	0	0	0	25	0	134	0	0	0	25	0	134	0	0	0	13	0	134	0	0	0	13	0	134	0	0	0	25	0	134	0	0	0	25	0	134	0	0	0	13	0	134	0	0	0	13	0	134	0
135	0	0	0	47	0	135	0	0	0	47	0	135	0	0	0	24	0	135	0	0	0	24	0	135	0	0	0	47	0	135	0	0	0	47	0	135	0	0	0	24	0	135	0	0	0	24	0	135	0
136	0	0	0	31	0	136	0	0	0	31	0	136	0	0	0	16	0	136	0	0	0	16	0	136	0	0	1	30	3.22581	136	0	0	2	29	6.45161	136	0	0	0	16	0	136	0	0	0	16	0	136	0
137	0	0	1	22	4.34783	137	0	0	1	22	4.34783	137	0	0	1	11	8.33333	137	0	0	1	11	8.33333	137	0	0	1	22	4.34783	137	0	0	1	22	4.34783	137	0	0	1	11	8.33333	137	0	0	1	11	8.33333	137	0
138	0	0	1	29	3.33333	138	0	0	3	27	10	138	0	0	3	12	20	138	0	0	2	13	13.3333	138	0	0	4	26	13.3333	138	0	0	5	25	16.6667	138	0	0	4	11	26.6667	138	0	0	3	12	20	138	0
139	0	0	0	93	0	139	0	0	0	93	0	139	0	0	0	47	0	139	0	0	0	47	0	139	0	0	0	93	0	139	0	0	0	93	0	139	0	0	0	47	0	139	0	0	0	47	0	139	0
140	0	0	0	93	0	140	0	0	0	93	0	140	0	0	0	47	0	140	0	0	0	47	0	140	0	0	0	93	0	140	0	0	0	93	0	140	0	0	0	47	0	140	0	0	0	47	0	140	0
141	0	0	0	95	0	141	0	0	0	95	0	141	0	0	0	48	0	141	0	0	0	48	0	141	0	0	0	95	0	141	0	0	0	95	0	141	0	0	0	48	0	141	0	0	0	48	0	141	0
142	0	0	0	94	0	142	0	0	0	94	0	142	0	0	0	47	0	142	0	0	0	47	0	142	0	0	3	91	3.19149	142	0	0	0	94	0	142	0	0	3	44	6.38298	142	0	0	0	47	0	142	0
143	0	0	0	95	0	143	0	0	0	95	0	143	0	0	0	48	0	143	0	0	0	48	0	143	0	0	1	94	1.05263	143	0	0	0	95	0	143	0	0	0	48	0	143	0	0	0	48	0	143	0
144	0	0	0	94	0	144	0	0	0	94	0	144	0	0	0	47	0	144	0	0	0	47	0	144	0	0	0	94	0	144	0	0	0	94	0	144	0	0	0	47	0	144	0	0	0	47	0	144	0
145	0	0	3	92	3.15789	145	0	0	3	92	3.15789	145	0	0	0	48	0	145	0	0	0	48	0	145	0	0	6	89	6.31579	145	0	0	6	89	6.31579	145	0	0	1	47	2.08333	145	0	0	0	48	0	145	0
146	0	0	0	96	0	146	0	0	0	96	0	146	0	0	0	48	0	146	0	0	0	48	0	146	0	0	4	92	4.16667	146	0	0	1	95	1.04167	146	0	0	4	44	8.33333	146	0	0	0	48	0	146	0
147	0	0	0	96	0	147	0	0	0	96	0	147	0	0	0	48	0	147	0	0	0	48	0	147	0	0	4	92	4.16667	147	0	0	0	96	0	147	0	0	5	43	10.4167	147	0	0	0	48	0	147	0
148	0	0	0	96	0	148	0	0	0	96	0	148	0	0	0	48	0	148	0	0	0	48	0	148	0	0	5	91	5.20833	148	0	0	0	96	0	148	0	0	4	44	8.33333	148	0	0	0	48	0	148	0
149	0	0	0	96	0	149	0	0	0	96	0	149	0	0	0	48	0	149	0	0	0	48	0	149	0	0	6	90	6.25	149	0	0	0	96	0	149	0	0	6	42	12.5	149	0	0	0	48	0	149	0
150	0	0	1	96	1.03093	150	0	0	1	96	1.03093	150	0	0	1	48	2.04082	150	0	0	0	49	0	150	0	0	11	86	11.3402	150	0	0	1	96	1.03093	150	0	0	9	40	18.3673	150	0	0	0	49	0	150	0
151	0	0	3	94	3.09278	151	0	0	0	97	0	151	0	0	5	44	10.2041	151	0	0	0	49	0	151	0	0	10	87	10.3093	151	0	0	0	97	0	151	0	0	10	39	20.4082	151	0	0	0	49	0	151	0
152	0	0	0	97	0	152	0	0	0	97	0	152	0	0	0	49	0	152	0	0	0	49	0	152	0	0	5	92	5.15464	152	0	0	0	97	0	152	0	0	6	43	12.2449	152	0	0	0	49	0	152	0
153	0	0	0	97	0	153	0	0	0	97	0	153	0	0	0	49	0	153	0	0	0	49	0	153	0	0	0	97	0	153	0	0	0	97	0	153	0	0	0	49	0	153	0	0	0	49	0	153	0
154	0	0	1	97	1.02041	154	0	0	0	98	0	154	0	0	2	47	4.08163	154	0	0	0	49	0	154	0	0	8	90	8.16327	154	0	0	0	98	0	154	0	0	8	41	16.3265	154	0	0	0	49	0	154	0
155	0	0	0	98	0	155	0	0	0	98	0	155	0	0	0	49	0	155	0	0	0	49	0	155	0	0	5	93	5.10204	155	0	0	0	98	0	155	0	0	4	45	8.16327	155	0	0	0	49	0	155	0
156	0	0	0	97	0	156	0	0	0	97	0	156	0	0	0	49	0	156	0	0	0	49	0	156	0	0	0	97	0	156	0	0	0	97	0	156	0	0	0	49	0	156	0	0	0	49	0	156	0
157	0	0	0	93	0	157	0	0	0	93	0	157	0	0	0	47	0	157	0	0	0	47	0	157	0	0	0	93	0	157	0	0	0	93	0	157	0	0	0	47	0	157	0	0	0	47	0	157	0
158	0	0	0	91	0	158	0	0	0	91	0	158	0	0	0	46	0	158	0	0	0	46	0	158	0	0	0	91	0	158	0	0	0	91	0	158	0	0	0	46	0	158	0	0	0	46	0	158	0
159	0	0	0	94	0	159	0	0	0	94	0	159	0	0	0	47	0	159	0	0	0	47	0	159	0	0	0	94	0	159	0	0	0	94	0	159	0	0	0	47	0	159	0	0	0	47	0	159	0
160	0	0	0	93	0	160	0	0	0	93	0	160	0	0	0	47	0	160	0	0	0	47	0	160	0	0	0	93	0	160	0	0	0	93	0	160	0	0	0	47	0	160	0	0	0	47	0	160	0
161	0	0	0	98	0	161	0	0	0	98	0	161	0	0	0	49	0	161	0	0	0	49	0	161	0	0	0	98	0	161	0	0	0	98	0	161	0	0	0	49	0	161	0	0	0	49	0	161	0
162	0	0	0	94	0	162	0	0	0	94	0	162	0	0	0	47	0	162	0	0	0	47	0	162	0	0	0	94	0	162	0	0	0	94	0	162	0	0	0	47	0	162	0	0	0	47	0	162	0
163	0	0	0	95	0	163	0	0	0	95	0	163	0	0	0	48	0	163	0	0	0	48	0	163	0	0	0	95	0	163	0	0	0	95	0	163	0	0	0	48	0	163	0	0	0	48	0	163	0
164	0	0	0	98	0	164	0	0	0	98	0	164	0	0	0	49	0	164	0	0	0	49	0	164	0	0	0	98	0	164	0	0	0	98	0	164	0	0	0	49	0	164	0	0	0	49	0	164	0
165	0	0	0	97	0	165	0	0	0	97	0	165	0	0	0	49	0	165	0	0	0	49	0	165	0	0	0	97	0	165	0	0	0	97	0	165	0	0	0	49	0	165	0	0	0	49	0	165	0
166	0	0	0	96	0	166	0	0	0	96	0	166	0	0	0	48	0	166	0	0	0	48	0	166	0	0	0	96	0	166	0	0	0	96	0	166	0	0	0	48	0	166	0	0	0	48	0	166	0
167	0	0	0	95	0	167	0	0	0	95	0	167	0	0	0	48	0	167	0	0	0	48	0	167	0	0	0	95	0	167	0	0	0	95	0	167	0	0	0	48	0	167	0	0	0	48	0	167	0
168	0	0	0	99	0	168	0	0	0	99	0	168	0	0	0	50	0	168	0	0	0	50	0	168	0	0	0	99	0	168	0	0	0	99	0	168	0	0	0	50	0	168	0	0	0	50	0	168	0
169	0	0	0	97	0	169	0	0	0	97	0	169	0	0	0	49	0	169	0	0	0	49	0	169	0	0	0	97	0	169	0	0	0	97	0	169	0	0	0	49	0	169	0	0	0	49	0	169	0
170	0	0	0	98	0	170	0	0	0	98	0	170	0	0	0	49	0	170	0	0	0	49	0	170	0	0	0	98	0	170	0	0	0	98	0	170	0	0	0	49	0	170	0	0	0	49	0	170	0
171	0	0	0	98	0	171	0	0	0	98	0	171	0	0	0	49	0	171	0	0	0	49	0	171	0	0	0	98	0	171	0	0	0	98	0	171	0	0	0	49	0	171	0	0	0	49	0	171	0
172	0	0	0	94	0	172	0	0	0	94	0	172	0	0	0	47	0	172	0	0	0	47	0	172	0	0	0	94	0	172	0	0	0	94	0	172	0	0	0	47	0	172	0	0	0	47	0	172	0
173	0	0	0	99	0	173	0	0	0	99	0	173	0	0	0	50	0	173	0	0	0	50	0	173	0	0	0	99	0	173	0	0	0	99	0	173	0	0	0	50	0	173	0	0	0	50	0	173	0
174	0	0	0	93	0	174	0	0	0	93	0	174	0	0	0	47	0	174	0	0	0	47	0	174	0	0	0	93	0	174	0	0	0	93	0	174	0	0	0	47	0	174	0	0	0	47	0	174	0
175	0	0	0	91	0	175	0	0	0	91	0	175	0	0	0	46	0	175	0	0	0	46	0	175	0	0	0	91	0	175	0	0	0	91	0	175	0	0	0	46	0	175	0	0	0	46	0	175	0
176	0	0	0	99	0	176	0	0	0	99	0	176	0	0	0	50	0	176	0	0	0	50	0	176	0	0	0	99	0	176	0	0	0	99	0	176	0	0	0	50	0	176	0	0	0	50	0	176	0
177	0	0	0	94	0	177	0	0	0	94	0	177	0	0	0	47	0	177	0	0	0	47	0	177	0	0	0	94	0	177	0	0	0	94	0	177	0	0	0	47	0	177	0	0	0	47	0	177	0
178	0	0	1	95	1.04167	178	0	0	1	95	1.04167	178	0	0	1	47	2.08333	178	0	0	1	47	2.08333	178	0	0	2	94	2.08333	178	0	0	2	94	2.08333	178	0	0	1	47	2.08333	178	0	0	1	47	2.08333	178	0
179	0	0	0	96	0	179	0	0	0	96	0	179	0	0	0	48	0	179	0	0	0	48	0	179	0	0	0	96	0	179	0	0	0	96	0	179	0	0	0	48	0	179	0	0	0	48	0	179	0
180	0	0	0	97	0	180	0	0	0	97	0	180	0	0	0	49	0	180	0	0	0	49	0	180	0	0	1	96	1.03093	180	0	0	0	97	0	180	0	0	0	49	0	180	0	0	0	49	0	180	0
181	0	0	0	95	0	181	0	0	0	95	0	181	0	0	0	48	0	181	0	0	0	48	0	181	0	0	0	95	0	181	0	0	0	95	0	181	0	0	0	48	0	181	0	0	0	48	0	181	0
182	0	0	0	95	0	182	0	0	0	95	0	182	0	0	0	48	0	182	0	0	0	48	0	182	0	0	0	95	0	182	0	0	0	95	0	182	0	0	0	48	0	182	0	0	0	48	0	182	0
183	0	0	0	96	0	183	0	0	0	96	0	183	0	0	0	48	0	183	0	0	0	48	0	183	0	0	0	96	0	183	0	0	0	96	0	183	0	0	0	48	0	183	0	0	0	48	0	183	0
184	0	0	0	96	0	184	0	0	0	96	0	184	0	0	0	48	0	184	0	0	0	48	0	184	0	0	0	96	0	184	0	0	0	96	0	184	0	0	0	48	0	184	0	0	0	48	0	184	0
185	0	0	0	95	0	185	0	0	0	95	0	185	0	0	0	48	0	185	0	0	0	48	0	185	0	0	0	95	0	185	0	0	0	95	0	185	0	0	0	48	0	185	0	0	0	48	0	185	0
186	0	0	0	96	0	186	0	0	0	96	0	186	0	0	0	48	0	186	0	0	0	48	0	186	0	0	0	96	0	186	0	0	0	96	0	186	0	0	0	48	0	186	0	0	0	48	0	186	0
187	0	0	1	94	1.05263	187	0	0	1	94	1.05263	187	0	0	0	48	0	187	0	0	0	48	0	187	0	0	1	94	1.05263	187	0	0	1	94	1.05263	187	0	0	0	48	0	187	0	0	0	48	0	187	0
188	0	0	15	79	15.9574	188	0	0	6	88	6.38298	188	0	0	15	32	31.9149	188	0	0	8	39	17.0213	188	0	0	18	76	19.1489	188	0	0	12	82	12.766	188	0	0	17	30	36.1702	188	0	0	9	38	19.1489	188	0
189	0	0	6	65	8.4507	189	0	0	2	69	2.8169	189	0	0	7	29	19.4444	189	0	0	2	34	5.55556	189	0	0	14	57	19.7183	189	0	0	2	69	2.8169	189	0	0	14	22	38.8889	189	0	0	2	34	5.55556	189	0
191	0	0	0	75	0	191	0	0	0	75	0	191	0	0	0	38	0	191	0	0	0	38	0	191	0	0	0	75	0	191	0	0	0	75	0	191	0	0	0	38	0	191	0	0	0	38	0	191	0
192	0	0	4	90	4.25532	192	0	0	1	93	1.06383	192	0	0	0	47	0	192	0	0	0	47	0	192	0	0	6	88	6.38298	192	0	0	9	85	9.57447	192	0	0	0	47	0	192	0	0	0	47	0	192	0
193	0	0	0	91	0	193	0	0	0	91	0	193	0	0	0	46	0	193	0	0	0	46	0	193	0	0	0	91	0	193	0	0	0	91	0	193	0	0	0	46	0	193	0	0	0	46	0	193	0
194	0	0	0	89	0	194	0	0	0	89	0	194	0	0	0	45	0	194	0	0	0	45	0	194	0	0	0	89	0	194	0	0	0	89	0	194	0	0	0	45	0	194	0	0	0	45	0	194	0
195	0	0	1	93	1.06383	195	0	0	1	93	1.06383	195	0	0	0	47	0	195	0	0	0	47	0	195	0	0	1	93	1.06383	195	0	0	1	93	1.06383	195	0	0	0	47	0	195	0	0	0	47	0	195	0
196	0	0	1	90	1.0989	196	0	0	1	90	1.0989	196	0	0	1	45	2.17391	196	0	0	1	45	2.17391	196	0	0	2	89	2.1978	196	0	0	1	90	1.0989	196	0	0	2	44	4.34783	196	0	0	1	45	2.17391	196	0
197	0	0	0	93	0	197	0	0	0	93	0	197	0	0	0	47	0	197	0	0	0	47	0	197	0	0	0	93	0	197	0	0	0	93	0	197	0	0	0	47	0	197	0	0	0	47	0	197	0
198	0	0	1	93	1.06383	198	0	0	0	94	0	198	0	0	1	46	2.12766	198	0	0	0	47	0	198	0	0	2	92	2.12766	198	0	0	0	94	0	198	0	0	3	44	6.38298	198	0	0	0	47	0	198	0
199	0	0	8	83	8.79121	199	0	0	1	90	1.0989	199	0	0	8	38	17.3913	199	0	0	1	45	2.17391	199	0	0	9	82	9.89011	199	0	0	1	90	1.0989	199	0	0	9	37	19.5652	199	0	0	1	45	2.17391	199	0
200	0	0	1	91	1.08696	200	0	0	1	91	1.08696	200	0	0	1	45	2.17391	200	0	0	1	45	2.17391	200	0	0	1	91	1.08696	200	0	0	1	91	1.08696	200	0	0	1	45	2.17391	200	0	0	1	45	2.17391	200	0
201	0	0	0	92	0	201	0	0	0	92	0	201	0	0	0	46	0	201	0	0	0	46	0	201	0	0	0	92	0	201	0	0	0	92	0	201	0	0	0	46	0	201	0	0	0	46	0	201	0
202	0	0	1	93	1.06383	202	0	0	0	94	0	202	0	0	2	45	4.25532	202	0	0	0	47	0	202	0	0	6	88	6.38298	202	0	0	0	94	0	202	0	0	6	41	12.766	202	0	0	0	47	0	202	0
203	0	0	1	89	1.11111	203	0	0	1	89	1.11111	203	0	0	1	44	2.22222	203	0	0	2	43	4.44444	203	0	0	1	89	1.11111	203	0	0	2	88	2.22222	203	0	0	1	44	2.22222	203	0	0	2	43	4.44444	203	0
204	0	0	0	89	0	204	0	0	0	89	0	204	0	0	0	45	0	204	0	0	0	45	0	204	0	0	0	89	0	204	0	0	0	89	0	204	0	0	0	45	0	204	0	0	0	45	0	204	0
205	0	0	0	90	0	205	0	0	0	90	0	205	0	0	0	45	0	205	0	0	0	45	0	205	0	0	0	90	0	205	0	0	0	90	0	205	0	0	0	45	0	205	0	0	0	45	0	205	0
206	0	0	0	92	0	206	0	0	0	92	0	206	0	0	1	45	2.17391	206	0	0	0	46	0	206	0	0	1	91	1.08696	206	0	0	0	92	0	206	0	0	1	45	2.17391	206	0	0	0	46	0	206	0
207	0	0	1	91	1.08696	207	0	0	1	91	1.08696	207	0	0	0	46	0	207	0	0	0	46	0	207	0	0	3	89	3.26087	207	0	0	3	89	3.26087	207	0	0	0	46	0	207	0	0	0	46	0	207	0
208	0	0	12	76	13.6364	208	0	0	2	86	2.27273	208	0	0	12	32	27.2727	208	0	0	3	41	6.81818	208	0	0	13	75	14.7727	208	0	0	2	86	2.27273	208	0	0	13	31	29.5455	208	0	0	1	43	2.27273	208	0
209	0	0	1	86	1.14943	209	0	0	1	86	1.14943	209	0	0	1	43	2.27273	209	0	0	0	44	0	209	0	0	1	86	1.14943	209	0	0	0	87	0	209	0	0	1	43	2.27273	209	0	0	0	44	0	209	0
210	0	0	1	87	1.13636	210	0	0	1	87	1.13636	210	0	0	1	43	2.27273	210	0	0	0	44	0	210	0	0	1	87	1.13636	210	0	0	0	88	0	210	0	0	1	43	2.27273	210	0	0	0	44	0	210	0
211	0	0	0	88	0	211	0	0	0	88	0	211	0	0	0	44	0	211	0	0	0	44	0	211	0	0	0	88	0	211	0	0	0	88	0	211	0	0	0	44	0	211	0	0	0	44	0	211	0
212	0	0	0	89	0	212	0	0	0	89	0	212	0	0	0	45	0	212	0	0	0	45	0	212	0	0	0	89	0	212	0	0	0	89	0	212	0	0	0	45	0	212	0	0	0	45	0	212	0
213	0	0	0	88	0	213	0	0	0	88	0	213	0	0	0	44	0	213	0	0	0	44	0	213	0	0	0	88	0	213	0	0	0	88	0	213	0	0	0	44	0	213	0	0	0	44	0	213	0
214	0	0	2	84	2.32558	214	0	0	0	86	0	214	0	0	2	41	4.65116	214	0	0	0	43	0	214	0	0	3	83	3.48837	214	0	0	1	85	1.16279	214	0	0	2	41	4.65116	214	0	0	0	43	0	214	0
215	0	0	10	78	11.3636	215	0	0	7	81	7.95455	215	0	0	10	34	22.7273	215	0	0	4	40	9.09091	215	0	0	10	78	11.3636	215	0	0	7	81	7.95455	215	0	0	9	35	20.4545	215	0	0	7	37	15.9091	215	0
216	0	0	1	87	1.13636	216	0	0	1	87	1.13636	216	0	0	1	43	2.27273	216	0	0	1	43	2.27273	216	0	0	1	87	1.13636	216	0	0	2	86	2.27273	216	0	0	2	42	4.54545	216	0	0	2	42	4.54545	216	0
217	0	0	0	87	0	217	0	0	0	87	0	217	0	0	0	44	0	217	0	0	0	44	0	217	0	0	1	86	1.14943	217	0	0	0	87	0	217	0	0	0	44	0	217	0	0	0	44	0	217	0
218	0	0	0	87	0	218	0	0	0	87	0	218	0	0	0	44	0	218	0	0	0	44	0	218	0	0	0	87	0	218	0	0	0	87	0	218	0	0	0	44	0	218	0	0	0	44	0	218	0
219	0	0	5	80	5.88235	219	0	0	1	84	1.17647	219	0	0	2	41	4.65116	219	0	0	0	43	0	219	0	0	7	78	8.23529	219	0	0	5	80	5.88235	219	0	0	4	39	9.30233	219	0	0	2	41	4.65116	219	0
220	0	0	2	81	2.40964	220	0	0	1	82	1.20482	220	0	0	2	40	4.7619	220	0	0	2	40	4.7619	220	0	0	2	81	2.40964	220	0	0	2	81	2.40964	220	0	0	2	40	4.7619	220	0	0	2	40	4.7619	220	0
221	0	0	0	86	0	221	0	0	0	86	0	221	0	0	0	43	0	221	0	0	0	43	0	221	0	0	0	86	0	221	0	0	0	86	0	221	0	0	0	43	0	221	0	0	0	43	0	221	0
222	0	0	5	81	5.81395	222	0	0	4	82	4.65116	222	0	0	5	38	11.6279	222	0	0	3	40	6.97674	222	0	0	5	81	5.81395	222	0	0	3	83	3.48837	222	0	0	5	38	11.6279	222	0	0	4	39	9.30233	222	0
223	0	0	4	82	4.65116	223	0	0	1	85	1.16279	223	0	0	0	43	0	223	0	0	0	43	0	223	0	0	5	81	5.81395	223	0	0	5	81	5.81395	223	0	0	0	43	0	223	0	0	0	43	0	223	0
224	0	0	0	84	0	224	0	0	0	84	0	224	0	0	0	42	0	224	0	0	0	42	0	224	0	0	0	84	0	224	0	0	0	84	0	224	0	0	0	42	0	224	0	0	0	42	0	224	0
225	0	0	8	77	9.41176	225	0	0	0	85	0	225	0	0	7	36	16.2791	225	0	0	0	43	0	225	0	0	9	76	10.5882	225	0	0	2	83	2.35294	225	0	0	7	36	16.2791	225	0	0	0	43	0	225	0
226	0	0	7	77	8.33333	226	0	0	0	84	0	226	0	0	7	35	16.6667	226	0	0	0	42	0	226	0	0	7	77	8.33333	226	0	0	0	84	0	226	0	0	7	35	16.6667	226	0	0	0	42	0	226	0
227	0	0	18	65	21.6867	227	0	0	12	71	14.4578	227	0	0	6	36	14.2857	227	0	0	0	42	0	227	0	0	20	63	24.0964	227	0	0	14	69	16.8675	227	0	0	6	36	14.2857	227	0	0	0	42	0	227	0
228	0	0	6	80	6.97674	228	0	0	1	85	1.16279	228	0	0	7	36	16.2791	228	0	0	1	42	2.32558	228	0	0	7	79	8.13953	228	0	0	2	84	2.32558	228	0	0	7	36	16.2791	228	0	0	1	42	2.32558	228	0
229	0	0	0	81	0	229	0	0	1	80	1.23457	229	0	0	0	41	0	229	0	0	0	41	0	229	0	0	2	79	2.46914	229	0	0	2	79	2.46914	229	0	0	1	40	2.43902	229	0	0	1	40	2.43902	229	0
230	0	0	6	70	7.89474	230	0	0	5	71	6.57895	230	0	0	0	38	0	230	0	0	1	37	2.63158	230	0	0	6	70	7.89474	230	0	0	5	71	6.57895	230	0	0	0	38	0	230	0	0	1	37	2.63158	230	0
231	0	0	11	67	14.1026	231	0	0	4	74	5.12821	231	0	0	5	34	12.8205	231	0	0	0	39	0	231	0	0	13	65	16.6667	231	0	0	10	68	12.8205	231	0	0	7	32	17.9487	231	0	0	1	38	2.5641	231	0
232	0	0	1	78	1.26582	232	0	0	0	79	0	232	0	0	0	40	0	232	0	0	0	40	0	232	0	0	1	78	1.26582	232	0	0	0	79	0	232	0	0	0	40	0	232	0	0	0	40	0	232	0
233	0	0	12	67	15.1899	233	0	0	7	72	8.86076	233	0	0	10	30	25	233	0	0	5	35	12.5	233	0	0	12	67	15.1899	233	0	0	7	72	8.86076	233	0	0	10	30	25	233	0	0	5	35	12.5	233	0
234	0	0	4	75	5.06329	234	0	0	4	75	5.06329	234	0	0	2	38	5	234	0	0	3	37	7.5	234	0	0	8	71	10.1266	234	0	0	5	74	6.32911	234	0	0	4	36	10	234	0	0	3	37	7.5	234	0
235	0	0	29	51	36.25	235	0	0	28	52	35	235	0	0	14	26	35	235	0	0	5	35	12.5	235	0	0	31	49	38.75	235	0	0	26	54	32.5	235	0	0	17	23	42.5	235	0	0	5	35	12.5	235	0
236	0	0	16	62	20.5128	236	0	0	14	64	17.9487	236	0	0	11	28	28.2051	236	0	0	8	31	20.5128	236	0	0	19	59	24.359	236	0	0	15	63	19.2308	236	0	0	13	26	33.3333	236	0	0	9	30	23.0769	236	0
237	0	0	2	77	2.53165	237	0	0	2	77	2.53165	237	0	0	1	39	2.5	237	0	0	1	39	2.5	237	0	0	3	76	3.79747	237	0	0	3	76	3.79747	237	0	0	2	38	5	237	0	0	1	39	2.5	237	0
238	0	0	13	67	16.25	238	0	0	14	66	17.5	238	0	0	0	40	0	238	0	0	0	40	0	238	0	0	15	65	18.75	238	0	0	15	65	18.75	238	0	0	1	39	2.5	238	0	0	1	39	2.5	238	0
239	0	0	1	75	1.31579	239	0	0	2	74	2.63158	239	0	0	0	38	0	239	0	0	0	38	0	239	0	0	2	74	2.63158	239	0	0	2	74	2.63158	239	0	0	0	38	0	239	0	0	0	38	0	239	0
240	0	0	0	77	0	240	0	0	0	77	0	240	0	0	0	39	0	240	0	0	0	39	0	240	0	0	0	77	0	240	0	0	0	77	0	240	0	0	0	39	0	240	0	0	0	39	0	240	0
241	0	0	1	80	1.23457	241	0	0	1	80	1.23457	241	0	0	0	41	0	241	0	0	0	41	0	241	0	0	1	80	1.23457	241	0	0	1	80	1.23457	241	0	0	0	41	0	241	0	0	0	41	0	241	0
242	0	0	1	78	1.26582	242	0	0	2	77	2.53165	242	0	0	0	40	0	242	0	0	0	40	0	242	0	0	2	77	2.53165	242	0	0	2	77	2.53165	242	0	0	0	40	0	242	0	0	0	40	0	242	0
243	0	0	5	75	6.25	243	0	0	7	73	8.75	243	0	0	0	40	0	243	0	0	0	40	0	243	0	0	6	74	7.5	243	0	0	5	75	6.25	243	0	0	2	38	5	243	0	0	1	39	2.5	243	0
244	0	0	9	65	12.1622	244	0	0	13	61	17.5676	244	0	0	8	29	21.6216	244	0	0	7	30	18.9189	244	0	0	10	64	13.5135	244	0	0	8	66	10.8108	244	0	0	9	28	24.3243	244	0	0	7	30	18.9189	244	0
245	0	0	23	55	29.4872	245	0	0	22	56	28.2051	245	0	0	11	28	28.2051	245	0	0	10	29	25.641	245	0	0	27	51	34.6154	245	0	0	19	59	24.359	245	0	0	12	27	30.7692	245	0	0	9	30	23.0769	245	0
246	0	0	1	73	1.35135	246	0	0	0	74	0	246	0	0	1	36	2.7027	246	0	0	0	37	0	246	0	0	3	71	4.05405	246	0	0	1	73	1.35135	246	0	0	1	36	2.7027	246	0	0	0	37	0	246	0
247	0	0	23	53	30.2632	247	0	0	17	59	22.3684	247	0	0	14	24	36.8421	247	0	0	14	24	36.8421	247	0	0	26	50	34.2105	247	0	0	24	52	31.5789	247	0	0	10	28	26.3158	247	0	0	17	21	44.7368	247	0
248	0	0	18	56	24.3243	248	0	0	18	56	24.3243	248	0	0	7	30	18.9189	248	0	0	10	27	27.027	248	0	0	18	56	24.3243	248	0	0	19	55	25.6757	248	0	0	8	29	21.6216	248	0	0	12	25	32.4324	248	0
249	0	0	36	41	46.7532	249	0	0	37	40	48.0519	249	0	0	9	30	23.0769	249	0	0	15	24	38.4615	249	0	0	35	42	45.4545	249	0	0	37	40	48.0519	249	0	0	10	29	25.641	249	0	0	19	20	48.7179	249	0
250	0	0	27	47	36.4865	250	0	0	32	42	43.2432	250	0	0	10	27	27.027	250	0	0	18	19	48.6486	250	0	0	25	49	33.7838	250	0	0	31	43	41.8919	250	0	0	9	28	24.3243	250	0	0	17	20	45.9459	250	0
251	0	0	25	51	32.8947	251	0	0	21	55	27.6316	251	0	0	11	27	28.9474	251	0	0	16	22	42.1053	251	0	0	23	53	30.2632	251	0	0	29	47	38.1579	251	0	0	10	28	26.3158	251	0	0	16	22	42.1053	251	0
252	0	0	11	64	14.6667	252	0	0	2	73	2.66667	252	0	0	3	35	7.89474	252	0	0	7	31	18.4211	252	0	0	11	64	14.6667	252	0	0	9	66	12	252	0	0	2	36	5.26316	252	0	0	7	31	18.4211	252	0
253	0	0	15	56	21.1268	253	0	0	14	57	19.7183	253	0	0	5	31	13.8889	253	0	0	15	21	41.6667	253	0	0	14	57	19.7183	253	0	0	21	50	29.5775	253	0	0	5	31	13.8889	253	0	0	17	19	47.2222	253	0
254	0	0	17	56	23.2877	254	0	0	13	60	17.8082	254	0	0	5	32	13.5135	254	0	0	11	26	29.7297	254	0	0	17	56	23.2877	254	0	0	17	56	23.2877	254	0	0	5	32	13.5135	254	0	0	15	22	40.5405	254	0
255	0	0	8	63	11.2676	255	0	0	5	66	7.04225	255	0	0	0	36	0	255	0	0	10	26	27.7778	255	0	0	8	63	11.2676	255	0	0	16	55	22.5352	255	0	0	0	36	0	255	0	0	12	24	33.3333	255	0
256	0	0	2	70	2.77778	256	0	0	1	71	1.38889	256	0	0	1	35	2.77778	256	0	0	0	36	0	256	0	0	2	70	2.77778	256	0	0	2	70	2.77778	256	0	0	1	35	2.77778	256	0	0	0	36	0	256	0
257	0	0	11	62	15.0685	257	0	0	8	65	10.9589	257	0	0	4	33	10.8108	257	0	0	4	33	10.8108	257	0	0	12	61	16.4384	257	0	0	9	64	12.3288	257	0	0	4	33	10.8108	257	0	0	4	33	10.8108	257	0
258	0	0	26	45	36.6197	258	0	1	36	35	50.7042	258	0	0	5	31	13.8889	258	0	0	17	19	47.2222	258	0	0	30	41	42.2535	258	0	1	38	33	53.5211	258	0	0	6	30	16.6667	258	0	1	20	16	55.5556	258	0
259	0	0	22	50	30.5556	259	0	1	38	34	52.7778	259	0	0	5	31	13.8889	259	0	0	14	22	38.8889	259	0	0	22	50	30.5556	259	0	1	36	36	50	259	0	0	5	31	13.8889	259	0	0	16	20	44.4444	259	0
260	0	0	12	60	16.6667	260	0	0	13	59	18.0556	260	0	0	5	31	13.8889	260	0	0	9	27	25	260	0	0	13	59	18.0556	260	0	0	15	57	20.8333	260	0	0	5	31	13.8889	260	0	0	9	27	25	260	0
261	0	0	5	64	7.24638	261	0	0	5	64	7.24638	261	0	0	2	33	5.71429	261	0	0	0	35	0	261	0	0	4	65	5.7971	261	0	0	5	64	7.24638	261	0	0	3	32	8.57143	261	0	0	1	34	2.85714	261	0
262	0	0	6	60	9.09091	262	0	0	7	59	10.6061	262	0	0	1	32	3.0303	262	0	0	1	32	3.0303	262	0	0	8	58	12.1212	262	0	0	8	58	12.1212	262	0	0	1	32	3.0303	262	0	0	1	32	3.0303	262	0
263	0	0	11	58	15.942	263	0	0	8	61	11.5942	263	0	0	0	35	0	263	0	0	1	34	2.85714	263	0	0	11	58	15.942	263	0	0	9	60	13.0435	263	0	0	0	35	0	263	0	0	2	33	5.71429	263	0
264	0	0	7	63	10	264	0	0	8	62	11.4286	264	0	0	5	30	14.2857	264	0	0	3	32	8.57143	264	0	0	7	63	10	264	0	0	7	63	10	264	0	0	5	30	14.2857	264	0	0	2	33	5.71429	264	0
265	0	0	3	67	4.28571	265	0	0	2	68	2.85714	265	0	0	0	35	0	265	0	0	1	34	2.85714	265	0	0	3	67	4.28571	265	0	0	2	68	2.85714	265	0	0	0	35	0	265	0	0	1	34	2.85714	265	0
266	0	0	0	66	0	266	0	0	0	66	0	266	0	0	0	33	0	266	0	0	0	33	0	266	0	0	0	66	0	266	0	0	0	66	0	266	0	0	0	33	0	266	0	0	0	33	0	266	0
267	0	0	12	57	17.3913	267	0	0	7	62	10.1449	267	0	0	3	32	8.57143	267	0	0	2	33	5.71429	267	0	0	11	58	15.942	267	0	0	11	58	15.942	267	0	0	2	33	5.71429	267	0	0	2	33	5.71429	267	0
268	0	0	6	62	8.82353	268	0	0	7	61	10.2941	268	0	0	5	29	14.7059	268	0	0	3	31	8.82353	268	0	0	6	62	8.82353	268	0	0	9	59	13.2353	268	0	0	3	31	8.82353	268	0	0	3	31	8.82353	268	0
269	0	0	0	68	0	269	0	0	0	68	0	269	0	0	0	34	0	269	0	0	0	34	0	269	0	0	0	68	0	269	0	0	0	68	0	269	0	0	0	34	0	269	0	0	0	34	0	269	0
270	0	0	1	66	1.49254	270	0	0	3	64	4.47761	270	0	0	0	34	0	270	0	0	0	34	0	270	0	0	2	65	2.98507	270	0	0	3	64	4.47761	270	0	0	0	34	0	270	0	0	0	34	0	270	0
271	0	0	1	67	1.47059	271	0	0	2	66	2.94118	271	0	0	0	34	0	271	0	0	0	34	0	271	0	0	1	67	1.47059	271	0	0	2	66	2.94118	271	0	0	0	34	0	271	0	0	2	32	5.88235	271	0
272	0	0	1	62	1.5873	272	0	0	1	62	1.5873	272	0	0	0	32	0	272	0	0	0	32	0	272	0	0	0	63	0	272	0	0	1	62	1.5873	272	0	0	0	32	0	272	0	0	0	32	0	272	0
273	0	0	2	65	2.98507	273	0	0	2	65	2.98507	273	0	0	0	34	0	273	0	0	0	34	0	273	0	0	4	63	5.97015	273	0	0	1	66	1.49254	273	0	0	0	34	0	273	0	0	0	34	0	273	0
274	0	0	0	62	0	274	0	0	0	62	0	274	0	0	0	31	0	274	0	0	0	31	0	274	0	0	0	62	0	274	0	0	0	62	0	274	0	0	0	31	0	274	0	0	0	31	0	274	0
275	0	0	0	63	0	275	0	0	0	63	0	275	0	0	0	32	0	275	0	0	0	32	0	275	0	0	0	63	0	275	0	0	0	63	0	275	0	0	0	32	0	275	0	0	0	32	0	275	0
276	0	0	0	66	0	276	0	0	0	66	0	276	0	0	0	33	0	276	0	0	0	33	0	276	0	0	0	66	0	276	0	0	0	66	0	276	0	0	0	33	0	276	0	0	0	33	0	276	0
277	0	0	0	54	0	277	0	0	0	54	0	277	0	0	1	26	3.7037	277	0	0	0	27	0	277	0	0	1	53	1.85185	277	0	0	1	53	1.85185	277	0	0	1	26	3.7037	277	0	0	0	27	0	277	0
278	0	0	4	50	7.40741	278	0	0	3	51	5.55556	278	0	0	1	26	3.7037	278	0	0	1	26	3.7037	278	0	0	5	49	9.25926	278	0	0	4	50	7.40741	278	0	0	1	26	3.7037	278	0	0	1	26	3.7037	278	0
279	0	0	1	52	1.88679	279	0	0	3	50	5.66038	279	0	0	0	27	0	279	0	0	0	27	0	279	0	0	1	52	1.88679	279	0	0	3	50	5.66038	279	0	0	0	27	0	279	0	0	0	27	0	279	0
280	0	0	6	47	11.3208	280	0	0	5	48	9.43396	280	0	0	0	27	0	280	0	0	0	27	0	280	0	0	7	46	13.2075	280	0	0	8	45	15.0943	280	0	0	2	25	7.40741	280	0	0	0	27	0	280	0
281	0	0	3	50	5.66038	281	0	0	3	50	5.66038	281	0	0	0	27	0	281	0	0	0	27	0	281	0	0	4	49	7.54717	281	0	0	3	50	5.66038	281	0	0	0	27	0	281	0	0	0	27	0	281	0
282	0	0	0	50	0	282	0	0	1	49	2	282	0	0	0	25	0	282	0	0	0	25	0	282	0	0	1	49	2	282	0	0	0	50	0	282	0	0	0	25	0	282	0	0	1	24	4	282	0
283	0	0	1	52	1.88679	283	0	0	2	51	3.77358	283	0	0	0	27	0	283	0	0	0	27	0	283	0	0	1	52	1.88679	283	0	0	1	52	1.88679	283	0	0	0	27	0	283	0	0	0	27	0	283	0
284	0	0	1	53	1.85185	284	0	0	1	53	1.85185	284	0	0	0	27	0	284	0	0	1	26	3.7037	284	0	0	1	53	1.85185	284	0	0	1	53	1.85185	284	0	0	0	27	0	284	0	0	1	26	3.7037	284	0
285	0	0	6	45	11.7647	285	0	0	4	47	7.84314	285	0	0	3	23	11.5385	285	0	0	2	24	7.69231	285	0	0	9	42	17.6471	285	0	0	8	43	15.6863	285	0	0	3	23	11.5385	285	0	0	2	24	7.69231	285	0
286	0	0	1	45	2.17391	286	0	0	2	44	4.34783	286	0	0	0	23	0	286	0	0	1	22	4.34783	286	0	0	2	44	4.34783	286	0	0	2	44	4.34783	286	0	0	0	23	0	286	0	0	1	22	4.34783	286	0
287	0	0	11	38	22.449	287	0	0	12	37	24.4898	287	0	0	4	21	16	287	0	0	4	21	16	287	0	0	14	35	28.5714	287	0	0	14	35	28.5714	287	0	0	3	22	12	287	0	0	6	19	24	287	0
288	0	0	6	43	12.2449	288	0	0	6	43	12.2449	288	0	0	3	22	12	288	0	0	3	22	12	288	0	0	9	40	18.3673	288	0	0	7	42	14.2857	288	0	0	3	22	12	288	0	0	3	22	12	288	0
289	0	0	10	40	20	289	0	0	10	40	20	289	0	0	2	23	8	289	0	0	4	21	16	289	0	0	10	40	20	289	0	0	14	36	28	289	0	0	2	23	8	289	0	0	4	21	16	289	0
290	0	0	0	51	0	290	0	0	1	50	1.96078	290	0	0	0	26	0	290	0	0	0	26	0	290	0	0	0	51	0	290	0	0	1	50	1.96078	290	0	0	0	26	0	290	0	0	0	26	0	290	0
291	0	0	3	47	6	291	0	0	2	48	4	291	0	0	0	25	0	291	0	0	0	25	0	291	0	0	3	47	6	291	0	0	2	48	4	291	0	0	0	25	0	291	0	0	0	25	0	291	0
292	0	0	1	48	2.04082	292	0	0	8	41	16.3265	292	0	0	0	25	0	292	0	0	1	24	4	292	0	0	1	48	2.04082	292	0	0	7	42	14.2857	292	0	0	0	25	0	292	0	0	1	24	4	292	0
293	0	0	10	37	21.2766	293	0	0	18	29	38.2979	293	0	0	1	23	4.16667	293	0	0	1	23	4.16667	293	0	0	10	37	21.2766	293	0	0	15	32	31.9149	293	0	0	1	23	4.16667	293	0	0	1	23	4.16667	293	0
294	0	0	0	49	0	294	0	0	0	49	0	294	0	0	0	25	0	294	0	0	0	25	0	294	0	0	2	47	4.08163	294	0	0	1	48	2.04082	294	0	0	0	25	0	294	0	0	0	25	0	294	0
295	0	0	10	41	19.6078	295	0	0	10	41	19.6078	295	0	0	7	19	26.9231	295	0	0	7	19	26.9231	295	0	0	13	38	25.4902	295	0	0	13	38	25.4902	295	0	0	8	18	30.7692	295	0	0	8	18	30.7692	295	0
296	0	0	2	48	4	296	0	0	4	46	8	296	0	0	0	25	0	296	0	0	0	25	0	296	0	0	2	48	4	296	0	0	1	49	2	296	0	0	0	25	0	296	0	0	0	25	0	296	0
297	0	0	5	45	10	297	0	0	7	43	14	297	0	0	6	19	24	297	0	0	6	19	24	297	0	0	5	45	10	297	0	0	11	39	22	297	0	0	5	20	20	297	0	0	7	18	28	297	0
298	0	0	11	37	22.9167	298	0	1	25	23	52.0833	298	0	0	4	20	16.6667	298	0	1	19	5	79.1667	298	0	0	12	36	25	298	0	1	27	21	56.25	298	0	0	5	19	20.8333	298	0	1	20	4	83.3333	298	0
299	0	0	0	49	0	299	0	0	1	48	2.04082	299	0	0	0	25	0	299	0	0	0	25	0	299	0	0	0	49	0	299	0	0	1	48	2.04082	299	0	0	0	25	0	299	0	0	3	22	12	299	0
300	0	0	4	43	8.51064	300	0	1	26	21	55.3191	300	0	0	0	24	0	300	0	0	1	23	4.16667	300	0	0	2	45	4.25532	300	0	0	17	30	36.1702	300	0	0	0	24	0	300	0	0	1	23	4.16667	300	0
301	0	0	0	49	0	301	0	0	2	47	4.08163	301	0	0	0	25	0	301	0	0	0	25	0	301	0	0	0	49	0	301	0	0	0	49	0	301	0	0	0	25	0	301	0	0	0	25	0	301	0
302	0	0	5	44	10.2041	302	0	1	33	16	67.3469	302	0	0	0	25	0	302	0	0	0	25	0	302	0	0	7	42	14.2857	302	0	0	24	25	48.9796	302	0	0	0	25	0	302	0	0	0	25	0	302	0
303	0	0	1	48	2.04082	303	0	0	5	44	10.2041	303	0	0	0	25	0	303	0	0	0	25	0	303	0	0	2	47	4.08163	303	0	0	5	44	10.2041	303	0	0	0	25	0	303	0	0	0	25	0	303	0
304	0	0	2	44	4.34783	304	0	0	15	31	32.6087	304	0	0	0	23	0	304	0	0	0	23	0	304	0	0	1	45	2.17391	304	0	0	6	40	13.0435	304	0	0	0	23	0	304	0	0	1	22	4.34783	304	0
305	0	0	6	39	13.3333	305	0	0	22	23	48.8889	305	0	0	8	15	34.7826	305	0	0	11	12	47.8261	305	0	0	9	36	20	305	0	0	15	30	33.3333	305	0	0	9	14	39.1304	305	0	0	9	14	39.1304	305	0
306	0	0	0	47	0	306	0	0	2	45	4.25532	306	0	0	0	24	0	306	0	0	0	24	0	306	0	0	0	47	0	306	0	0	1	46	2.12766	306	0	0	0	24	0	306	0	0	0	24	0	306	0
307	0	0	0	43	0	307	0	0	1	42	2.32558	307	0	0	0	22	0	307	0	0	1	21	4.54545	307	0	0	0	43	0	307	0	0	2	41	4.65116	307	0	0	0	22	0	307	0	0	1	21	4.54545	307	0
308	0	0	0	48	0	308	0	0	3	45	6.25	308	0	0	0	24	0	308	0	0	0	24	0	308	0	0	1	47	2.08333	308	0	0	0	48	0	308	0	0	0	24	0	308	0	0	0	24	0	308	0
309	0	0	2	47	4.08163	309	0	0	3	46	6.12245	309	0	0	0	25	0	309	0	0	0	25	0	309	0	0	3	46	6.12245	309	0	0	3	46	6.12245	309	0	0	0	25	0	309	0	0	1	24	4	309	0
310	0	0	2	45	4.25532	310	0	0	3	44	6.38298	310	0	0	2	22	8.33333	310	0	0	0	24	0	310	0	0	3	44	6.38298	310	0	0	4	43	8.51064	310	0	0	2	22	8.33333	310	0	0	2	22	8.33333	310	0
311	0	0	3	45	6.25	311	0	0	3	45	6.25	311	0	0	3	21	12.5	311	0	0	2	22	8.33333	311	0	0	3	45	6.25	311	0	0	7	41	14.5833	311	0	0	3	21	12.5	311	0	0	1	23	4.16667	311	0
312	0	0	0	49	0	312	0	0	2	47	4.08163	312	0	0	0	25	0	312	0	0	0	25	0	312	0	0	0	49	0	312	0	0	1	48	2.04082	312	0	0	0	25	0	312	0	0	0	25	0	312	0
313	0	0	1	47	2.08333	313	0	0	1	47	2.08333	313	0	0	0	24	0	313	0	0	0	24	0	313	0	0	0	48	0	313	0	0	1	47	2.08333	313	0	0	0	24	0	313	0	0	0	24	0	313	0
314	0	0	0	45	0	314	0	0	2	43	4.44444	314	0	0	0	23	0	314	0	0	0	23	0	314	0	0	0	45	0	314	0	0	0	45	0	314	0	0	0	23	0	314	0	0	0	23	0	314	0
315	0	0	0	47	0	315	0	0	1	46	2.12766	315	0	0	0	24	0	315	0	0	0	24	0	315	0	0	0	47	0	315	0	0	0	47	0	315	0	0	0	24	0	315	0	0	0	24	0	315	0
316	0	0	0	47	0	316	0	0	0	47	0	316	0	0	0	24	0	316	0	0	0	24	0	316	0	0	0	47	0	316	0	0	0	47	0	316	0	0	0	24	0	316	0	0	0	24	0	316	0
317	0	0	0	48	0	317	0	0	0	48	0	317	0	0	0	24	0	317	0	0	0	24	0	317	0	0	0	48	0	317	0	0	0	48	0	317	0	0	0	24	0	317	0	0	0	24	0	317	0
318	0	0	0	47	0	318	0	0	0	47	0	318	0	0	0	24	0	318	0	0	0	24	0	318	0	0	0	47	0	318	0	0	0	47	0	318	0	0	0	24	0	318	0	0	0	24	0	318	0
319	0	0	0	46	0	319	0	0	0	46	0	319	0	0	0	23	0	319	0	0	0	23	0	319	0	0	0	46	0	319	0	0	0	46	0	319	0	0	0	23	0	319	0	0	0	23	0	319	0
320	0	0	0	43	0	320	0	0	0	43	0	320	0	0	0	22	0	320	0	0	0	22	0	320	0	0	0	43	0	320	0	0	0	43	0	320	0	0	0	22	0	320	0	0	0	22	0	320	0
321	0	0	0	46	0	321	0	0	0	46	0	321	0	0	0	23	0	321	0	0	0	23	0	321	0	0	0	46	0	321	0	0	0	46	0	321	0	0	0	23	0	321	0	0	0	23	0	321	0
322	0	0	0	45	0	322	0	0	0	45	0	322	0	0	0	23	0	322	0	0	0	23	0	322	0	0	0	45	0	322	0	0	0	45	0	322	0	0	0	23	0	322	0	0	0	23	0	322	0
323	0	0	0	43	0	323	0	0	0	43	0	323	0	0	0	22	0	323	0	0	0	22	0	323	0	0	0	43	0	323	0	0	0	43	0	323	0	0	0	22	0	323	0	0	0	22	0	323	0
324	0	0	0	45	0	324	0	0	0	45	0	324	0	0	0	23	0	324	0	0	0	23	0	324	0	0	0	45	0	324	0	0	0	45	0	324	0	0	0	23	0	324	0	0	0	23	0	324	0
325	0	0	0	44	0	325	0	0	1	43	2.27273	325	0	0	0	22	0	325	0	0	0	22	0	325	0	0	0	44	0	325	0	0	2	42	4.54545	325	0	0	0	22	0	325	0	0	0	22	0	325	0
326	0	0	0	44	0	326	0	0	0	44	0	326	0	0	0	22	0	326	0	0	0	22	0	326	0	0	0	44	0	326	0	0	0	44	0	326	0	0	0	22	0	326	0	0	0	22	0	326	0
327	0	0	1	45	2.17391	327	0	0	1	45	2.17391	327	0	0	1	22	4.34783	327	0	0	1	22	4.34783	327	0	0	1	45	2.17391	327	0	0	2	44	4.34783	327	0	0	1	22	4.34783	327	0	0	1	22	4.34783	327	0
328	0	0	0	45	0	328	0	0	0	45	0	328	0	0	0	23	0	328	0	0	0	23	0	328	0	0	0	45	0	328	0	0	0	45	0	328	0	0	0	23	0	328	0	0	0	23	0	328	0
329	0	0	0	43	0	329	0	0	0	43	0	329	0	0	0	22	0	329	0	0	0	22	0	329	0	0	0	43	0	329	0	0	0	43	0	329	0	0	0	22	0	329	0	0	0	22	0	329	0
330	0	0	0	47	0	330	0	0	0	47	0	330	0	0	0	24	0	330	0	0	0	24	0	330	0	0	0	47	0	330	0	0	0	47	0	330	0	0	0	24	0	330	0	0	0	24	0	330	0
331	0	0	0	46	0	331	0	0	0	46	0	331	0	0	0	23	0	331	0	0	0	23	0	331	0	0	0	46	0	331	0	0	0	46	0	331	0	0	0	23	0	331	0	0	0	23	0	331	0
332	0	0	0	43	0	332	0	0	0	43	0	332	0	0	0	22	0	332	0	0	0	22	0	332	0	0	0	43	0	332	0	0	0	43	0	332	0	0	0	22	0	332	0	0	0	22	0	332	0
333	0	0	0	46	0	333	0	0	2	44	4.34783	333	0	0	0	23	0	333	0	0	0	23	0	333	0	0	0	46	0	333	0	0	3	43	6.52174	333	0	0	0	23	0	333	0	0	0	23	0	333	0
334	0	0	0	44	0	334	0	0	0	44	0	334	0	0	0	22	0	334	0	0	0	22	0	334	0	0	0	44	0	334	0	0	1	43	2.27273	334	0	0	0	22	0	334	0	0	0	22	0	334	0
335	0	0	0	45	0	335	0	0	1	44	2.22222	335	0	0	0	23	0	335	0	0	0	23	0	335	0	0	0	45	0	335	0	0	1	44	2.22222	335	0	0	0	23	0	335	0	0	0	23	0	335	0
336	0	0	0	45	0	336	0	0	0	45	0	336	0	0	0	23	0	336	0	0	0	23	0	336	0	0	0	45	0	336	0	0	0	45	0	336	0	0	0	23	0	336	0	0	0	23	0	336	0
337	0	0	0	46	0	337	0	0	0	46	0	337	0	0	0	23	0	337	0	0	0	23	0	337	0	0	0	46	0	337	0	0	0	46	0	337	0	0	0	23	0	337	0	0	0	23	0	337	0
338	0	0	0	45	0	338	0	0	0	45	0	338	0	0	0	23	0	338	0	0	0	23	0	338	0	0	0	45	0	338	0	0	0	45	0	338	0	0	0	23	0	338	0	0	0	23	0	338	0
339	0	0	0	46	0	339	0	0	0	46	0	339	0	0	0	23	0	339	0	0	0	23	0	339	0	0	0	46	0	339	0	0	1	45	2.17391	339	0	0	0	23	0	339	0	0	0	23	0	339	0
340	0	0	0	45	0	340	0	0	0	45	0	340	0	0	0	23	0	340	0	0	0	23	0	340	0	0	0	45	0	340	0	0	0	45	0	340	0	0	0	23	0	340	0	0	0	23	0	340	0
[truncated: 22 more columns]

## Sheet: aps22
A.nt						A.fs						A.df						A.fs.df						B.nt						B.fs						B.df						B.fs.df						C.nt
doy	obs	pred	nr_true	nr_false	perc	doy	obs	pred	nr_true	nr_false	perc	doy	obs	pred	nr_true	nr_false	perc	doy	obs	pred	nr_true	nr_false	perc	doy	obs	pred	nr_true	nr_false	perc	doy	obs	pred	nr_true	nr_false	perc	doy	obs	pred	nr_true	nr_false	perc	doy	obs	pred	nr_true	nr_false	perc	doy	obs
1	0	0	0	42	0	1	0	0	0	42	0	1	0	0	0	21	0	1	0	0	0	21	0	1	0	0	0	42	0	1	0	0	0	42	0	1	0	0	0	21	0	1	0	0	0	21	0	1	0
2	0	0	0	42	0	2	0	0	0	42	0	2	0	0	0	21	0	2	0	0	0	21	0	2	0	0	0	42	0	2	0	0	0	42	0	2	0	0	0	21	0	2	0	0	0	21	0	2	0
3	0	0	0	42	0	3	0	0	0	42	0	3	0	0	0	21	0	3	0	0	0	21	0	3	0	0	0	42	0	3	0	0	0	42	0	3	0	0	0	21	0	3	0	0	0	21	0	3	0
4	0	0	0	43	0	4	0	0	0	43	0	4	0	0	0	22	0	4	0	0	0	22	0	4	0	0	0	43	0	4	0	0	0	43	0	4	0	0	0	22	0	4	0	0	0	22	0	4	0
5	0	0	0	41	0	5	0	0	0	41	0	5	0	0	0	21	0	5	0	0	0	21	0	5	0	0	0	41	0	5	0	0	0	41	0	5	0	0	0	21	0	5	0	0	0	21	0	5	0
6	0	0	0	42	0	6	0	0	0	42	0	6	0	0	0	21	0	6	0	0	0	21	0	6	0	0	0	42	0	6	0	0	0	42	0	6	0	0	0	21	0	6	0	0	0	21	0	6	0
7	0	0	0	42	0	7	0	0	0	42	0	7	0	0	0	21	0	7	0	0	0	21	0	7	0	0	0	42	0	7	0	0	0	42	0	7	0	0	0	21	0	7	0	0	0	21	0	7	0
8	0	0	0	44	0	8	0	0	0	44	0	8	0	0	0	22	0	8	0	0	0	22	0	8	0	0	0	44	0	8	0	0	0	44	0	8	0	0	0	22	0	8	0	0	0	22	0	8	0
18	0	0	0	10	0	18	0	0	0	10	0	18	0	0	0	5	0	18	0	0	0	5	0	18	0	0	0	10	0	18	0	0	0	10	0	18	0	0	0	5	0	18	0	0	0	5	0	18	0
19	0	0	0	42	0	19	0	0	0	42	0	19	0	0	0	21	0	19	0	0	0	21	0	19	0	0	0	42	0	19	0	0	0	42	0	19	0	0	0	21	0	19	0	0	0	21	0	19	0
20	0	0	0	44	0	20	0	0	0	44	0	20	0	0	0	22	0	20	0	0	0	22	0	20	0	0	0	44	0	20	0	0	0	44	0	20	0	0	0	22	0	20	0	0	0	22	0	20	0
21	0	0	0	44	0	21	0	0	0	44	0	21	0	0	0	22	0	21	0	0	0	22	0	21	0	0	0	44	0	21	0	0	0	44	0	21	0	0	0	22	0	21	0	0	0	22	0	21	0
22	0	0	0	44	0	22	0	0	0	44	0	22	0	0	0	22	0	22	0	0	0	22	0	22	0	0	0	44	0	22	0	0	0	44	0	22	0	0	0	22	0	22	0	0	0	22	0	22	0
23	0	0	0	44	0	23	0	0	0	44	0	23	0	0	0	22	0	23	0	0	0	22	0	23	0	0	0	44	0	23	0	0	0	44	0	23	0	0	0	22	0	23	0	0	0	22	0	23	0
24	0	0	0	43	0	24	0	0	0	43	0	24	0	0	0	22	0	24	0	0	0	22	0	24	0	0	0	43	0	24	0	0	0	43	0	24	0	0	0	22	0	24	0	0	0	22	0	24	0
25	0	0	0	42	0	25	0	0	0	42	0	25	0	0	0	21	0	25	0	0	0	21	0	25	0	0	0	42	0	25	0	0	0	42	0	25	0	0	0	21	0	25	0	0	0	21	0	25	0
26	0	0	0	43	0	26	0	0	0	43	0	26	0	0	0	22	0	26	0	0	0	22	0	26	0	0	0	43	0	26	0	0	0	43	0	26	0	0	0	22	0	26	0	0	0	22	0	26	0
27	0	0	0	42	0	27	0	0	0	42	0	27	0	0	0	21	0	27	0	0	0	21	0	27	0	0	0	42	0	27	0	0	0	42	0	27	0	0	0	21	0	27	0	0	0	21	0	27	0
28	0	0	0	42	0	28	0	0	0	42	0	28	0	0	0	21	0	28	0	0	0	21	0	28	0	0	0	42	0	28	0	0	0	42	0	28	0	0	0	21	0	28	0	0	0	21	0	28	0
29	0	0	0	44	0	29	0	0	0	44	0	29	0	0	0	22	0	29	0	0	0	22	0	29	0	0	0	44	0	29	0	0	0	44	0	29	0	0	0	22	0	29	0	0	0	22	0	29	0
30	0	0	0	44	0	30	0	0	0	44	0	30	0	0	0	22	0	30	0	0	0	22	0	30	0	0	0	44	0	30	0	0	0	44	0	30	0	0	0	22	0	30	0	0	0	22	0	30	0
31	0	0	0	45	0	31	0	0	0	45	0	31	0	0	0	23	0	31	0	0	0	23	0	31	0	0	0	45	0	31	0	0	0	45	0	31	0	0	0	23	0	31	0	0	0	23	0	31	0
32	0	0	0	43	0	32	0	0	0	43	0	32	0	0	0	22	0	32	0	0	0	22	0	32	0	0	0	43	0	32	0	0	0	43	0	32	0	0	0	22	0	32	0	0	0	22	0	32	0
33	0	0	0	45	0	33	0	0	0	45	0	33	0	0	0	23	0	33	0	0	0	23	0	33	0	0	0	45	0	33	0	0	0	45	0	33	0	0	0	23	0	33	0	0	0	23	0	33	0
34	0	0	0	45	0	34	0	0	0	45	0	34	0	0	0	23	0	34	0	0	0	23	0	34	0	0	0	45	0	34	0	0	0	45	0	34	0	0	0	23	0	34	0	0	0	23	0	34	0
35	0	0	0	45	0	35	0	0	0	45	0	35	0	0	0	23	0	35	0	0	0	23	0	35	0	0	0	45	0	35	0	0	0	45	0	35	0	0	0	23	0	35	0	0	0	23	0	35	0
36	0	0	0	45	0	36	0	0	0	45	0	36	0	0	0	23	0	36	0	0	0	23	0	36	0	0	0	45	0	36	0	0	0	45	0	36	0	0	0	23	0	36	0	0	0	23	0	36	0
37	0	0	0	45	0	37	0	0	0	45	0	37	0	0	0	23	0	37	0	0	0	23	0	37	0	0	0	45	0	37	0	0	0	45	0	37	0	0	0	23	0	37	0	0	0	23	0	37	0
38	0	0	0	45	0	38	0	0	0	45	0	38	0	0	0	23	0	38	0	0	0	23	0	38	0	0	0	45	0	38	0	0	0	45	0	38	0	0	0	23	0	38	0	0	0	23	0	38	0
39	0	0	0	45	0	39	0	0	0	45	0	39	0	0	0	23	0	39	0	0	0	23	0	39	0	0	0	45	0	39	0	0	0	45	0	39	0	0	0	23	0	39	0	0	0	23	0	39	0
40	0	0	0	45	0	40	0	0	0	45	0	40	0	0	0	23	0	40	0	0	0	23	0	40	0	0	0	45	0	40	0	0	0	45	0	40	0	0	0	23	0	40	0	0	0	23	0	40	0
41	0	0	0	45	0	41	0	0	0	45	0	41	0	0	0	23	0	41	0	0	0	23	0	41	0	0	0	45	0	41	0	0	0	45	0	41	0	0	0	23	0	41	0	0	0	23	0	41	0
42	0	0	0	47	0	42	0	0	0	47	0	42	0	0	0	24	0	42	0	0	0	24	0	42	0	0	0	47	0	42	0	0	0	47	0	42	0	0	0	24	0	42	0	0	0	24	0	42	0
43	0	0	0	46	0	43	0	0	0	46	0	43	0	0	0	23	0	43	0	0	0	23	0	43	0	0	0	46	0	43	0	0	0	46	0	43	0	0	0	23	0	43	0	0	0	23	0	43	0
44	0	0	0	47	0	44	0	0	0	47	0	44	0	0	0	24	0	44	0	0	0	24	0	44	0	0	0	47	0	44	0	0	0	47	0	44	0	0	0	24	0	44	0	0	0	24	0	44	0
45	0	0	0	47	0	45	0	0	0	47	0	45	0	0	0	24	0	45	0	0	0	24	0	45	0	0	0	47	0	45	0	0	0	47	0	45	0	0	0	24	0	45	0	0	0	24	0	45	0
46	0	0	0	47	0	46	0	0	0	47	0	46	0	0	0	24	0	46	0	0	0	24	0	46	0	0	0	47	0	46	0	0	0	47	0	46	0	0	0	24	0	46	0	0	0	24	0	46	0
47	0	0	0	46	0	47	0	0	0	46	0	47	0	0	0	23	0	47	0	0	0	23	0	47	0	0	0	46	0	47	0	0	0	46	0	47	0	0	0	23	0	47	0	0	0	23	0	47	0
48	0	0	0	47	0	48	0	0	0	47	0	48	0	0	0	24	0	48	0	0	0	24	0	48	0	0	0	47	0	48	0	0	0	47	0	48	0	0	0	24	0	48	0	0	0	24	0	48	0
49	0	0	0	46	0	49	0	0	0	46	0	49	0	0	0	23	0	49	0	0	0	23	0	49	0	0	0	46	0	49	0	0	0	46	0	49	0	0	0	23	0	49	0	0	0	23	0	49	0
50	0	0	0	46	0	50	0	0	0	46	0	50	0	0	0	23	0	50	0	0	0	23	0	50	0	0	0	46	0	50	0	0	0	46	0	50	0	0	0	23	0	50	0	0	0	23	0	50	0
51	0	0	0	48	0	51	0	0	0	48	0	51	0	0	0	24	0	51	0	0	0	24	0	51	0	0	0	48	0	51	0	0	0	48	0	51	0	0	0	24	0	51	0	0	0	24	0	51	0
52	0	0	0	49	0	52	0	0	0	49	0	52	0	0	0	25	0	52	0	0	0	25	0	52	0	0	0	49	0	52	0	0	0	49	0	52	0	0	0	25	0	52	0	0	0	25	0	52	0
53	0	0	0	48	0	53	0	0	0	48	0	53	0	0	0	24	0	53	0	0	0	24	0	53	0	0	0	48	0	53	0	0	0	48	0	53	0	0	0	24	0	53	0	0	0	24	0	53	0
54	0	0	0	48	0	54	0	0	0	48	0	54	0	0	0	24	0	54	0	0	0	24	0	54	0	0	0	48	0	54	0	0	0	48	0	54	0	0	0	24	0	54	0	0	0	24	0	54	0
55	0	0	0	60	0	55	0	0	0	60	0	55	0	0	0	30	0	55	0	0	0	30	0	55	0	0	0	60	0	55	0	0	0	60	0	55	0	0	0	30	0	55	0	0	0	30	0	55	0
56	0	0	0	61	0	56	0	0	0	61	0	56	0	0	0	31	0	56	0	0	0	31	0	56	0	0	0	61	0	56	0	0	0	61	0	56	0	0	0	31	0	56	0	0	0	31	0	56	0
57	0	0	0	60	0	57	0	0	0	60	0	57	0	0	0	30	0	57	0	0	0	30	0	57	0	0	0	60	0	57	0	0	0	60	0	57	0	0	0	30	0	57	0	0	0	30	0	57	0
58	0	0	0	60	0	58	0	0	0	60	0	58	0	0	0	30	0	58	0	0	0	30	0	58	0	0	0	60	0	58	0	0	0	60	0	58	0	0	0	30	0	58	0	0	0	30	0	58	0
59	0	0	0	61	0	59	0	0	0	61	0	59	0	0	0	31	0	59	0	0	0	31	0	59	0	0	0	61	0	59	0	0	0	61	0	59	0	0	0	31	0	59	0	0	0	31	0	59	0
60	0	0	0	62	0	60	0	0	0	62	0	60	0	0	0	31	0	60	0	0	0	31	0	60	0	0	0	62	0	60	0	0	0	62	0	60	0	0	0	31	0	60	0	0	0	31	0	60	0
61	0	0	0	62	0	61	0	0	0	62	0	61	0	0	0	31	0	61	0	0	0	31	0	61	0	0	0	62	0	61	0	0	0	62	0	61	0	0	0	31	0	61	0	0	0	31	0	61	0
62	0	0	0	63	0	62	0	0	0	63	0	62	0	0	0	32	0	62	0	0	0	32	0	62	0	0	0	63	0	62	0	0	0	63	0	62	0	0	0	32	0	62	0	0	0	32	0	62	0
63	0	0	0	62	0	63	0	0	0	62	0	63	0	0	0	31	0	63	0	0	0	31	0	63	0	0	0	62	0	63	0	0	0	62	0	63	0	0	0	31	0	63	0	0	0	31	0	63	0
64	0	0	0	64	0	64	0	0	0	64	0	64	0	0	0	32	0	64	0	0	0	32	0	64	0	0	0	64	0	64	0	0	0	64	0	64	0	0	0	32	0	64	0	0	0	32	0	64	0
65	0	0	0	63	0	65	0	0	0	63	0	65	0	0	0	32	0	65	0	0	0	32	0	65	0	0	0	63	0	65	0	0	0	63	0	65	0	0	0	32	0	65	0	0	0	32	0	65	0
66	0	0	0	64	0	66	0	0	0	64	0	66	0	0	0	32	0	66	0	0	0	32	0	66	0	0	0	64	0	66	0	0	0	64	0	66	0	0	0	32	0	66	0	0	0	32	0	66	0
67	0	0	0	65	0	67	0	0	0	65	0	67	0	0	0	33	0	67	0	0	0	33	0	67	0	0	0	65	0	67	0	0	0	65	0	67	0	0	0	33	0	67	0	0	0	33	0	67	0
68	0	0	0	66	0	68	0	0	0	66	0	68	0	0	0	33	0	68	0	0	0	33	0	68	0	0	0	66	0	68	0	0	0	66	0	68	0	0	0	33	0	68	0	0	0	33	0	68	0
69	0	0	0	66	0	69	0	0	0	66	0	69	0	0	0	33	0	69	0	0	0	33	0	69	0	0	0	66	0	69	0	0	0	66	0	69	0	0	0	33	0	69	0	0	0	33	0	69	0
70	0	0	0	66	0	70	0	0	0	66	0	70	0	0	0	33	0	70	0	0	0	33	0	70	0	0	0	66	0	70	0	0	0	66	0	70	0	0	0	33	0	70	0	0	0	33	0	70	0
71	0	0	0	67	0	71	0	0	0	67	0	71	0	0	0	34	0	71	0	0	0	34	0	71	0	0	0	67	0	71	0	0	0	67	0	71	0	0	0	34	0	71	0	0	0	34	0	71	0
72	0	0	0	67	0	72	0	0	0	67	0	72	0	0	0	34	0	72	0	0	0	34	0	72	0	0	0	67	0	72	0	0	0	67	0	72	0	0	0	34	0	72	0	0	0	34	0	72	0
73	0	0	0	68	0	73	0	0	0	68	0	73	0	0	0	34	0	73	0	0	0	34	0	73	0	0	0	68	0	73	0	0	0	68	0	73	0	0	0	34	0	73	0	0	0	34	0	73	0
74	0	0	0	68	0	74	0	0	0	68	0	74	0	0	0	34	0	74	0	0	0	34	0	74	0	0	0	68	0	74	0	0	0	68	0	74	0	0	0	34	0	74	0	0	0	34	0	74	0
75	0	0	0	69	0	75	0	0	0	69	0	75	0	0	0	35	0	75	0	0	0	35	0	75	0	0	0	69	0	75	0	0	0	69	0	75	0	0	0	35	0	75	0	0	0	35	0	75	0
76	0	0	0	69	0	76	0	0	0	69	0	76	0	0	0	35	0	76	0	0	0	35	0	76	0	0	0	69	0	76	0	0	0	69	0	76	0	0	0	35	0	76	0	0	0	35	0	76	0
77	0	0	0	69	0	77	0	0	0	69	0	77	0	0	0	35	0	77	0	0	0	35	0	77	0	0	0	69	0	77	0	0	0	69	0	77	0	0	0	35	0	77	0	0	0	35	0	77	0
78	0	0	0	69	0	78	0	0	0	69	0	78	0	0	0	35	0	78	0	0	0	35	0	78	0	0	0	69	0	78	0	0	0	69	0	78	0	0	0	35	0	78	0	0	0	35	0	78	0
79	0	0	0	70	0	79	0	0	0	70	0	79	0	0	0	35	0	79	0	0	0	35	0	79	0	0	0	70	0	79	0	0	0	70	0	79	0	0	0	35	0	79	0	0	0	35	0	79	0
80	0	0	0	70	0	80	0	0	0	70	0	80	0	0	0	35	0	80	0	0	0	35	0	80	0	0	0	70	0	80	0	0	0	70	0	80	0	0	0	35	0	80	0	0	0	35	0	80	0
81	0	0	0	71	0	81	0	0	0	71	0	81	0	0	0	36	0	81	0	0	0	36	0	81	0	0	0	71	0	81	0	0	0	71	0	81	0	0	0	36	0	81	0	0	0	36	0	81	0
82	0	0	0	71	0	82	0	0	0	71	0	82	0	0	0	36	0	82	0	0	0	36	0	82	0	0	0	71	0	82	0	0	0	71	0	82	0	0	0	36	0	82	0	0	0	36	0	82	0
83	0	0	0	72	0	83	0	0	0	72	0	83	0	0	0	36	0	83	0	0	0	36	0	83	0	0	0	72	0	83	0	0	0	72	0	83	0	0	0	36	0	83	0	0	0	36	0	83	0
84	0	0	0	72	0	84	0	0	0	72	0	84	0	0	0	36	0	84	0	0	0	36	0	84	0	0	0	72	0	84	0	0	0	72	0	84	0	0	0	36	0	84	0	0	0	36	0	84	0
85	0	0	0	73	0	85	0	0	0	73	0	85	0	0	0	37	0	85	0	0	0	37	0	85	0	0	0	73	0	85	0	0	0	73	0	85	0	0	0	37	0	85	0	0	0	37	0	85	0
86	0	0	0	72	0	86	0	0	0	72	0	86	0	0	0	36	0	86	0	0	0	36	0	86	0	0	0	72	0	86	0	0	0	72	0	86	0	0	0	36	0	86	0	0	0	36	0	86	0
87	0	0	0	74	0	87	0	0	0	74	0	87	0	0	0	37	0	87	0	0	0	37	0	87	0	0	0	74	0	87	0	0	0	74	0	87	0	0	0	37	0	87	0	0	0	37	0	87	0
88	0	0	0	73	0	88	0	0	0	73	0	88	0	0	0	37	0	88	0	0	0	37	0	88	0	0	0	73	0	88	0	0	0	73	0	88	0	0	0	37	0	88	0	0	0	37	0	88	0
89	0	0	0	74	0	89	0	0	0	74	0	89	0	0	0	37	0	89	0	0	0	37	0	89	0	0	0	74	0	89	0	0	0	74	0	89	0	0	0	37	0	89	0	0	0	37	0	89	0
90	0	0	0	72	0	90	0	0	0	72	0	90	0	0	0	36	0	90	0	0	0	36	0	90	0	0	0	72	0	90	0	0	0	72	0	90	0	0	0	36	0	90	0	0	0	36	0	90	0
91	0	0	0	75	0	91	0	0	0	75	0	91	0	0	0	38	0	91	0	0	0	38	0	91	0	0	0	75	0	91	0	0	0	75	0	91	0	0	0	38	0	91	0	0	0	38	0	91	0
92	0	0	0	76	0	92	0	0	0	76	0	92	0	0	0	38	0	92	0	0	0	38	0	92	0	0	0	76	0	92	0	0	0	76	0	92	0	0	0	38	0	92	0	0	0	38	0	92	0
93	0	0	0	76	0	93	0	0	0	76	0	93	0	0	0	38	0	93	0	0	0	38	0	93	0	0	0	76	0	93	0	0	0	76	0	93	0	0	0	38	0	93	0	0	0	38	0	93	0
94	0	0	0	76	0	94	0	0	0	76	0	94	0	0	0	38	0	94	0	0	0	38	0	94	0	0	0	76	0	94	0	0	0	76	0	94	0	0	0	38	0	94	0	0	0	38	0	94	0
95	0	0	0	78	0	95	0	0	0	78	0	95	0	0	0	39	0	95	0	0	0	39	0	95	0	0	0	78	0	95	0	0	0	78	0	95	0	0	0	39	0	95	0	0	0	39	0	95	0
96	0	0	0	77	0	96	0	0	0	77	0	96	0	0	0	39	0	96	0	0	0	39	0	96	0	0	0	77	0	96	0	0	0	77	0	96	0	0	0	39	0	96	0	0	0	39	0	96	0
97	0	0	0	78	0	97	0	0	0	78	0	97	0	0	0	39	0	97	0	0	0	39	0	97	0	0	0	78	0	97	0	0	0	78	0	97	0	0	0	39	0	97	0	0	0	39	0	97	0
98	0	0	0	78	0	98	0	0	0	78	0	98	0	0	0	39	0	98	0	0	0	39	0	98	0	0	0	78	0	98	0	0	0	78	0	98	0	0	0	39	0	98	0	0	0	39	0	98	0
99	0	0	0	79	0	99	0	0	0	79	0	99	0	0	0	40	0	99	0	0	0	40	0	99	0	0	0	79	0	99	0	0	0	79	0	99	0	0	0	40	0	99	0	0	0	40	0	99	0
100	0	0	0	79	0	100	0	0	0	79	0	100	0	0	0	40	0	100	0	0	0	40	0	100	0	0	0	79	0	100	0	0	0	79	0	100	0	0	0	40	0	100	0	0	0	40	0	100	0
101	0	0	0	79	0	101	0	0	0	79	0	101	0	0	0	40	0	101	0	0	0	40	0	101	0	0	0	79	0	101	0	0	0	79	0	101	0	0	0	40	0	101	0	0	0	40	0	101	0
102	0	0	0	80	0	102	0	0	0	80	0	102	0	0	0	40	0	102	0	0	0	40	0	102	0	0	0	80	0	102	0	0	0	80	0	102	0	0	0	40	0	102	0	0	0	40	0	102	0
103	0	0	0	80	0	103	0	0	0	80	0	103	0	0	0	40	0	103	0	0	0	40	0	103	0	0	0	80	0	103	0	0	0	80	0	103	0	0	0	40	0	103	0	0	0	40	0	103	0
104	0	0	0	81	0	104	0	0	0	81	0	104	0	0	0	41	0	104	0	0	0	41	0	104	0	0	0	81	0	104	0	0	0	81	0	104	0	0	0	41	0	104	0	0	0	41	0	104	0
105	0	0	0	80	0	105	0	0	0	80	0	105	0	0	0	40	0	105	0	0	0	40	0	105	0	0	0	80	0	105	0	0	0	80	0	105	0	0	0	40	0	105	0	0	0	40	0	105	0
106	0	0	0	81	0	106	0	0	0	81	0	106	0	0	0	41	0	106	0	0	0	41	0	106	0	0	0	81	0	106	0	0	0	81	0	106	0	0	0	41	0	106	0	0	0	41	0	106	0
107	0	0	0	81	0	107	0	0	0	81	0	107	0	0	0	41	0	107	0	0	0	41	0	107	0	0	0	81	0	107	0	0	0	81	0	107	0	0	0	41	0	107	0	0	0	41	0	107	0
108	0	0	0	82	0	108	0	0	0	82	0	108	0	0	0	41	0	108	0	0	0	41	0	108	0	0	0	82	0	108	0	0	0	82	0	108	0	0	0	41	0	108	0	0	0	41	0	108	0
109	0	0	0	82	0	109	0	0	0	82	0	109	0	0	0	41	0	109	0	0	0	41	0	109	0	0	0	82	0	109	0	0	0	82	0	109	0	0	0	41	0	109	0	0	0	41	0	109	0
110	0	0	0	82	0	110	0	0	0	82	0	110	0	0	0	41	0	110	0	0	0	41	0	110	0	0	0	82	0	110	0	0	0	82	0	110	0	0	0	41	0	110	0	0	0	41	0	110	0
111	0	0	0	85	0	111	0	0	0	85	0	111	0	0	0	43	0	111	0	0	0	43	0	111	0	0	0	85	0	111	0	0	0	85	0	111	0	0	0	43	0	111	0	0	0	43	0	111	0
112	0	0	0	83	0	112	0	0	0	83	0	112	0	0	0	42	0	112	0	0	0	42	0	112	0	0	0	83	0	112	0	0	0	83	0	112	0	0	0	42	0	112	0	0	0	42	0	112	0
113	0	0	0	85	0	113	0	0	0	85	0	113	0	0	0	43	0	113	0	0	0	43	0	113	0	0	0	85	0	113	0	0	0	85	0	113	0	0	0	43	0	113	0	0	0	43	0	113	0
114	0	0	0	85	0	114	0	0	0	85	0	114	0	0	0	43	0	114	0	0	0	43	0	114	0	0	0	85	0	114	0	0	0	85	0	114	0	0	0	43	0	114	0	0	0	43	0	114	0
115	0	0	0	85	0	115	0	0	0	85	0	115	0	0	0	43	0	115	0	0	0	43	0	115	0	0	0	85	0	115	0	0	0	85	0	115	0	0	0	43	0	115	0	0	0	43	0	115	0
116	0	0	0	85	0	116	0	0	0	85	0	116	0	0	0	43	0	116	0	0	0	43	0	116	0	0	0	85	0	116	0	0	0	85	0	116	0	0	0	43	0	116	0	0	0	43	0	116	0
117	0	0	0	86	0	117	0	0	0	86	0	117	0	0	0	43	0	117	0	0	0	43	0	117	0	0	0	86	0	117	0	0	0	86	0	117	0	0	0	43	0	117	0	0	0	43	0	117	0
118	0	0	0	86	0	118	0	0	0	86	0	118	0	0	0	43	0	118	0	0	0	43	0	118	0	0	0	86	0	118	0	0	0	86	0	118	0	0	0	43	0	118	0	0	0	43	0	118	0
119	0	0	0	87	0	119	0	0	0	87	0	119	0	0	0	44	0	119	0	0	0	44	0	119	0	0	0	87	0	119	0	0	0	87	0	119	0	0	0	44	0	119	0	0	0	44	0	119	0
120	0	0	0	86	0	120	0	0	0	86	0	120	0	0	0	43	0	120	0	0	0	43	0	120	0	0	0	86	0	120	0	0	0	86	0	120	0	0	0	43	0	120	0	0	0	43	0	120	0
121	0	0	0	87	0	121	0	0	0	87	0	121	0	0	0	44	0	121	0	0	0	44	0	121	0	0	0	87	0	121	0	0	0	87	0	121	0	0	0	44	0	121	0	0	0	44	0	121	0
122	0	0	0	87	0	122	0	0	0	87	0	122	0	0	0	44	0	122	0	0	0	44	0	122	0	0	0	87	0	122	0	0	0	87	0	122	0	0	0	44	0	122	0	0	0	44	0	122	0
123	0	0	0	88	0	123	0	0	0	88	0	123	0	0	0	44	0	123	0	0	0	44	0	123	0	0	0	88	0	123	0	0	0	88	0	123	0	0	0	44	0	123	0	0	0	44	0	123	0
124	0	0	0	87	0	124	0	0	0	87	0	124	0	0	0	44	0	124	0	0	0	44	0	124	0	0	0	87	0	124	0	0	0	87	0	124	0	0	0	44	0	124	0	0	0	44	0	124	0
125	0	0	3	85	3.40909	125	0	0	2	86	2.27273	125	0	0	0	44	0	125	0	0	0	44	0	125	0	0	1	87	1.13636	125	0	0	1	87	1.13636	125	0	0	0	44	0	125	0	0	0	44	0	125	0
126	0	0	0	89	0	126	0	0	0	89	0	126	0	0	0	45	0	126	0	0	0	45	0	126	0	0	0	89	0	126	0	0	0	89	0	126	0	0	0	45	0	126	0	0	0	45	0	126	0
127	0	0	0	90	0	127	0	0	0	90	0	127	0	0	0	45	0	127	0	0	0	45	0	127	0	0	0	90	0	127	0	0	0	90	0	127	0	0	0	45	0	127	0	0	1	44	2.22222	127	0
128	0	0	7	83	7.77778	128	0	0	5	85	5.55556	128	0	0	0	45	0	128	0	0	0	45	0	128	0	0	3	87	3.33333	128	0	0	3	87	3.33333	128	0	0	1	44	2.22222	128	0	0	1	44	2.22222	128	0
129	0	0	2	88	2.22222	129	0	0	4	86	4.44444	129	0	0	2	43	4.44444	129	0	0	4	41	8.88889	129	0	0	0	90	0	129	0	0	0	90	0	129	0	0	0	45	0	129	0	0	0	45	0	129	0
130	0	0	8	82	8.88889	130	0	0	8	82	8.88889	130	0	0	2	43	4.44444	130	0	0	1	44	2.22222	130	0	0	11	79	12.2222	130	0	0	11	79	12.2222	130	0	0	3	42	6.66667	130	0	0	3	42	6.66667	130	0
131	0	0	33	58	36.2637	131	0	0	38	53	41.7582	131	0	0	9	37	19.5652	131	0	0	6	40	13.0435	131	0	1	49	42	53.8462	131	0	0	44	47	48.3516	131	0	0	19	27	41.3043	131	0	0	21	25	45.6522	131	0
132	0	1	49	43	53.2609	132	0	1	46	46	50	132	0	0	15	31	32.6087	132	0	0	16	30	34.7826	132	0	1	58	34	63.0435	132	0	1	57	35	61.9565	132	0	1	29	17	63.0435	132	0	1	31	15	67.3913	132	0
133	0	1	46	46	50	133	0	0	44	48	47.8261	133	0	0	14	32	30.4348	133	0	0	13	33	28.2609	133	0	1	61	31	66.3043	133	0	1	59	33	64.1304	133	0	1	24	22	52.1739	133	0	0	21	25	45.6522	133	0
134	0	1	49	43	53.2609	134	0	1	51	41	55.4348	134	0	0	20	26	43.4783	134	0	0	21	25	45.6522	134	0	1	72	20	78.2609	134	0	1	72	20	78.2609	134	0	1	32	14	69.5652	134	0	1	29	17	63.0435	134	0
135	0	0	38	54	41.3043	135	0	0	39	53	42.3913	135	0	0	20	26	43.4783	135	0	0	20	26	43.4783	135	0	0	39	53	42.3913	135	0	1	49	43	53.2609	135	0	0	21	25	45.6522	135	0	1	28	18	60.8696	135	0
136	1	1	53	39	57.6087	136	1	1	53	39	57.6087	136	1	1	27	19	58.6957	136	1	1	25	21	54.3478	136	1	1	55	37	59.7826	136	1	1	58	34	63.0435	136	1	1	32	14	69.5652	136	1	1	33	13	71.7391	136	1
137	1	1	66	26	71.7391	137	1	1	66	26	71.7391	137	1	1	29	17	63.0435	137	1	1	29	17	63.0435	137	1	1	70	22	76.087	137	1	1	72	20	78.2609	137	1	1	36	10	78.2609	137	1	1	36	10	78.2609	137	1
138	1	0	30	63	32.2581	138	1	0	30	63	32.2581	138	1	1	24	23	51.0638	138	1	1	26	21	55.3191	138	1	0	31	62	33.3333	138	1	0	33	60	35.4839	138	1	1	25	22	53.1915	138	1	1	26	21	55.3191	138	1
139	1	0	34	59	36.5591	139	1	0	37	56	39.7849	139	1	0	19	28	40.4255	139	1	0	23	24	48.9362	139	1	0	38	55	40.8602	139	1	0	35	58	37.6344	139	1	0	23	24	48.9362	139	1	0	20	27	42.5532	139	1
140	1	1	50	45	52.6316	140	1	1	54	41	56.8421	140	1	1	26	22	54.1667	140	1	1	29	19	60.4167	140	1	1	49	46	51.5789	140	1	0	47	48	49.4737	140	1	1	25	23	52.0833	140	1	0	23	25	47.9167	140	1
141	1	0	46	48	48.9362	141	1	0	41	53	43.617	141	1	0	23	24	48.9362	141	1	0	21	26	44.6809	141	1	1	58	36	61.7021	141	1	1	66	28	70.2128	141	1	1	29	18	61.7021	141	1	1	31	16	65.9574	141	1
142	1	1	48	47	50.5263	142	1	1	48	47	50.5263	142	1	1	25	23	52.0833	142	1	1	24	24	50	142	1	1	55	40	57.8947	142	1	1	61	34	64.2105	142	1	1	28	20	58.3333	142	1	1	33	15	68.75	142	1
143	1	0	29	66	30.5263	143	1	0	27	68	28.4211	143	1	0	18	30	37.5	143	1	0	16	32	33.3333	143	1	0	32	63	33.6842	143	1	0	28	67	29.4737	143	1	0	23	25	47.9167	143	1	0	21	27	43.75	143	1
144	1	0	33	61	35.1064	144	1	0	35	59	37.234	144	1	0	10	37	21.2766	144	1	0	10	37	21.2766	144	1	0	31	63	32.9787	144	1	0	30	64	31.9149	144	1	0	11	36	23.4043	144	1	0	11	36	23.4043	144	1
145	0	1	48	47	50.5263	145	0	1	54	41	56.8421	145	0	1	27	21	56.25	145	0	0	21	27	43.75	145	0	1	55	40	57.8947	145	0	1	57	38	60	145	0	1	33	15	68.75	145	0	1	32	16	66.6667	145	0
146	0	0	28	68	29.1667	146	0	0	26	70	27.0833	146	0	0	9	39	18.75	146	0	0	10	38	20.8333	146	0	0	34	62	35.4167	146	0	0	32	64	33.3333	146	0	0	11	37	22.9167	146	0	0	15	33	31.25	146	0
147	0	0	36	59	37.8947	147	0	0	35	60	36.8421	147	0	0	9	39	18.75	147	0	0	8	40	16.6667	147	0	0	41	54	43.1579	147	0	0	45	50	47.3684	147	0	0	15	33	31.25	147	0	0	22	26	45.8333	147	0
148	0	0	27	69	28.125	148	0	0	28	68	29.1667	148	0	0	12	36	25	148	0	0	9	39	18.75	148	0	0	34	62	35.4167	148	0	0	37	59	38.5417	148	0	0	13	35	27.0833	148	0	0	14	34	29.1667	148	0
149	0	0	43	53	44.7917	149	0	0	46	50	47.9167	149	0	1	27	21	56.25	149	0	1	25	23	52.0833	149	0	0	45	51	46.875	149	0	1	49	47	51.0417	149	0	1	30	18	62.5	149	0	1	29	19	60.4167	149	0
150	0	0	18	78	18.75	150	0	0	17	79	17.7083	150	0	0	8	40	16.6667	150	0	0	7	41	14.5833	150	0	0	23	73	23.9583	150	0	0	24	72	25	150	0	0	9	39	18.75	150	0	0	10	38	20.8333	150	0
151	0	0	25	72	25.7732	151	0	0	23	74	23.7113	151	0	0	16	33	32.6531	151	0	0	12	37	24.4898	151	0	0	27	70	27.8351	151	0	0	26	71	26.8041	151	0	0	19	30	38.7755	151	0	0	18	31	36.7347	151	0
152	0	0	13	84	13.4021	152	0	0	14	83	14.433	152	0	0	10	39	20.4082	152	0	0	7	42	14.2857	152	0	0	20	77	20.6186	152	0	0	16	81	16.4948	152	0	0	12	37	24.4898	152	0	0	8	41	16.3265	152	0
153	0	0	27	70	27.8351	153	0	0	27	70	27.8351	153	0	0	10	39	20.4082	153	0	0	7	42	14.2857	153	0	0	29	68	29.8969	153	0	0	30	67	30.9278	153	0	0	10	39	20.4082	153	0	0	11	38	22.449	153	0
154	0	0	18	76	19.1489	154	0	0	17	77	18.0851	154	0	0	12	35	25.5319	154	0	0	13	34	27.6596	154	0	0	24	70	25.5319	154	0	0	21	73	22.3404	154	0	0	22	25	46.8085	154	0	0	21	26	44.6809	154	0
155	0	0	14	83	14.433	155	0	0	14	83	14.433	155	0	0	1	48	2.04082	155	0	0	0	49	0	155	0	0	13	84	13.4021	155	0	0	17	80	17.5258	155	0	0	3	46	6.12245	155	0	0	2	47	4.08163	155	0
156	0	0	19	79	19.3878	156	0	0	19	79	19.3878	156	0	0	17	32	34.6939	156	0	0	15	34	30.6122	156	0	0	24	74	24.4898	156	0	0	22	76	22.449	156	0	0	23	26	46.9388	156	0	0	22	27	44.898	156	0
157	0	0	11	86	11.3402	157	0	0	9	88	9.27835	157	0	0	4	45	8.16327	157	0	0	2	47	4.08163	157	0	0	10	87	10.3093	157	0	0	11	86	11.3402	157	0	0	3	46	6.12245	157	0	0	4	45	8.16327	157	0
158	0	0	9	89	9.18367	158	0	0	9	89	9.18367	158	0	0	0	49	0	158	0	0	1	48	2.04082	158	0	0	7	91	7.14286	158	0	0	5	93	5.10204	158	0	0	0	49	0	158	0	0	0	49	0	158	0
159	0	0	13	85	13.2653	159	0	0	8	90	8.16327	159	0	0	12	37	24.4898	159	0	0	10	39	20.4082	159	0	0	13	85	13.2653	159	0	0	16	82	16.3265	159	0	0	14	35	28.5714	159	0	0	15	34	30.6122	159	0
160	0	0	9	89	9.18367	160	0	0	5	93	5.10204	160	0	0	0	49	0	160	0	0	0	49	0	160	0	0	4	94	4.08163	160	0	0	3	95	3.06122	160	0	0	0	49	0	160	0	0	0	49	0	160	0
161	0	0	6	92	6.12245	161	0	0	11	87	11.2245	161	0	0	6	43	12.2449	161	0	0	3	46	6.12245	161	0	0	15	83	15.3061	161	0	0	17	81	17.3469	161	0	0	14	35	28.5714	161	0	0	15	34	30.6122	161	0
162	0	0	8	91	8.08081	162	0	0	6	93	6.06061	162	0	0	0	50	0	162	0	0	0	50	0	162	0	0	6	93	6.06061	162	0	0	5	94	5.05051	162	0	0	0	50	0	162	0	0	0	50	0	162	0
163	0	0	3	95	3.06122	163	0	0	3	95	3.06122	163	0	0	1	48	2.04082	163	0	0	2	47	4.08163	163	0	0	5	93	5.10204	163	0	0	5	93	5.10204	163	0	0	1	48	2.04082	163	0	0	1	48	2.04082	163	0
164	0	0	8	91	8.08081	164	0	0	7	92	7.07071	164	0	0	2	48	4	164	0	0	2	48	4	164	0	0	4	95	4.0404	164	0	0	4	95	4.0404	164	0	0	1	49	2	164	0	0	0	50	0	164	0
165	0	0	3	96	3.0303	165	0	0	3	96	3.0303	165	0	0	2	48	4	165	0	0	3	47	6	165	0	0	0	99	0	165	0	0	0	99	0	165	0	0	0	50	0	165	0	0	0	50	0	165	0
166	0	0	4	94	4.08163	166	0	0	4	94	4.08163	166	0	0	0	49	0	166	0	0	1	48	2.04082	166	0	0	2	96	2.04082	166	0	0	3	95	3.06122	166	0	0	0	49	0	166	0	0	0	49	0	166	0
167	0	0	3	96	3.0303	167	0	0	3	96	3.0303	167	0	0	0	50	0	167	0	0	2	48	4	167	0	0	4	95	4.0404	167	0	0	2	97	2.0202	167	0	0	2	48	4	167	0	0	1	49	2	167	0
168	0	0	9	90	9.09091	168	0	0	9	90	9.09091	168	0	0	2	48	4	168	0	0	4	46	8	168	0	0	9	90	9.09091	168	0	0	1	98	1.0101	168	0	0	0	50	0	168	0	0	0	50	0	168	0
169	0	0	0	99	0	169	0	0	3	96	3.0303	169	0	0	0	50	0	169	0	0	0	50	0	169	0	0	0	99	0	169	0	0	0	99	0	169	0	0	0	50	0	169	0	0	0	50	0	169	0
170	0	0	1	98	1.0101	170	0	0	1	98	1.0101	170	0	0	0	50	0	170	0	0	0	50	0	170	0	0	1	98	1.0101	170	0	0	1	98	1.0101	170	0	0	0	50	0	170	0	0	0	50	0	170	0
171	0	0	1	95	1.04167	171	0	0	1	95	1.04167	171	0	0	0	48	0	171	0	0	0	48	0	171	0	0	1	95	1.04167	171	0	0	1	95	1.04167	171	0	0	0	48	0	171	0	0	0	48	0	171	0
172	0	0	3	96	3.0303	172	0	0	5	94	5.05051	172	0	0	2	48	4	172	0	0	0	50	0	172	0	0	4	95	4.0404	172	0	0	3	96	3.0303	172	0	0	0	50	0	172	0	0	1	49	2	172	0
173	0	0	0	97	0	173	0	0	0	97	0	173	0	0	0	49	0	173	0	0	0	49	0	173	0	0	0	97	0	173	0	0	0	97	0	173	0	0	0	49	0	173	0	0	0	49	0	173	0
174	0	0	1	98	1.0101	174	0	0	2	97	2.0202	174	0	0	0	50	0	174	0	0	1	49	2	174	0	0	0	99	0	174	0	0	1	98	1.0101	174	0	0	0	50	0	174	0	0	0	50	0	174	0
175	0	0	0	99	0	175	0	0	0	99	0	175	0	0	0	50	0	175	0	0	1	49	2	175	0	0	0	99	0	175	0	0	0	99	0	175	0	0	0	50	0	175	0	0	0	50	0	175	0
176	0	0	1	98	1.0101	176	0	0	1	98	1.0101	176	0	0	1	49	2	176	0	0	1	49	2	176	0	0	2	97	2.0202	176	0	0	2	97	2.0202	176	0	0	1	49	2	176	0	0	1	49	2	176	0
177	0	0	0	99	0	177	0	0	0	99	0	177	0	0	0	50	0	177	0	0	0	50	0	177	0	0	0	99	0	177	0	0	0	99	0	177	0	0	0	50	0	177	0	0	0	50	0	177	0
178	0	0	0	89	0	178	0	0	0	89	0	178	0	0	0	45	0	178	0	0	0	45	0	178	0	0	0	89	0	178	0	0	0	89	0	178	0	0	0	45	0	178	0	0	0	45	0	178	0
179	0	0	5	49	9.25926	179	0	0	3	51	5.55556	179	0	0	0	27	0	179	0	0	0	27	0	179	0	0	3	51	5.55556	179	0	0	1	53	1.85185	179	0	0	0	27	0	179	0	0	0	27	0	179	0
180	0	0	0	21	0	180	0	0	0	21	0	180	0	0	0	11	0	180	0	0	0	11	0	180	0	0	0	21	0	180	0	0	0	21	0	180	0	0	0	11	0	180	0	0	0	11	0	180	0
181	0	0	1	56	1.75439	181	0	0	0	57	0	181	0	0	0	29	0	181	0	0	0	29	0	181	0	0	0	57	0	181	0	0	0	57	0	181	0	0	0	29	0	181	0	0	0	29	0	181	0
182	0	0	0	99	0	182	0	0	0	99	0	182	0	0	0	50	0	182	0	0	0	50	0	182	0	0	0	99	0	182	0	0	0	99	0	182	0	0	0	50	0	182	0	0	0	50	0	182	0
183	0	0	1	96	1.03093	183	0	0	0	97	0	183	0	0	0	49	0	183	0	0	0	49	0	183	0	0	1	96	1.03093	183	0	0	1	96	1.03093	183	0	0	0	49	0	183	0	0	0	49	0	183	0
184	0	0	0	99	0	184	0	0	0	99	0	184	0	0	0	50	0	184	0	0	0	50	0	184	0	0	0	99	0	184	0	0	0	99	0	184	0	0	0	50	0	184	0	0	0	50	0	184	0
185	0	0	0	99	0	185	0	0	1	98	1.0101	185	0	0	0	50	0	185	0	0	0	50	0	185	0	0	0	99	0	185	0	0	0	99	0	185	0	0	0	50	0	185	0	0	0	50	0	185	0
186	0	0	0	98	0	186	0	0	0	98	0	186	0	0	0	49	0	186	0	0	0	49	0	186	0	0	0	98	0	186	0	0	0	98	0	186	0	0	0	49	0	186	0	0	0	49	0	186	0
187	0	0	2	96	2.04082	187	0	0	1	97	1.02041	187	0	0	0	49	0	187	0	0	0	49	0	187	0	0	0	98	0	187	0	0	0	98	0	187	0	0	0	49	0	187	0	0	0	49	0	187	0
188	0	0	0	98	0	188	0	0	0	98	0	188	0	0	0	49	0	188	0	0	0	49	0	188	0	0	0	98	0	188	0	0	0	98	0	188	0	0	0	49	0	188	0	0	0	49	0	188	0
189	0	0	1	94	1.05263	189	0	0	0	95	0	189	0	0	0	48	0	189	0	0	0	48	0	189	0	0	0	95	0	189	0	0	0	95	0	189	0	0	0	48	0	189	0	0	0	48	0	189	0
190	0	0	1	95	1.04167	190	0	0	1	95	1.04167	190	0	0	0	48	0	190	0	0	0	48	0	190	0	0	1	95	1.04167	190	0	0	1	95	1.04167	190	0	0	0	48	0	190	0	0	0	48	0	190	0
191	0	0	1	95	1.04167	191	0	0	1	95	1.04167	191	0	0	0	48	0	191	0	0	0	48	0	191	0	0	1	95	1.04167	191	0	0	1	95	1.04167	191	0	0	0	48	0	191	0	0	0	48	0	191	0
192	0	0	1	95	1.04167	192	0	0	1	95	1.04167	192	0	0	0	48	0	192	0	0	0	48	0	192	0	0	1	95	1.04167	192	0	0	1	95	1.04167	192	0	0	0	48	0	192	0	0	0	48	0	192	0
193	0	0	2	94	2.08333	193	0	0	2	94	2.08333	193	0	0	1	47	2.08333	193	0	0	1	47	2.08333	193	0	0	1	95	1.04167	193	0	0	0	96	0	193	0	0	1	47	2.08333	193	0	0	0	48	0	193	0
194	0	0	2	95	2.06186	194	0	0	1	96	1.03093	194	0	0	0	49	0	194	0	0	0	49	0	194	0	0	0	97	0	194	0	0	0	97	0	194	0	0	0	49	0	194	0	0	0	49	0	194	0
195	0	0	0	82	0	195	0	0	1	81	1.21951	195	0	0	0	41	0	195	0	0	0	41	0	195	0	0	0	82	0	195	0	0	0	82	0	195	0	0	0	41	0	195	0	0	0	41	0	195	0
196	0	0	1	95	1.04167	196	0	0	0	96	0	196	0	0	0	48	0	196	0	0	0	48	0	196	0	0	1	95	1.04167	196	0	0	1	95	1.04167	196	0	0	0	48	0	196	0	0	0	48	0	196	0
197	0	0	1	93	1.06383	197	0	0	1	93	1.06383	197	0	0	0	47	0	197	0	0	0	47	0	197	0	0	1	93	1.06383	197	0	0	0	94	0	197	0	0	0	47	0	197	0	0	0	47	0	197	0
198	0	0	0	96	0	198	0	0	0	96	0	198	0	0	0	48	0	198	0	0	0	48	0	198	0	0	0	96	0	198	0	0	0	96	0	198	0	0	0	48	0	198	0	0	0	48	0	198	0
199	0	0	0	96	0	199	0	0	1	95	1.04167	199	0	0	0	48	0	199	0	0	0	48	0	199	0	0	0	96	0	199	0	0	0	96	0	199	0	0	0	48	0	199	0	0	0	48	0	199	0
200	0	0	0	95	0	200	0	0	0	95	0	200	0	0	0	48	0	200	0	0	0	48	0	200	0	0	0	95	0	200	0	0	0	95	0	200	0	0	0	48	0	200	0	0	0	48	0	200	0
201	0	0	0	56	0	201	0	0	0	56	0	201	0	0	0	28	0	201	0	0	0	28	0	201	0	0	0	56	0	201	0	0	0	56	0	201	0	0	0	28	0	201	0	0	0	28	0	201	0
202	0	0	0	48	0	202	0	0	0	48	0	202	0	0	0	24	0	202	0	0	0	24	0	202	0	0	0	48	0	202	0	0	0	48	0	202	0	0	0	24	0	202	0	0	0	24	0	202	0
203	0	0	3	40	6.97674	203	0	0	2	41	4.65116	203	0	0	0	22	0	203	0	0	0	22	0	203	0	0	1	42	2.32558	203	0	0	1	42	2.32558	203	0	0	0	22	0	203	0	0	0	22	0	203	0
204	0	0	1	62	1.5873	204	0	0	0	63	0	204	0	0	0	32	0	204	0	0	0	32	0	204	0	0	0	63	0	204	0	0	0	63	0	204	0	0	0	32	0	204	0	0	0	32	0	204	0
205	0	0	0	72	0	205	0	0	1	71	1.38889	205	0	0	0	36	0	205	0	0	0	36	0	205	0	0	0	72	0	205	0	0	0	72	0	205	0	0	0	36	0	205	0	0	0	36	0	205	0
206	0	0	0	72	0	206	0	0	0	72	0	206	0	0	0	36	0	206	0	0	0	36	0	206	0	0	0	72	0	206	0	0	0	72	0	206	0	0	0	36	0	206	0	0	0	36	0	206	0
207	0	0	1	62	1.5873	207	0	0	0	63	0	207	0	0	0	32	0	207	0	0	0	32	0	207	0	0	0	63	0	207	0	0	0	63	0	207	0	0	0	32	0	207	0	0	0	32	0	207	0
208	0	0	4	64	5.88235	208	0	0	4	64	5.88235	208	0	0	0	34	0	208	0	0	0	34	0	208	0	0	1	67	1.47059	208	0	0	1	67	1.47059	208	0	0	0	34	0	208	0	0	0	34	0	208	0
209	0	0	1	91	1.08696	209	0	0	1	91	1.08696	209	0	0	0	46	0	209	0	0	0	46	0	209	0	0	1	91	1.08696	209	0	0	0	92	0	209	0	0	0	46	0	209	0	0	0	46	0	209	0
210	0	0	0	92	0	210	0	0	0	92	0	210	0	0	0	46	0	210	0	0	0	46	0	210	0	0	0	92	0	210	0	0	0	92	0	210	0	0	0	46	0	210	0	0	0	46	0	210	0
211	0	0	0	91	0	211	0	0	0	91	0	211	0	0	0	46	0	211	0	0	0	46	0	211	0	0	0	91	0	211	0	0	0	91	0	211	0	0	0	46	0	211	0	0	0	46	0	211	0
212	0	0	3	87	3.33333	212	0	0	2	88	2.22222	212	0	0	2	43	4.44444	212	0	0	2	43	4.44444	212	0	0	3	87	3.33333	212	0	0	1	89	1.11111	212	0	0	1	44	2.22222	212	0	0	0	45	0	212	0
213	0	0	3	87	3.33333	213	0	0	2	88	2.22222	213	0	0	0	45	0	213	0	0	0	45	0	213	0	0	0	90	0	213	0	0	0	90	0	213	0	0	0	45	0	213	0	0	0	45	0	213	0
214	0	0	0	83	0	214	0	0	1	82	1.20482	214	0	0	0	42	0	214	0	0	0	42	0	214	0	0	0	83	0	214	0	0	0	83	0	214	0	0	0	42	0	214	0	0	0	42	0	214	0
215	0	0	0	90	0	215	0	0	0	90	0	215	0	0	0	45	0	215	0	0	0	45	0	215	0	0	0	90	0	215	0	0	0	90	0	215	0	0	0	45	0	215	0	0	0	45	0	215	0
216	0	0	0	83	0	216	0	0	0	83	0	216	0	0	0	42	0	216	0	0	0	42	0	216	0	0	0	83	0	216	0	0	0	83	0	216	0	0	0	42	0	216	0	0	0	42	0	216	0
217	0	0	0	87	0	217	0	0	0	87	0	217	0	0	0	44	0	217	0	0	0	44	0	217	0	0	0	87	0	217	0	0	0	87	0	217	0	0	0	44	0	217	0	0	0	44	0	217	0
218	0	0	0	88	0	218	0	0	0	88	0	218	0	0	2	42	4.54545	218	0	0	1	43	2.27273	218	0	0	1	87	1.13636	218	0	0	0	88	0	218	0	0	1	43	2.27273	218	0	0	0	44	0	218	0
219	0	0	2	87	2.24719	219	0	0	3	86	3.37079	219	0	0	1	44	2.22222	219	0	0	1	44	2.22222	219	0	0	1	88	1.1236	219	0	0	0	89	0	219	0	0	1	44	2.22222	219	0	0	0	45	0	219	0
220	0	0	1	87	1.13636	220	0	0	1	87	1.13636	220	0	0	0	44	0	220	0	0	0	44	0	220	0	0	1	87	1.13636	220	0	0	1	87	1.13636	220	0	0	0	44	0	220	0	0	0	44	0	220	0
221	0	0	1	32	3.0303	221	0	0	0	33	0	221	0	0	0	17	0	221	0	0	0	17	0	221	0	0	0	33	0	221	0	0	0	33	0	221	0	0	0	17	0	221	0	0	0	17	0	221	0
222	0	0	2	44	4.34783	222	0	0	2	44	4.34783	222	0	0	2	21	8.69565	222	0	0	2	21	8.69565	222	0	0	2	44	4.34783	222	0	0	2	44	4.34783	222	0	0	2	21	8.69565	222	0	0	0	23	0	222	0
223	0	0	2	85	2.29885	223	0	0	2	85	2.29885	223	0	0	0	44	0	223	0	0	0	44	0	223	0	0	1	86	1.14943	223	0	0	0	87	0	223	0	0	0	44	0	223	0	0	0	44	0	223	0
224	0	0	0	87	0	224	0	0	1	86	1.14943	224	0	0	0	44	0	224	0	0	0	44	0	224	0	0	0	87	0	224	0	0	0	87	0	224	0	0	0	44	0	224	0	0	0	44	0	224	0
225	0	0	0	86	0	225	0	0	1	85	1.16279	225	0	0	0	43	0	225	0	0	0	43	0	225	0	0	0	86	0	225	0	0	0	86	0	225	0	0	0	43	0	225	0	0	0	43	0	225	0
226	0	0	1	85	1.16279	226	0	0	1	85	1.16279	226	0	0	0	43	0	226	0	0	0	43	0	226	0	0	1	85	1.16279	226	0	0	1	85	1.16279	226	0	0	0	43	0	226	0	0	0	43	0	226	0
227	0	0	1	85	1.16279	227	0	0	1	85	1.16279	227	0	0	1	42	2.32558	227	0	0	0	43	0	227	0	0	0	86	0	227	0	0	1	85	1.16279	227	0	0	0	43	0	227	0	0	0	43	0	227	0
228	0	0	0	63	0	228	0	0	0	63	0	228	0	0	0	32	0	228	0	0	0	32	0	228	0	0	0	63	0	228	0	0	0	63	0	228	0	0	0	32	0	228	0	0	0	32	0	228	0
229	0	0	1	85	1.16279	229	0	0	1	85	1.16279	229	0	0	0	43	0	229	0	0	0	43	0	229	0	0	1	85	1.16279	229	0	0	0	86	0	229	0	0	0	43	0	229	0	0	0	43	0	229	0
230	0	0	0	84	0	230	0	0	0	84	0	230	0	0	0	42	0	230	0	0	0	42	0	230	0	0	0	84	0	230	0	0	0	84	0	230	0	0	0	42	0	230	0	0	0	42	0	230	0
231	0	0	1	83	1.19048	231	0	0	0	84	0	231	0	0	0	42	0	231	0	0	0	42	0	231	0	0	1	83	1.19048	231	0	0	0	84	0	231	0	0	0	42	0	231	0	0	0	42	0	231	0
232	0	0	1	83	1.19048	232	0	0	1	83	1.19048	232	0	0	0	42	0	232	0	0	0	42	0	232	0	0	1	83	1.19048	232	0	0	0	84	0	232	0	0	0	42	0	232	0	0	0	42	0	232	0
233	0	0	0	82	0	233	0	0	0	82	0	233	0	0	0	41	0	233	0	0	0	41	0	233	0	0	0	82	0	233	0	0	0	82	0	233	0	0	0	41	0	233	0	0	0	41	0	233	0
234	0	0	1	81	1.21951	234	0	0	1	81	1.21951	234	0	0	0	41	0	234	0	0	0	41	0	234	0	0	1	81	1.21951	234	0	0	0	82	0	234	0	0	0	41	0	234	0	0	0	41	0	234	0
235	0	0	0	81	0	235	0	0	0	81	0	235	0	0	0	41	0	235	0	0	0	41	0	235	0	0	0	81	0	235	0	0	0	81	0	235	0	0	0	41	0	235	0	0	0	41	0	235	0
236	0	0	0	82	0	236	0	0	0	82	0	236	0	0	0	41	0	236	0	0	0	41	0	236	0	0	0	82	0	236	0	0	0	82	0	236	0	0	0	41	0	236	0	0	0	41	0	236	0
237	0	0	0	78	0	237	0	0	0	78	0	237	0	0	0	39	0	237	0	0	0	39	0	237	0	0	0	78	0	237	0	0	0	78	0	237	0	0	0	39	0	237	0	0	0	39	0	237	0
238	0	0	0	49	0	238	0	0	0	49	0	238	0	0	0	25	0	238	0	0	0	25	0	238	0	0	0	49	0	238	0	0	0	49	0	238	0	0	0	25	0	238	0	0	0	25	0	238	0
239	0	0	0	35	0	239	0	0	0	35	0	239	0	0	0	18	0	239	0	0	0	18	0	239	0	0	0	35	0	239	0	0	0	35	0	239	0	0	0	18	0	239	0	0	0	18	0	239	0
240	0	0	0	60	0	240	0	0	0	60	0	240	0	0	0	30	0	240	0	0	0	30	0	240	0	0	0	60	0	240	0	0	0	60	0	240	0	0	0	30	0	240	0	0	0	30	0	240	0
241	0	0	1	66	1.49254	241	0	0	1	66	1.49254	241	0	0	0	34	0	241	0	0	0	34	0	241	0	0	1	66	1.49254	241	0	0	0	67	0	241	0	0	0	34	0	241	0	0	0	34	0	241	0
242	0	0	0	78	0	242	0	0	0	78	0	242	0	0	0	39	0	242	0	0	0	39	0	242	0	0	0	78	0	242	0	0	0	78	0	242	0	0	0	39	0	242	0	0	0	39	0	242	0
243	0	0	0	80	0	243	0	0	0	80	0	243	0	0	0	40	0	243	0	0	0	40	0	243	0	0	0	80	0	243	0	0	0	80	0	243	0	0	0	40	0	243	0	0	0	40	0	243	0
244	0	0	0	79	0	244	0	0	0	79	0	244	0	0	0	40	0	244	0	0	0	40	0	244	0	0	0	79	0	244	0	0	0	79	0	244	0	0	0	40	0	244	0	0	0	40	0	244	0
245	0	0	0	79	0	245	0	0	0	79	0	245	0	0	0	40	0	245	0	0	0	40	0	245	0	0	0	79	0	245	0	0	0	79	0	245	0	0	0	40	0	245	0	0	0	40	0	245	0
246	0	0	0	79	0	246	0	0	0	79	0	246	0	0	0	40	0	246	0	0	0	40	0	246	0	0	0	79	0	246	0	0	0	79	0	246	0	0	0	40	0	246	0	0	0	40	0	246	0
247	0	0	0	78	0	247	0	0	0	78	0	247	0	0	0	39	0	247	0	0	0	39	0	247	0	0	0	78	0	247	0	0	0	78	0	247	0	0	0	39	0	247	0	0	0	39	0	247	0
248	0	0	0	77	0	248	0	0	0	77	0	248	0	0	0	39	0	248	0	0	0	39	0	248	0	0	0	77	0	248	0	0	0	77	0	248	0	0	0	39	0	248	0	0	0	39	0	248	0
249	0	0	0	77	0	249	0	0	0	77	0	249	0	0	0	39	0	249	0	0	0	39	0	249	0	0	0	77	0	249	0	0	0	77	0	249	0	0	0	39	0	249	0	0	0	39	0	249	0
250	0	0	0	57	0	250	0	0	0	57	0	250	0	0	0	29	0	250	0	0	0	29	0	250	0	0	0	57	0	250	0	0	0	57	0	250	0	0	0	29	0	250	0	0	0	29	0	250	0
251	0	0	0	47	0	251	0	0	0	47	0	251	0	0	0	24	0	251	0	0	0	24	0	251	0	0	0	47	0	251	0	0	0	47	0	251	0	0	0	24	0	251	0	0	0	24	0	251	0
252	0	0	0	65	0	252	0	0	0	65	0	252	0	0	0	33	0	252	0	0	0	33	0	252	0	0	0	65	0	252	0	0	0	65	0	252	0	0	0	33	0	252	0	0	0	33	0	252	0
253	0	0	0	57	0	253	0	0	0	57	0	253	0	0	0	29	0	253	0	0	0	29	0	253	0	0	0	57	0	253	0	0	0	57	0	253	0	0	0	29	0	253	0	0	0	29	0	253	0
254	0	0	0	60	0	254	0	0	0	60	0	254	0	0	0	30	0	254	0	0	0	30	0	254	0	0	0	60	0	254	0	0	0	60	0	254	0	0	0	30	0	254	0	0	0	30	0	254	0
255	0	0	0	52	0	255	0	0	0	52	0	255	0	0	0	26	0	255	0	0	0	26	0	255	0	0	0	52	0	255	0	0	0	52	0	255	0	0	0	26	0	255	0	0	0	26	0	255	0
256	0	0	0	42	0	256	0	0	0	42	0	256	0	0	0	21	0	256	0	0	0	21	0	256	0	0	0	42	0	256	0	0	0	42	0	256	0	0	0	21	0	256	0	0	0	21	0	256	0
257	0	0	0	53	0	257	0	0	0	53	0	257	0	0	0	27	0	257	0	0	0	27	0	257	0	0	0	53	0	257	0	0	0	53	0	257	0	0	0	27	0	257	0	0	0	27	0	257	0
258	0	0	0	60	0	258	0	0	0	60	0	258	0	0	0	30	0	258	0	0	0	30	0	258	0	0	0	60	0	258	0	0	0	60	0	258	0	0	0	30	0	258	0	0	0	30	0	258	0
259	0	0	0	71	0	259	0	0	0	71	0	259	0	0	0	36	0	259	0	0	0	36	0	259	0	0	0	71	0	259	0	0	0	71	0	259	0	0	0	36	0	259	0	0	0	36	0	259	0
260	0	0	0	67	0	260	0	0	0	67	0	260	0	0	0	34	0	260	0	0	0	34	0	260	0	0	0	67	0	260	0	0	0	67	0	260	0	0	0	34	0	260	0	0	0	34	0	260	0
261	0	0	0	72	0	261	0	0	0	72	0	261	0	0	0	36	0	261	0	0	0	36	0	261	0	0	0	72	0	261	0	0	0	72	0	261	0	0	0	36	0	261	0	0	0	36	0	261	0
262	0	0	0	70	0	262	0	0	0	70	0	262	0	0	0	35	0	262	0	0	0	35	0	262	0	0	0	70	0	262	0	0	0	70	0	262	0	0	0	35	0	262	0	0	0	35	0	262	0
263	0	0	0	72	0	263	0	0	0	72	0	263	0	0	0	36	0	263	0	0	0	36	0	263	0	0	0	72	0	263	0	0	0	72	0	263	0	0	0	36	0	263	0	0	0	36	0	263	0
264	0	0	0	70	0	264	0	0	0	70	0	264	0	0	0	35	0	264	0	0	0	35	0	264	0	0	0	70	0	264	0	0	0	70	0	264	0	0	0	35	0	264	0	0	0	35	0	264	0
265	0	0	0	71	0	265	0	0	0	71	0	265	0	0	0	36	0	265	0	0	0	36	0	265	0	0	0	71	0	265	0	0	0	71	0	265	0	0	0	36	0	265	0	0	0	36	0	265	0
266	0	0	0	71	0	266	0	0	0	71	0	266	0	0	0	36	0	266	0	0	0	36	0	266	0	0	0	71	0	266	0	0	0	71	0	266	0	0	0	36	0	266	0	0	0	36	0	266	0
267	0	0	0	69	0	267	0	0	0	69	0	267	0	0	0	35	0	267	0	0	0	35	0	267	0	0	0	69	0	267	0	0	0	69	0	267	0	0	0	35	0	267	0	0	0	35	0	267	0
268	0	0	0	33	0	268	0	0	0	33	0	268	0	0	0	17	0	268	0	0	0	17	0	268	0	0	0	33	0	268	0	0	0	33	0	268	0	0	0	17	0	268	0	0	0	17	0	268	0
269	0	0	0	12	0	269	0	0	0	12	0	269	0	0	0	6	0	269	0	0	0	6	0	269	0	0	0	12	0	269	0	0	0	12	0	269	0	0	0	6	0	269	0	0	0	6	0	269	0
270	0	0	0	37	0	270	0	0	0	37	0	270	0	0	0	19	0	270	0	0	0	19	0	270	0	0	0	37	0	270	0	0	0	37	0	270	0	0	0	19	0	270	0	0	0	19	0	270	0
271	0	0	0	66	0	271	0	0	0	66	0	271	0	0	0	33	0	271	0	0	0	33	0	271	0	0	0	66	0	271	0	0	0	66	0	271	0	0	0	33	0	271	0	0	0	33	0	271	0
272	0	0	0	58	0	272	0	0	0	58	0	272	0	0	0	29	0	272	0	0	0	29	0	272	0	0	0	58	0	272	0	0	0	58	0	272	0	0	0	29	0	272	0	0	0	29	0	272	0
273	0	0	0	22	0	273	0	0	0	22	0	273	0	0	0	11	0	273	0	0	0	11	0	273	0	0	0	22	0	273	0	0	0	22	0	273	0	0	0	11	0	273	0	0	0	11	0	273	0
274	0	0	0	7	0	274	0	0	0	7	0	274	0	0	0	4	0	274	0	0	0	4	0	274	0	0	0	7	0	274	0	0	0	7	0	274	0	0	0	4	0	274	0	0	0	4	0	274	0
275	0	0	0	52	0	275	0	0	0	52	0	275	0	0	0	26	0	275	0	0	0	26	0	275	0	0	0	52	0	275	0	0	0	52	0	275	0	0	0	26	0	275	0	0	0	26	0	275	0
276	0	0	0	32	0	276	0	0	0	32	0	276	0	0	0	16	0	276	0	0	0	16	0	276	0	0	0	32	0	276	0	0	0	32	0	276	0	0	0	16	0	276	0	0	0	16	0	276	0
277	0	0	0	39	0	277	0	0	0	39	0	277	0	0	0	20	0	277	0	0	0	20	0	277	0	0	0	39	0	277	0	0	0	39	0	277	0	0	0	20	0	277	0	0	0	20	0	277	0
278	0	0	0	54	0	278	0	0	0	54	0	278	0	0	0	27	0	278	0	0	0	27	0	278	0	0	0	54	0	278	0	0	0	54	0	278	0	0	0	27	0	278	0	0	0	27	0	278	0
279	0	0	0	47	0	279	0	0	0	47	0	279	0	0	0	24	0	279	0	0	0	24	0	279	0	0	0	47	0	279	0	0	0	47	0	279	0	0	0	24	0	279	0	0	0	24	0	279	0
280	0	0	0	54	0	280	0	0	0	54	0	280	0	0	0	27	0	280	0	0	0	27	0	280	0	0	0	54	0	280	0	0	0	54	0	280	0	0	0	27	0	280	0	0	0	27	0	280	0
281	0	0	0	54	0	281	0	0	0	54	0	281	0	0	0	27	0	281	0	0	0	27	0	281	0	0	0	54	0	281	0	0	0	54	0	281	0	0	0	27	0	281	0	0	0	27	0	281	0
282	0	0	0	47	0	282	0	0	0	47	0	282	0	0	0	24	0	282	0	0	0	24	0	282	0	0	0	47	0	282	0	0	0	47	0	282	0	0	0	24	0	282	0	0	0	24	0	282	0
283	0	0	0	49	0	283	0	0	0	49	0	283	0	0	0	25	0	283	0	0	0	25	0	283	0	0	0	49	0	283	0	0	0	49	0	283	0	0	0	25	0	283	0	0	0	25	0	283	0
284	0	0	0	50	0	284	0	0	0	50	0	284	0	0	0	25	0	284	0	0	0	25	0	284	0	0	0	50	0	284	0	0	0	50	0	284	0	0	0	25	0	284	0	0	0	25	0	284	0
285	0	0	0	53	0	285	0	0	0	53	0	285	0	0	0	27	0	285	0	0	0	27	0	285	0	0	0	53	0	285	0	0	0	53	0	285	0	0	0	27	0	285	0	0	0	27	0	285	0
286	0	0	0	53	0	286	0	0	0	53	0	286	0	0	0	27	0	286	0	0	0	27	0	286	0	0	0	53	0	286	0	0	0	53	0	286	0	0	0	27	0	286	0	0	0	27	0	286	0
287	0	0	0	14	0	287	0	0	0	14	0	287	0	0	0	7	0	287	0	0	0	7	0	287	0	0	0	14	0	287	0	0	0	14	0	287	0	0	0	7	0	287	0	0	0	7	0	287	0
288	0	0	0	16	0	288	0	0	0	16	0	288	0	0	0	8	0	288	0	0	0	8	0	288	0	0	0	16	0	288	0	0	0	16	0	288	0	0	0	8	0	288	0	0	0	8	0	288	0
289	0	0	0	17	0	289	0	0	0	17	0	289	0	0	0	9	0	289	0	0	0	9	0	289	0	0	0	17	0	289	0	0	0	17	0	289	0	0	0	9	0	289	0	0	0	9	0	289	0
290	0	0	0	15	0	290	0	0	0	15	0	290	0	0	0	8	0	290	0	0	0	8	0	290	0	0	0	15	0	290	0	0	0	15	0	290	0	0	0	8	0	290	0	0	0	8	0	290	0
291	0	0	0	29	0	291	0	0	0	29	0	291	0	0	0	15	0	291	0	0	0	15	0	291	0	0	0	29	0	291	0	0	0	29	0	291	0	0	0	15	0	291	0	0	0	15	0	291	0
292	0	0	0	18	0	292	0	0	0	18	0	292	0	0	0	9	0	292	0	0	0	9	0	292	0	0	0	18	0	292	0	0	0	18	0	292	0	0	0	9	0	292	0	0	0	9	0	292	0
293	0	0	0	17	0	293	0	0	0	17	0	293	0	0	0	9	0	293	0	0	0	9	0	293	0	0	0	17	0	293	0	0	0	17	0	293	0	0	0	9	0	293	0	0	0	9	0	293	0
294	0	0	0	21	0	294	0	0	0	21	0	294	0	0	0	11	0	294	0	0	0	11	0	294	0	0	0	21	0	294	0	0	0	21	0	294	0	0	0	11	0	294	0	0	0	11	0	294	0
295	0	0	0	31	0	295	0	0	0	31	0	295	0	0	0	16	0	295	0	0	0	16	0	295	0	0	0	31	0	295	0	0	0	31	0	295	0	0	0	16	0	295	0	0	0	16	0	295	0
296	0	0	0	13	0	296	0	0	0	13	0	296	0	0	0	7	0	296	0	0	0	7	0	296	0	0	0	13	0	296	0	0	0	13	0	296	0	0	0	7	0	296	0	0	0	7	0	296	0
297	0	0	0	27	0	297	0	0	0	27	0	297	0	0	0	14	0	297	0	0	0	14	0	297	0	0	0	27	0	297	0	0	0	27	0	297	0	0	0	14	0	297	0	0	0	14	0	297	0
298	0	0	0	26	0	298	0	0	0	26	0	298	0	0	0	13	0	298	0	0	0	13	0	298	0	0	0	26	0	298	0	0	0	26	0	298	0	0	0	13	0	298	0	0	0	13	0	298	0
299	0	0	0	14	0	299	0	0	0	14	0	299	0	0	0	7	0	299	0	0	0	7	0	299	0	0	0	14	0	299	0	0	0	14	0	299	0	0	0	7	0	299	0	0	0	7	0	299	0
300	0	0	0	13	0	300	0	0	0	13	0	300	0	0	0	7	0	300	0	0	0	7	0	300	0	0	0	13	0	300	0	0	0	13	0	300	0	0	0	7	0	300	0	0	0	7	0	300	0
301	0	0	0	26	0	301	0	0	0	26	0	301	0	0	0	13	0	301	0	0	0	13	0	301	0	0	0	26	0	301	0	0	0	26	0	301	0	0	0	13	0	301	0	0	0	13	0	301	0
302	0	0	0	11	0	302	0	0	0	11	0	302	0	0	0	6	0	302	0	0	0	6	0	302	0	0	0	11	0	302	0	0	0	11	0	302	0	0	0	6	0	302	0	0	0	6	0	302	0
303	0	0	0	22	0	303	0	0	0	22	0	303	0	0	0	11	0	303	0	0	0	11	0	303	0	0	0	22	0	303	0	0	0	22	0	303	0	0	0	11	0	303	0	0	0	11	0	303	0
304	0	0	0	17	0	304	0	0	0	17	0	304	0	0	0	9	0	304	0	0	0	9	0	304	0	0	0	17	0	304	0	0	0	17	0	304	0	0	0	9	0	304	0	0	0	9	0	304	0
305	0	0	0	20	0	305	0	0	0	20	0	305	0	0	0	10	0	305	0	0	0	10	0	305	0	0	0	20	0	305	0	0	0	20	0	305	0	0	0	10	0	305	0	0	0	10	0	305	0
306	0	0	0	6	0	306	0	0	0	6	0	306	0	0	0	3	0	306	0	0	0	3	0	306	0	0	0	6	0	306	0	0	0	6	0	306	0	0	0	3	0	306	0	0	0	3	0	306	0
307	0	0	0	26	0	307	0	0	0	26	0	307	0	0	0	13	0	307	0	0	0	13	0	307	0	0	0	26	0	307	0	0	0	26	0	307	0	0	0	13	0	307	0	0	0	13	0	307	0
308	0	0	0	46	0	308	0	0	0	46	0	308	0	0	0	23	0	308	0	0	0	23	0	308	0	0	0	46	0	308	0	0	0	46	0	308	0	0	0	23	0	308	0	0	0	23	0	308	0
309	0	0	0	49	0	309	0	0	0	49	0	309	0	0	0	25	0	309	0	0	0	25	0	309	0	0	0	49	0	309	0	0	0	49	0	309	0	0	0	25	0	309	0	0	0	25	0	309	0
310	0	0	0	49	0	310	0	0	0	49	0	310	0	0	0	25	0	310	0	0	0	25	0	310	0	0	0	49	0	310	0	0	0	49	0	310	0	0	0	25	0	310	0	0	0	25	0	310	0
311	0	0	0	48	0	311	0	0	0	48	0	311	0	0	0	24	0	311	0	0	0	24	0	311	0	0	0	48	0	311	0	0	0	48	0	311	0	0	0	24	0	311	0	0	0	24	0	311	0
312	0	0	0	49	0	312	0	0	0	49	0	312	0	0	0	25	0	312	0	0	0	25	0	312	0	0	0	49	0	312	0	0	0	49	0	312	0	0	0	25	0	312	0	0	0	25	0	312	0
313	0	0	0	48	0	313	0	0	0	48	0	313	0	0	0	24	0	313	0	0	0	24	0	313	0	0	0	48	0	313	0	0	0	48	0	313	0	0	0	24	0	313	0	0	0	24	0	313	0
314	0	0	0	24	0	314	0	0	0	24	0	314	0	0	0	12	0	314	0	0	0	12	0	314	0	0	0	24	0	314	0	0	0	24	0	314	0	0	0	12	0	314	0	0	0	12	0	314	0
315	0	0	0	47	0	315	0	0	0	47	0	315	0	0	0	24	0	315	0	0	0	24	0	315	0	0	0	47	0	315	0	0	0	47	0	315	0	0	0	24	0	315	0	0	0	24	0	315	0
316	0	0	0	47	0	316	0	0	0	47	0	316	0	0	0	24	0	316	0	0	0	24	0	316	0	0	0	47	0	316	0	0	0	47	0	316	0	0	0	24	0	316	0	0	0	24	0	316	0
317	0	0	0	50	0	317	0	0	0	50	0	317	0	0	0	25	0	317	0	0	0	25	0	317	0	0	0	50	0	317	0	0	0	50	0	317	0	0	0	25	0	317	0	0	0	25	0	317	0
318	0	0	0	40	0	318	0	0	0	40	0	318	0	0	0	20	0	318	0	0	0	20	0	318	0	0	0	40	0	318	0	0	0	40	0	318	0	0	0	20	0	318	0	0	0	20	0	318	0
319	0	0	0	44	0	319	0	0	0	44	0	319	0	0	0	22	0	319	0	0	0	22	0	319	0	0	0	44	0	319	0	0	0	44	0	319	0	0	0	22	0	319	0	0	0	22	0	319	0
320	0	0	0	49	0	320	0	0	0	49	0	320	0	0	0	25	0	320	0	0	0	25	0	320	0	0	0	49	0	320	0	0	0	49	0	320	0	0	0	25	0	320	0	0	0	25	0	320	0
321	0	0	0	49	0	321	0	0	0	49	0	321	0	0	0	25	0	321	0	0	0	25	0	321	0	0	0	49	0	321	0	0	0	49	0	321	0	0	0	25	0	321	0	0	0	25	0	321	0
322	0	0	0	46	0	322	0	0	0	46	0	322	0	0	0	23	0	322	0	0	0	23	0	322	0	0	0	46	0	322	0	0	0	46	0	322	0	0	0	23	0	322	0	0	0	23	0	322	0
323	0	0	0	48	0	323	0	0	0	48	0	323	0	0	0	24	0	323	0	0	0	24	0	323	0	0	0	48	0	323	0	0	0	48	0	323	0	0	0	24	0	323	0	0	0	24	0	323	0
324	0	0	0	8	0	324	0	0	0	8	0	324	0	0	0	4	0	324	0	0	0	4	0	324	0	0	0	8	0	324	0	0	0	8	0	324	0	0	0	4	0	324	0	0	0	4	0	324	0
325	0	0	0	45	0	325	0	0	0	45	0	325	0	0	0	23	0	325	0	0	0	23	0	325	0	0	0	45	0	325	0	0	0	45	0	325	0	0	0	23	0	325	0	0	0	23	0	325	0
326	0	0	0	10	0	326	0	0	0	10	0	326	0	0	0	5	0	326	0	0	0	5	0	326	0	0	0	10	0	326	0	0	0	10	0	326	0	0	0	5	0	326	0	0	0	5	0	326	0
327	0	0	0	14	0	327	0	0	0	14	0	327	0	0	0	7	0	327	0	0	0	7	0	327	0	0	0	14	0	327	0	0	0	14	0	327	0	0	0	7	0	327	0	0	0	7	0	327	0
328	0	0	0	9	0	328	0	0	0	9	0	328	0	0	0	5	0	328	0	0	0	5	0	328	0	0	0	9	0	328	0	0	0	9	0	328	0	0	0	5	0	328	0	0	0	5	0	328	0
329	0	0	0	13	0	329	0	0	0	13	0	329	0	0	0	7	0	329	0	0	0	7	0	329	0	0	0	13	0	329	0	0	0	13	0	329	0	0	0	7	0	329	0	0	0	7	0	329	0
330	0	0	0	23	0	330	0	0	0	23	0	330	0	0	0	12	0	330	0	0	0	12	0	330	0	0	0	23	0	330	0	0	0	23	0	330	0	0	0	12	0	330	0	0	0	12	0	330	0
331	0	0	0	17	0	331	0	0	0	17	0	331	0	0	0	9	0	331	0	0	0	9	0	331	0	0	0	17	0	331	0	0	0	17	0	331	0	0	0	9	0	331	0	0	0	9	0	331	0
332	0	0	0	13	0	332	0	0	0	13	0	332	0	0	0	7	0	332	0	0	0	7	0	332	0	0	0	13	0	332	0	0	0	13	0	332	0	0	0	7	0	332	0	0	0	7	0	332	0
333	0	0	0	38	0	333	0	0	0	38	0	333	0	0	0	19	0	333	0	0	0	19	0	333	0	0	0	38	0	333	0	0	0	38	0	333	0	0	0	19	0	333	0	0	0	19	0	333	0
334	0	0	0	47	0	334	0	0	0	47	0	334	0	0	0	24	0	334	0	0	0	24	0	334	0	0	0	47	0	334	0	0	0	47	0	334	0	0	0	24	0	334	0	0	0	24	0	334	0
335	0	0	0	45	0	335	0	0	0	45	0	335	0	0	0	23	0	335	0	0	0	23	0	335	0	0	0	45	0	335	0	0	0	45	0	335	0	0	0	23	0	335	0	0	0	23	0	335	0
336	0	0	0	47	0	336	0	0	0	47	0	336	0	0	0	24	0	336	0	0	0	24	0	336	0	0	0	47	0	336	0	0	0	47	0	336	0	0	0	24	0	336	0	0	0	24	0	336	0
337	0	0	0	46	0	337	0	0	0	46	0	337	0	0	0	23	0	337	0	0	0	23	0	337	0	0	0	46	0	337	0	0	0	46	0	337	0	0	0	23	0	337	0	0	0	23	0	337	0
338	0	0	0	46	0	338	0	0	0	46	0	338	0	0	0	23	0	338	0	0	0	23	0	338	0	0	0	46	0	338	0	0	0	46	0	338	0	0	0	23	0	338	0	0	0	23	0	338	0
339	0	0	0	24	0	339	0	0	0	24	0	339	0	0	0	12	0	339	0	0	0	12	0	339	0	0	0	24	0	339	0	0	0	24	0	339	0	0	0	12	0	339	0	0	0	12	0	339	0
340	0	0	0	9	0	340	0	0	0	9	0	340	0	0	0	5	0	340	0	0	0	5	0	340	0	0	0	9	0	340	0	0	0	9	0	340	0	0	0	5	0	340	0	0	0	5	0	340	0
341	0	0	0	34	0	341	0	0	0	34	0	341	0	0	0	17	0	341	0	0	0	17	0	341	0	0	0	34	0	341	0	0	0	34	0	341	0	0	0	17	0	341	0	0	0	17	0	341	0
342	0	0	0	20	0	342	0	0	0	20	0	342	0	0	0	10	0	342	0	0	0	10	0	342	0	0	0	20	0	342	0	0	0	20	0	342	0	0	0	10	0	342	0	0	0	10	0	342	0
343	0	0	0	43	0	343	0	0	0	43	0	343	0	0	0	22	0	343	0	0	0	22	0	343	0	0	0	43	0	343	0	0	0	43	0	343	0	0	0	22	0	343	0	0	0	22	0	343	0
344	0	0	0	46	0	344	0	0	0	46	0	344	0	0	0	23	0	344	0	0	0	23	0	344	0	0	0	46	0	344	0	0	0	46	0	344	0	0	0	23	0	344	0	0	0	23	0	344	0
345	0	0	0	41	0	345	0	0	0	41	0	345	0	0	0	21	0	345	0	0	0	21	0	345	0	0	0	41	0	345	0	0	0	41	0	345	0	0	0	21	0	345	0	0	0	21	0	345	0
346	0	0	0	36	0	346	0	0	0	36	0	346	0	0	0	18	0	346	0	0	0	18	0	346	0	0	0	36	0	346	0	0	0	36	0	346	0	0	0	18	0	346	0	0	0	18	0	346	0
347	0	0	0	38	0	347	0	0	0	38	0	347	0	0	0	19	0	347	0	0	0	19	0	347	0	0	0	38	0	347	0	0	0	38	0	347	0	0	0	19	0	347	0	0	0	19	0	347	0
348	0	0	0	32	0	348	0	0	0	32	0	348	0	0	0	16	0	348	0	0	0	16	0	348	0	0	0	32	0	348	0	0	0	32	0	348	0	0	0	16	0	348	0	0	0	16	0	348	0
349	0	0	0	44	0	349	0	0	0	44	0	349	0	0	0	22	0	349	0	0	0	22	0	349	0	0	0	44	0	349	0	0	0	44	0	349	0	0	0	22	0	349	0	0	0	22	0	349	0
350	0	0	0	19	0	350	0	0	0	19	0	350	0	0	0	10	0	350	0	0	0	10	0	350	0	0	0	19	0	350	0	0	0	19	0	350	0	0	0	10	0	350	0	0	0	10	0	350	0
351	0	0	0	19	0	351	0	0	0	19	0	351	0	0	0	10	0	351	0	0	0	10	0	351	0	0	0	19	0	351	0	0	0	19	0	351	0	0	0	10	0	351	0	0	0	10	0	351	0
352	0	0	0	31	0	352	0	0	0	31	0	352	0	0	0	16	0	352	0	0	0	16	0	352	0	0	0	31	0	352	0	0	0	31	0	352	0	0	0	16	0	352	0	0	0	16	0	352	0
353	0	0	0	26	0	353	0	0	0	26	0	353	0	0	0	13	0	353	0	0	0	13	0	353	0	0	0	26	0	353	0	0	0	26	0	353	0	0	0	13	0	353	0	0	0	13	0	353	0
354	0	0	0	21	0	354	0	0	0	21	0	354	0	0	0	11	0	354	0	0	0	11	0	354	0	0	0	21	0	354	0	0	0	21	0	354	0	0	0	11	0	354	0	0	0	11	0	354	0
355	0	0	0	11	0	355	0	0	0	11	0	355	0	0	0	6	0	355	0	0	0	6	0	355	0	0	0	11	0	355	0	0	0	11	0	355	0	0	0	6	0	355	0	0	0	6	0	355	0
356	0	0	0	23	0	356	0	0	0	23	0	356	0	0	0	12	0	356	0	0	0	12	0	356	0	0	0	23	0	356	0	0	0	23	0	356	0	0	0	12	0	356	0	0	0	12	0	356	0
357	0	0	0	40	0	357	0	0	0	40	0	357	0	0	0	20	0	357	0	0	0	20	0	357	0	0	0	40	0	357	0	0	0	40	0	357	0	0	0	20	0	357	0	0	0	20	0	357	0
358	0	0	0	42	0	358	0	0	0	42	0	358	0	0	0	21	0	358	0	0	0	21	0	358	0	0	0	42	0	358	0	0	0	42	0	358	0	0	0	21	0	358	0	0	0	21	0	358	0
359	0	0	0	41	0	359	0	0	0	41	0	359	0	0	0	21	0	359	0	0	0	21	0	359	0	0	0	41	0	359	0	0	0	41	0	359	0	0	0	21	0	359	0	0	0	21	0	359	0
360	0	0	0	43	0	360	0	0	0	43	0	360	0	0	0	22	0	360	0	0	0	22	0	360	0	0	0	43	0	360	0	0	0	43	0	360	0	0	0	22	0	360	0	0	0	22	0	360	0
361	0	0	0	43	0	361	0	0	0	43	0	361	0	0	0	22	0	361	0	0	0	22	0	361	0	0	0	43	0	361	0	0	0	43	0	361	0	0	0	22	0	361	0	0	0	22	0	361	0
362	0	0	0	39	0	362	0	0	0	39	0	362	0	0	0	20	0	362	0	0	0	20	0	362	0	0	0	39	0	362	0	0	0	39	0	362	0	0	0	20	0	362	0	0	0	20	0	362	0
363	0	0	0	41	0	363	0	0	0	41	0	363	0	0	0	21	0	363	0	0	0	21	0	363	0	0	0	41	0	363	0	0	0	41	0	363	0	0	0	21	0	363	0	0	0	21	0	363	0
364	0	0	0	41	0	364	0	0	0	41	0	364	0	0	0	21	0	364	0	0	0	21	0	364	0	0	0	41	0	364	0	0	0	41	0	364	0	0	0	21	0	364	0	0	0	21	0	364	0
365	0	0	0	43	0	365	0	0	0	43	0	365	0	0	0	22	0	365	0	0	0	22	0	365	0	0	0	43	0	365	0	0	0	43	0	365	0	0	0	22	0	365	0	0	0	22	0	365	0
[truncated: 22 more columns]

## Sheet: cmo23
A.nt						A.fs						A.df						A.fs.df						B.nt						B.fs						B.df						B.fs.df						C.nt
doy	obs	pred	nr_true	nr_false	perc	doy	obs	pred	nr_true	nr_false	perc	doy	obs	pred	nr_true	nr_false	perc	doy	obs	pred	nr_true	nr_false	perc	doy	obs	pred	nr_true	nr_false	perc	doy	obs	pred	nr_true	nr_false	perc	doy	obs	pred	nr_true	nr_false	perc	doy	obs	pred	nr_true	nr_false	perc	doy	obs
1	0	0	0	44	0	1	0	0	0	44	0	1	0	0	0	22	0	1	0	0	0	22	0	1	0	0	0	44	0	1	0	0	0	44	0	1	0	0	0	22	0	1	0	0	0	22	0	1	0
2	0	0	0	41	0	2	0	0	0	41	0	2	0	0	0	21	0	2	0	0	0	21	0	2	0	0	0	41	0	2	0	0	0	41	0	2	0	0	0	21	0	2	0	0	0	21	0	2	0
3	0	0	0	42	0	3	0	0	0	42	0	3	0	0	0	21	0	3	0	0	0	21	0	3	0	0	0	42	0	3	0	0	0	42	0	3	0	0	0	21	0	3	0	0	0	21	0	3	0
4	0	0	0	42	0	4	0	0	0	42	0	4	0	0	0	21	0	4	0	0	0	21	0	4	0	0	0	42	0	4	0	0	0	42	0	4	0	0	0	21	0	4	0	0	0	21	0	4	0
5	0	0	0	43	0	5	0	0	0	43	0	5	0	0	0	22	0	5	0	0	0	22	0	5	0	0	0	43	0	5	0	0	0	43	0	5	0	0	0	22	0	5	0	0	0	22	0	5	0
6	0	0	0	42	0	6	0	0	0	42	0	6	0	0	0	21	0	6	0	0	0	21	0	6	0	0	0	42	0	6	0	0	0	42	0	6	0	0	0	21	0	6	0	0	0	21	0	6	0
7	0	0	0	41	0	7	0	0	0	41	0	7	0	0	0	21	0	7	0	0	0	21	0	7	0	0	0	41	0	7	0	0	0	41	0	7	0	0	0	21	0	7	0	0	0	21	0	7	0
8	0	0	0	10	0	8	0	0	0	10	0	8	0	0	0	5	0	8	0	0	0	5	0	8	0	0	0	10	0	8	0	0	0	10	0	8	0	0	0	5	0	8	0	0	0	5	0	8	0
9	0	0	0	13	0	9	0	0	0	13	0	9	0	0	0	7	0	9	0	0	0	7	0	9	0	0	0	13	0	9	0	0	0	13	0	9	0	0	0	7	0	9	0	0	0	7	0	9	0
10	0	0	0	4	0	10	0	0	0	4	0	10	0	0	0	2	0	10	0	0	0	2	0	10	0	0	0	4	0	10	0	0	0	4	0	10	0	0	0	2	0	10	0	0	0	2	0	10	0
11	0	0	0	10	0	11	0	0	0	10	0	11	0	0	0	5	0	11	0	0	0	5	0	11	0	0	0	10	0	11	0	0	0	10	0	11	0	0	0	5	0	11	0	0	0	5	0	11	0
12	0	0	0	18	0	12	0	0	0	18	0	12	0	0	0	9	0	12	0	0	0	9	0	12	0	0	0	18	0	12	0	0	0	18	0	12	0	0	0	9	0	12	0	0	0	9	0	12	0
13	0	0	0	3	0	13	0	0	0	3	0	13	0	0	0	2	0	13	0	0	0	2	0	13	0	0	0	3	0	13	0	0	0	3	0	13	0	0	0	2	0	13	0	0	0	2	0	13	0
14	0	0	0	21	0	14	0	0	0	21	0	14	0	0	0	11	0	14	0	0	0	11	0	14	0	0	0	21	0	14	0	0	0	21	0	14	0	0	0	11	0	14	0	0	0	11	0	14	0
15	0	0	0	40	0	15	0	0	0	40	0	15	0	0	0	20	0	15	0	0	0	20	0	15	0	0	0	40	0	15	0	0	0	40	0	15	0	0	0	20	0	15	0	0	0	20	0	15	0
16	0	0	0	22	0	16	0	0	0	22	0	16	0	0	0	11	0	16	0	0	0	11	0	16	0	0	0	22	0	16	0	0	0	22	0	16	0	0	0	11	0	16	0	0	0	11	0	16	0
17	0	0	0	36	0	17	0	0	0	36	0	17	0	0	0	18	0	17	0	0	0	18	0	17	0	0	0	36	0	17	0	0	0	36	0	17	0	0	0	18	0	17	0	0	0	18	0	17	0
18	0	0	0	24	0	18	0	0	0	24	0	18	0	0	0	12	0	18	0	0	0	12	0	18	0	0	0	24	0	18	0	0	0	24	0	18	0	0	0	12	0	18	0	0	0	12	0	18	0
19	0	0	0	34	0	19	0	0	0	34	0	19	0	0	0	17	0	19	0	0	0	17	0	19	0	0	0	34	0	19	0	0	0	34	0	19	0	0	0	17	0	19	0	0	0	17	0	19	0
20	0	0	0	28	0	20	0	0	0	28	0	20	0	0	0	14	0	20	0	0	0	14	0	20	0	0	0	28	0	20	0	0	0	28	0	20	0	0	0	14	0	20	0	0	0	14	0	20	0
21	0	0	0	29	0	21	0	0	0	29	0	21	0	0	0	15	0	21	0	0	0	15	0	21	0	0	0	29	0	21	0	0	0	29	0	21	0	0	0	15	0	21	0	0	0	15	0	21	0
22	0	0	0	36	0	22	0	0	0	36	0	22	0	0	0	18	0	22	0	0	0	18	0	22	0	0	0	36	0	22	0	0	0	36	0	22	0	0	0	18	0	22	0	0	0	18	0	22	0
23	0	0	0	14	0	23	0	0	0	14	0	23	0	0	0	7	0	23	0	0	0	7	0	23	0	0	0	14	0	23	0	0	0	14	0	23	0	0	0	7	0	23	0	0	0	7	0	23	0
24	0	0	0	46	0	24	0	0	0	46	0	24	0	0	0	23	0	24	0	0	0	23	0	24	0	0	0	46	0	24	0	0	0	46	0	24	0	0	0	23	0	24	0	0	0	23	0	24	0
25	0	0	0	46	0	25	0	0	0	46	0	25	0	0	0	23	0	25	0	0	0	23	0	25	0	0	0	46	0	25	0	0	0	46	0	25	0	0	0	23	0	25	0	0	0	23	0	25	0
26	0	0	0	47	0	26	0	0	0	47	0	26	0	0	0	24	0	26	0	0	0	24	0	26	0	0	0	47	0	26	0	0	0	47	0	26	0	0	0	24	0	26	0	0	0	24	0	26	0
27	0	0	0	46	0	27	0	0	0	46	0	27	0	0	0	23	0	27	0	0	0	23	0	27	0	0	0	46	0	27	0	0	0	46	0	27	0	0	0	23	0	27	0	0	0	23	0	27	0
28	0	0	0	16	0	28	0	0	0	16	0	28	0	0	0	8	0	28	0	0	0	8	0	28	0	0	0	16	0	28	0	0	0	16	0	28	0	0	0	8	0	28	0	0	0	8	0	28	0
29	0	0	0	43	0	29	0	0	0	43	0	29	0	0	0	22	0	29	0	0	0	22	0	29	0	0	0	43	0	29	0	0	0	43	0	29	0	0	0	22	0	29	0	0	0	22	0	29	0
30	0	0	0	12	0	30	0	0	0	12	0	30	0	0	0	6	0	30	0	0	0	6	0	30	0	0	0	12	0	30	0	0	0	12	0	30	0	0	0	6	0	30	0	0	0	6	0	30	0
31	0	0	0	9	0	31	0	0	0	9	0	31	0	0	0	5	0	31	0	0	0	5	0	31	0	0	0	9	0	31	0	0	0	9	0	31	0	0	0	5	0	31	0	0	0	5	0	31	0
32	0	0	0	19	0	32	0	0	0	19	0	32	0	0	0	10	0	32	0	0	0	10	0	32	0	0	0	19	0	32	0	0	0	19	0	32	0	0	0	10	0	32	0	0	0	10	0	32	0
33	0	0	0	15	0	33	0	0	0	15	0	33	0	0	0	8	0	33	0	0	0	8	0	33	0	0	0	15	0	33	0	0	0	15	0	33	0	0	0	8	0	33	0	0	0	8	0	33	0
34	0	0	0	30	0	34	0	0	0	30	0	34	0	0	0	15	0	34	0	0	0	15	0	34	0	0	0	30	0	34	0	0	0	30	0	34	0	0	0	15	0	34	0	0	0	15	0	34	0
35	0	0	0	43	0	35	0	0	0	43	0	35	0	0	0	22	0	35	0	0	0	22	0	35	0	0	0	43	0	35	0	0	0	43	0	35	0	0	0	22	0	35	0	0	0	22	0	35	0
36	0	0	0	46	0	36	0	0	0	46	0	36	0	0	0	23	0	36	0	0	0	23	0	36	0	0	0	46	0	36	0	0	0	46	0	36	0	0	0	23	0	36	0	0	0	23	0	36	0
37	0	0	0	45	0	37	0	0	0	45	0	37	0	0	0	23	0	37	0	0	0	23	0	37	0	0	0	45	0	37	0	0	0	45	0	37	0	0	0	23	0	37	0	0	0	23	0	37	0
38	0	0	0	45	0	38	0	0	0	45	0	38	0	0	0	23	0	38	0	0	0	23	0	38	0	0	0	45	0	38	0	0	0	45	0	38	0	0	0	23	0	38	0	0	0	23	0	38	0
39	0	0	0	48	0	39	0	0	0	48	0	39	0	0	0	24	0	39	0	0	0	24	0	39	0	0	0	48	0	39	0	0	0	48	0	39	0	0	0	24	0	39	0	0	0	24	0	39	0
40	0	0	0	26	0	40	0	0	0	26	0	40	0	0	0	13	0	40	0	0	0	13	0	40	0	0	0	26	0	40	0	0	0	26	0	40	0	0	0	13	0	40	0	0	0	13	0	40	0
41	0	0	0	29	0	41	0	0	0	29	0	41	0	0	0	15	0	41	0	0	0	15	0	41	0	0	0	29	0	41	0	0	0	29	0	41	0	0	0	15	0	41	0	0	0	15	0	41	0
47	0	0	0	12	0	47	0	0	0	12	0	47	0	0	0	6	0	47	0	0	0	6	0	47	0	0	0	12	0	47	0	0	0	12	0	47	0	0	0	6	0	47	0	0	0	6	0	47	0
48	0	0	0	22	0	48	0	0	0	22	0	48	0	0	0	11	0	48	0	0	0	11	0	48	0	0	0	22	0	48	0	0	0	22	0	48	0	0	0	11	0	48	0	0	0	11	0	48	0
49	0	0	0	8	0	49	0	0	0	8	0	49	0	0	0	4	0	49	0	0	0	4	0	49	0	0	0	8	0	49	0	0	0	8	0	49	0	0	0	4	0	49	0	0	0	4	0	49	0
50	0	0	0	12	0	50	0	0	0	12	0	50	0	0	0	6	0	50	0	0	0	6	0	50	0	0	0	12	0	50	0	0	0	12	0	50	0	0	0	6	0	50	0	0	0	6	0	50	0
51	0	0	0	18	0	51	0	0	0	18	0	51	0	0	0	9	0	51	0	0	0	9	0	51	0	0	0	18	0	51	0	0	0	18	0	51	0	0	0	9	0	51	0	0	0	9	0	51	0
52	0	0	0	13	0	52	0	0	0	13	0	52	0	0	0	7	0	52	0	0	0	7	0	52	0	0	0	13	0	52	0	0	0	13	0	52	0	0	0	7	0	52	0	0	0	7	0	52	0
53	0	0	0	19	0	53	0	0	0	19	0	53	0	0	0	10	0	53	0	0	0	10	0	53	0	0	0	19	0	53	0	0	0	19	0	53	0	0	0	10	0	53	0	0	0	10	0	53	0
54	0	0	0	28	0	54	0	0	0	28	0	54	0	0	0	14	0	54	0	0	0	14	0	54	0	0	0	28	0	54	0	0	0	28	0	54	0	0	0	14	0	54	0	0	0	14	0	54	0
55	0	0	0	15	0	55	0	0	0	15	0	55	0	0	0	8	0	55	0	0	0	8	0	55	0	0	0	15	0	55	0	0	0	15	0	55	0	0	0	8	0	55	0	0	0	8	0	55	0
56	0	0	0	20	0	56	0	0	0	20	0	56	0	0	0	10	0	56	0	0	0	10	0	56	0	0	0	20	0	56	0	0	0	20	0	56	0	0	0	10	0	56	0	0	0	10	0	56	0
57	0	0	0	15	0	57	0	0	0	15	0	57	0	0	0	8	0	57	0	0	0	8	0	57	0	0	0	15	0	57	0	0	0	15	0	57	0	0	0	8	0	57	0	0	0	8	0	57	0
58	0	0	0	25	0	58	0	0	0	25	0	58	0	0	0	13	0	58	0	0	0	13	0	58	0	0	0	25	0	58	0	0	0	25	0	58	0	0	0	13	0	58	0	0	0	13	0	58	0
59	0	0	0	49	0	59	0	0	0	49	0	59	0	0	0	25	0	59	0	0	0	25	0	59	0	0	0	49	0	59	0	0	0	49	0	59	0	0	0	25	0	59	0	0	0	25	0	59	0
60	0	0	0	63	0	60	0	0	0	63	0	60	0	0	0	32	0	60	0	0	0	32	0	60	0	0	0	63	0	60	0	0	0	63	0	60	0	0	0	32	0	60	0	0	0	32	0	60	0
61	0	0	0	63	0	61	0	0	0	63	0	61	0	0	0	32	0	61	0	0	0	32	0	61	0	0	0	63	0	61	0	0	0	63	0	61	0	0	0	32	0	61	0	0	0	32	0	61	0
62	0	0	0	61	0	62	0	0	0	61	0	62	0	0	0	31	0	62	0	0	0	31	0	62	0	0	0	61	0	62	0	0	0	61	0	62	0	0	0	31	0	62	0	0	0	31	0	62	0
63	0	0	0	30	0	63	0	0	0	30	0	63	0	0	0	15	0	63	0	0	0	15	0	63	0	0	0	30	0	63	0	0	0	30	0	63	0	0	0	15	0	63	0	0	0	15	0	63	0
64	0	0	0	25	0	64	0	0	0	25	0	64	0	0	0	13	0	64	0	0	0	13	0	64	0	0	0	25	0	64	0	0	0	25	0	64	0	0	0	13	0	64	0	0	0	13	0	64	0
65	0	0	0	22	0	65	0	0	0	22	0	65	0	0	0	11	0	65	0	0	0	11	0	65	0	0	0	22	0	65	0	0	0	22	0	65	0	0	0	11	0	65	0	0	0	11	0	65	0
66	0	0	0	67	0	66	0	0	0	67	0	66	0	0	0	34	0	66	0	0	0	34	0	66	0	0	0	67	0	66	0	0	0	67	0	66	0	0	0	34	0	66	0	0	0	34	0	66	0
67	0	0	0	68	0	67	0	0	0	68	0	67	0	0	0	34	0	67	0	0	0	34	0	67	0	0	0	68	0	67	0	0	0	68	0	67	0	0	0	34	0	67	0	0	0	34	0	67	0
68	0	0	0	68	0	68	0	0	0	68	0	68	0	0	0	34	0	68	0	0	0	34	0	68	0	0	0	68	0	68	0	0	0	68	0	68	0	0	0	34	0	68	0	0	0	34	0	68	0
69	0	0	0	68	0	69	0	0	0	68	0	69	0	0	0	34	0	69	0	0	0	34	0	69	0	0	0	68	0	69	0	0	0	68	0	69	0	0	0	34	0	69	0	0	0	34	0	69	0
70	0	0	0	44	0	70	0	0	0	44	0	70	0	0	0	22	0	70	0	0	0	22	0	70	0	0	0	44	0	70	0	0	0	44	0	70	0	0	0	22	0	70	0	0	0	22	0	70	0
71	0	0	0	67	0	71	0	0	0	67	0	71	0	0	0	34	0	71	0	0	0	34	0	71	0	0	0	67	0	71	0	0	0	67	0	71	0	0	0	34	0	71	0	0	0	34	0	71	0
72	0	0	0	42	0	72	0	0	0	42	0	72	0	0	0	21	0	72	0	0	0	21	0	72	0	0	0	42	0	72	0	0	0	42	0	72	0	0	0	21	0	72	0	0	0	21	0	72	0
73	0	0	0	52	0	73	0	0	0	52	0	73	0	0	0	26	0	73	0	0	0	26	0	73	0	0	0	52	0	73	0	0	0	52	0	73	0	0	0	26	0	73	0	0	0	26	0	73	0
74	0	0	0	69	0	74	0	0	0	69	0	74	0	0	0	35	0	74	0	0	0	35	0	74	0	0	0	69	0	74	0	0	0	69	0	74	0	0	0	35	0	74	0	0	0	35	0	74	0
75	0	0	0	69	0	75	0	0	0	69	0	75	0	0	0	35	0	75	0	0	0	35	0	75	0	0	0	69	0	75	0	0	0	69	0	75	0	0	0	35	0	75	0	0	0	35	0	75	0
76	0	0	0	34	0	76	0	0	0	34	0	76	0	0	0	17	0	76	0	0	0	17	0	76	0	0	0	34	0	76	0	0	0	34	0	76	0	0	0	17	0	76	0	0	0	17	0	76	0
77	0	0	0	30	0	77	0	0	0	30	0	77	0	0	0	15	0	77	0	0	0	15	0	77	0	0	0	30	0	77	0	0	0	30	0	77	0	0	0	15	0	77	0	0	0	15	0	77	0
78	0	0	0	33	0	78	0	0	0	33	0	78	0	0	0	17	0	78	0	0	0	17	0	78	0	0	0	33	0	78	0	0	0	33	0	78	0	0	0	17	0	78	0	0	0	17	0	78	0
79	0	0	0	44	0	79	0	0	0	44	0	79	0	0	0	22	0	79	0	0	0	22	0	79	0	0	0	44	0	79	0	0	0	44	0	79	0	0	0	22	0	79	0	0	0	22	0	79	0
80	0	0	0	58	0	80	0	0	0	58	0	80	0	0	0	29	0	80	0	0	0	29	0	80	0	0	0	58	0	80	0	0	0	58	0	80	0	0	0	29	0	80	0	0	0	29	0	80	0
81	0	0	0	70	0	81	0	0	0	70	0	81	0	0	0	35	0	81	0	0	0	35	0	81	0	0	0	70	0	81	0	0	0	70	0	81	0	0	0	35	0	81	0	0	0	35	0	81	0
82	0	0	0	71	0	82	0	0	0	71	0	82	0	0	0	36	0	82	0	0	0	36	0	82	0	0	0	71	0	82	0	0	0	71	0	82	0	0	0	36	0	82	0	0	0	36	0	82	0
83	0	0	0	49	0	83	0	0	0	49	0	83	0	0	0	25	0	83	0	0	0	25	0	83	0	0	0	49	0	83	0	0	0	49	0	83	0	0	0	25	0	83	0	0	0	25	0	83	0
84	0	0	0	35	0	84	0	0	0	35	0	84	0	0	0	18	0	84	0	0	0	18	0	84	0	0	0	35	0	84	0	0	0	35	0	84	0	0	0	18	0	84	0	0	0	18	0	84	0
85	0	0	0	50	0	85	0	0	0	50	0	85	0	0	0	25	0	85	0	0	0	25	0	85	0	0	0	50	0	85	0	0	0	50	0	85	0	0	0	25	0	85	0	0	0	25	0	85	0
86	0	0	0	34	0	86	0	0	0	34	0	86	0	0	0	17	0	86	0	0	0	17	0	86	0	0	0	34	0	86	0	0	0	34	0	86	0	0	0	17	0	86	0	0	0	17	0	86	0
87	0	0	0	15	0	87	0	0	0	15	0	87	0	0	0	8	0	87	0	0	0	8	0	87	0	0	0	15	0	87	0	0	0	15	0	87	0	0	0	8	0	87	0	0	0	8	0	87	0
88	0	0	0	22	0	88	0	0	0	22	0	88	0	0	0	11	0	88	0	0	0	11	0	88	0	0	0	22	0	88	0	0	0	22	0	88	0	0	0	11	0	88	0	0	0	11	0	88	0
89	0	0	0	73	0	89	0	0	0	73	0	89	0	0	0	37	0	89	0	0	0	37	0	89	0	0	0	73	0	89	0	0	0	73	0	89	0	0	0	37	0	89	0	0	0	37	0	89	0
90	0	0	0	74	0	90	0	0	0	74	0	90	0	0	0	37	0	90	0	0	0	37	0	90	0	0	0	74	0	90	0	0	0	74	0	90	0	0	0	37	0	90	0	0	0	37	0	90	0
91	0	0	0	38	0	91	0	0	0	38	0	91	0	0	0	19	0	91	0	0	0	19	0	91	0	0	0	38	0	91	0	0	0	38	0	91	0	0	0	19	0	91	0	0	0	19	0	91	0
92	0	0	0	40	0	92	0	0	0	40	0	92	0	0	0	20	0	92	0	0	0	20	0	92	0	0	0	40	0	92	0	0	0	40	0	92	0	0	0	20	0	92	0	0	0	20	0	92	0
93	0	0	0	48	0	93	0	0	0	48	0	93	0	0	0	24	0	93	0	0	0	24	0	93	0	0	0	48	0	93	0	0	0	48	0	93	0	0	0	24	0	93	0	0	0	24	0	93	0
94	0	0	0	21	0	94	0	0	0	21	0	94	0	0	0	11	0	94	0	0	0	11	0	94	0	0	0	21	0	94	0	0	0	21	0	94	0	0	0	11	0	94	0	0	0	11	0	94	0
95	0	0	0	22	0	95	0	0	0	22	0	95	0	0	0	11	0	95	0	0	0	11	0	95	0	0	0	22	0	95	0	0	0	22	0	95	0	0	0	11	0	95	0	0	0	11	0	95	0
96	0	0	0	29	0	96	0	0	0	29	0	96	0	0	0	15	0	96	0	0	0	15	0	96	0	0	0	29	0	96	0	0	0	29	0	96	0	0	0	15	0	96	0	0	0	15	0	96	0
97	0	0	0	26	0	97	0	0	0	26	0	97	0	0	0	13	0	97	0	0	0	13	0	97	0	0	0	26	0	97	0	0	0	26	0	97	0	0	0	13	0	97	0	0	0	13	0	97	0
98	0	0	0	24	0	98	0	0	0	24	0	98	0	0	0	12	0	98	0	0	0	12	0	98	0	0	0	24	0	98	0	0	0	24	0	98	0	0	0	12	0	98	0	0	0	12	0	98	0
99	0	0	0	34	0	99	0	0	0	34	0	99	0	0	0	17	0	99	0	0	0	17	0	99	0	0	0	34	0	99	0	0	0	34	0	99	0	0	0	17	0	99	0	0	0	17	0	99	0
100	0	0	0	30	0	100	0	0	0	30	0	100	0	0	0	15	0	100	0	0	0	15	0	100	0	0	0	30	0	100	0	0	0	30	0	100	0	0	0	15	0	100	0	0	0	15	0	100	0
101	0	0	0	22	0	101	0	0	0	22	0	101	0	0	0	11	0	101	0	0	0	11	0	101	0	0	0	22	0	101	0	0	0	22	0	101	0	0	0	11	0	101	0	0	0	11	0	101	0
102	0	0	0	28	0	102	0	0	0	28	0	102	0	0	0	14	0	102	0	0	0	14	0	102	0	0	0	28	0	102	0	0	0	28	0	102	0	0	0	14	0	102	0	0	0	14	0	102	0
103	0	0	0	27	0	103	0	0	0	27	0	103	0	0	0	14	0	103	0	0	0	14	0	103	0	0	0	27	0	103	0	0	0	27	0	103	0	0	0	14	0	103	0	0	0	14	0	103	0
104	0	0	0	22	0	104	0	0	0	22	0	104	0	0	0	11	0	104	0	0	0	11	0	104	0	0	0	22	0	104	0	0	0	22	0	104	0	0	0	11	0	104	0	0	0	11	0	104	0
105	0	0	0	25	0	105	0	0	0	25	0	105	0	0	0	13	0	105	0	0	0	13	0	105	0	0	0	25	0	105	0	0	0	25	0	105	0	0	0	13	0	105	0	0	0	13	0	105	0
106	0	0	0	38	0	106	0	0	0	38	0	106	0	0	0	19	0	106	0	0	0	19	0	106	0	0	0	38	0	106	0	0	0	38	0	106	0	0	0	19	0	106	0	0	0	19	0	106	0
107	0	0	0	29	0	107	0	0	0	29	0	107	0	0	0	15	0	107	0	0	0	15	0	107	0	0	0	29	0	107	0	0	0	29	0	107	0	0	0	15	0	107	0	0	0	15	0	107	0
108	0	0	0	36	0	108	0	0	0	36	0	108	0	0	0	18	0	108	0	0	0	18	0	108	0	0	0	36	0	108	0	0	0	36	0	108	0	0	0	18	0	108	0	0	0	18	0	108	0
109	0	0	0	56	0	109	0	0	0	56	0	109	0	0	0	28	0	109	0	0	0	28	0	109	0	0	0	56	0	109	0	0	0	56	0	109	0	0	0	28	0	109	0	0	0	28	0	109	0
110	0	0	0	15	0	110	0	0	0	15	0	110	0	0	0	8	0	110	0	0	0	8	0	110	0	0	0	15	0	110	0	0	0	15	0	110	0	0	0	8	0	110	0	0	0	8	0	110	0
111	0	0	0	33	0	111	0	0	0	33	0	111	0	0	0	17	0	111	0	0	0	17	0	111	0	0	0	33	0	111	0	0	0	33	0	111	0	0	0	17	0	111	0	0	0	17	0	111	0
112	0	0	0	28	0	112	0	0	0	28	0	112	0	0	0	14	0	112	0	0	0	14	0	112	0	0	0	28	0	112	0	0	0	28	0	112	0	0	0	14	0	112	0	0	0	14	0	112	0
113	0	0	0	10	0	113	0	0	0	10	0	113	0	0	0	5	0	113	0	0	0	5	0	113	0	0	0	10	0	113	0	0	0	10	0	113	0	0	0	5	0	113	0	0	0	5	0	113	0
114	0	0	0	47	0	114	0	0	0	47	0	114	0	0	0	24	0	114	0	0	0	24	0	114	0	0	0	47	0	114	0	0	0	47	0	114	0	0	0	24	0	114	0	0	0	24	0	114	0
115	0	0	0	38	0	115	0	0	0	38	0	115	0	0	0	19	0	115	0	0	0	19	0	115	0	0	0	38	0	115	0	0	0	38	0	115	0	0	0	19	0	115	0	0	0	19	0	115	0
116	0	0	0	39	0	116	0	0	0	39	0	116	0	0	0	20	0	116	0	0	0	20	0	116	0	0	0	39	0	116	0	0	0	39	0	116	0	0	0	20	0	116	0	0	0	20	0	116	0
117	0	0	0	61	0	117	0	0	0	61	0	117	0	0	0	31	0	117	0	0	0	31	0	117	0	0	0	61	0	117	0	0	0	61	0	117	0	0	0	31	0	117	0	0	0	31	0	117	0
118	0	0	0	42	0	118	0	0	0	42	0	118	0	0	0	21	0	118	0	0	0	21	0	118	0	0	0	42	0	118	0	0	0	42	0	118	0	0	0	21	0	118	0	0	0	21	0	118	0
119	0	0	0	35	0	119	0	0	0	35	0	119	0	0	0	18	0	119	0	0	0	18	0	119	0	0	0	35	0	119	0	0	0	35	0	119	0	0	0	18	0	119	0	0	0	18	0	119	0
120	0	0	2	42	4.54545	120	0	0	2	42	4.54545	120	0	0	3	19	13.6364	120	0	0	2	20	9.09091	120	0	0	0	44	0	120	0	0	0	44	0	120	0	0	0	22	0	120	0	0	0	22	0	120	0
121	0	0	2	32	5.88235	121	0	0	3	31	8.82353	121	0	0	2	15	11.7647	121	0	0	1	16	5.88235	121	0	0	0	34	0	121	0	0	0	34	0	121	0	0	0	17	0	121	0	0	0	17	0	121	0
122	0	0	0	44	0	122	0	0	0	44	0	122	0	0	0	22	0	122	0	0	0	22	0	122	0	0	0	44	0	122	0	0	0	44	0	122	0	0	0	22	0	122	0	0	0	22	0	122	0
123	0	0	0	37	0	123	0	0	0	37	0	123	0	0	0	19	0	123	0	0	0	19	0	123	0	0	0	37	0	123	0	0	0	37	0	123	0	0	0	19	0	123	0	0	0	19	0	123	0
124	0	0	0	12	0	124	0	0	0	12	0	124	0	0	0	6	0	124	0	0	0	6	0	124	0	0	0	12	0	124	0	0	0	12	0	124	0	0	0	6	0	124	0	0	0	6	0	124	0
125	0	0	0	63	0	125	0	0	0	63	0	125	0	0	0	32	0	125	0	0	0	32	0	125	0	0	0	63	0	125	0	0	0	63	0	125	0	0	0	32	0	125	0	0	0	32	0	125	0
126	0	0	0	88	0	126	0	0	0	88	0	126	0	0	0	44	0	126	0	0	0	44	0	126	0	0	0	88	0	126	0	0	0	88	0	126	0	0	0	44	0	126	0	0	0	44	0	126	0
127	0	0	0	89	0	127	0	0	0	89	0	127	0	0	0	45	0	127	0	0	0	45	0	127	0	0	0	89	0	127	0	0	0	89	0	127	0	0	0	45	0	127	0	0	0	45	0	127	0
128	0	0	3	87	3.33333	128	0	0	4	86	4.44444	128	0	0	3	42	6.66667	128	0	0	4	41	8.88889	128	0	0	0	90	0	128	0	0	0	90	0	128	0	0	0	45	0	128	0	0	0	45	0	128	0
129	0	0	9	56	13.8462	129	0	0	10	55	15.3846	129	0	0	10	23	30.303	129	0	0	10	23	30.303	129	0	0	0	65	0	129	0	0	0	65	0	129	0	0	0	33	0	129	0	0	0	33	0	129	0
130	0	0	1	11	8.33333	130	0	0	2	10	16.6667	130	0	0	1	5	16.6667	130	0	0	1	5	16.6667	130	0	0	0	12	0	130	0	0	0	12	0	130	0	0	0	6	0	130	0	0	0	6	0	130	0
131	0	0	4	28	12.5	131	0	0	4	28	12.5	131	0	0	3	13	18.75	131	0	0	3	13	18.75	131	0	0	0	32	0	131	0	0	0	32	0	131	0	0	0	16	0	131	0	0	0	16	0	131	0
132	0	0	5	6	45.4545	132	0	0	5	6	45.4545	132	0	1	4	2	66.6667	132	0	1	4	2	66.6667	132	0	0	0	11	0	132	0	0	0	11	0	132	0	0	0	6	0	132	0	0	0	6	0	132	0
133	0	0	4	14	22.2222	133	0	0	4	14	22.2222	133	0	0	1	8	11.1111	133	0	0	2	7	22.2222	133	0	0	2	16	11.1111	133	0	0	2	16	11.1111	133	0	0	0	9	0	133	0	0	0	9	0	133	0
134	1	1	13	12	52	134	1	1	13	12	52	134	1	0	3	10	23.0769	134	1	0	5	8	38.4615	134	1	1	15	10	60	134	1	1	14	11	56	134	1	0	4	9	30.7692	134	1	0	5	8	38.4615	134	1
135	1	1	37	10	78.7234	135	1	1	41	6	87.234	135	1	1	18	6	75	135	1	1	21	3	87.5	135	1	1	38	9	80.8511	135	1	1	40	7	85.1064	135	1	1	18	6	75	135	1	1	21	3	87.5	135	1
136	1	1	29	2	93.5484	136	1	1	29	2	93.5484	136	1	1	14	2	87.5	136	1	1	15	1	93.75	136	1	1	29	2	93.5484	136	1	1	29	2	93.5484	136	1	1	14	2	87.5	136	1	1	16	0	100	136	1
137	1	1	20	3	86.9565	137	1	1	23	0	100	137	1	1	11	1	91.6667	137	1	1	12	0	100	137	1	1	21	2	91.3043	137	1	1	23	0	100	137	1	1	11	1	91.6667	137	1	1	12	0	100	137	1
138	1	1	28	2	93.3333	138	1	1	28	2	93.3333	138	1	1	15	0	100	138	1	1	15	0	100	138	1	1	28	2	93.3333	138	1	1	28	2	93.3333	138	1	1	15	0	100	138	1	1	15	0	100	138	1
139	1	1	90	3	96.7742	139	1	1	92	1	98.9247	139	1	1	47	0	100	139	1	1	47	0	100	139	1	1	90	3	96.7742	139	1	1	93	0	100	139	1	1	47	0	100	139	1	1	47	0	100	139	1
140	1	1	90	3	96.7742	140	1	1	91	2	97.8495	140	1	1	47	0	100	140	1	1	47	0	100	140	1	1	90	3	96.7742	140	1	1	91	2	97.8495	140	1	1	47	0	100	140	1	1	47	0	100	140	1
141	1	1	91	4	95.7895	141	1	1	92	3	96.8421	141	1	1	47	1	97.9167	141	1	1	47	1	97.9167	141	1	1	92	3	96.8421	141	1	1	93	2	97.8947	141	1	1	48	0	100	141	1	1	48	0	100	141	1
142	1	1	91	3	96.8085	142	1	1	94	0	100	142	1	1	47	0	100	142	1	1	47	0	100	142	1	1	92	2	97.8723	142	1	1	93	1	98.9362	142	1	1	47	0	100	142	1	1	47	0	100	142	1
143	1	1	87	8	91.5789	143	1	1	91	4	95.7895	143	1	1	40	8	83.3333	143	1	1	43	5	89.5833	143	1	1	91	4	95.7895	143	1	1	92	3	96.8421	143	1	1	41	7	85.4167	143	1	1	43	5	89.5833	143	1
144	1	1	57	37	60.6383	144	1	1	74	20	78.7234	144	1	0	6	41	12.766	144	1	0	10	37	21.2766	144	1	1	65	29	69.1489	144	1	1	78	16	82.9787	144	1	0	8	39	17.0213	144	1	0	11	36	23.4043	144	1
145	1	0	29	66	30.5263	145	1	0	42	53	44.2105	145	1	0	22	26	45.8333	145	1	0	23	25	47.9167	145	1	0	29	66	30.5263	145	1	0	38	57	40	145	1	1	24	24	50	145	1	1	25	23	52.0833	145	1
146	0	0	29	67	30.2083	146	0	0	36	60	37.5	146	0	1	27	21	56.25	146	0	1	29	19	60.4167	146	0	0	32	64	33.3333	146	0	0	38	58	39.5833	146	0	1	27	21	56.25	146	0	1	29	19	60.4167	146	0
147	0	0	32	64	33.3333	147	0	0	34	62	35.4167	147	0	0	21	27	43.75	147	0	0	23	25	47.9167	147	0	0	37	59	38.5417	147	0	0	38	58	39.5833	147	0	0	23	25	47.9167	147	0	1	27	21	56.25	147	0
148	0	0	29	67	30.2083	148	0	0	32	64	33.3333	148	0	0	22	26	45.8333	148	0	0	21	27	43.75	148	0	0	33	63	34.375	148	0	0	32	64	33.3333	148	0	1	24	24	50	148	0	1	26	22	54.1667	148	0
149	0	0	10	86	10.4167	149	0	0	8	88	8.33333	149	0	0	7	41	14.5833	149	0	0	8	40	16.6667	149	0	0	13	83	13.5417	149	0	0	12	84	12.5	149	0	0	9	39	18.75	149	0	0	9	39	18.75	149	0
150	0	0	22	75	22.6804	150	0	0	26	71	26.8041	150	0	0	16	33	32.6531	150	0	0	15	34	30.6122	150	0	0	22	75	22.6804	150	0	0	25	72	25.7732	150	0	0	16	33	32.6531	150	0	0	14	35	28.5714	150	0
151	0	0	20	77	20.6186	151	0	0	28	69	28.866	151	0	0	15	34	30.6122	151	0	0	15	34	30.6122	151	0	0	24	73	24.7423	151	0	0	26	71	26.8041	151	0	0	16	33	32.6531	151	0	0	17	32	34.6939	151	0
152	0	0	30	67	30.9278	152	0	0	34	63	35.0515	152	0	0	19	30	38.7755	152	0	0	21	28	42.8571	152	0	0	33	64	34.0206	152	0	0	34	63	35.0515	152	0	0	20	29	40.8163	152	0	0	18	31	36.7347	152	0
153	0	0	19	78	19.5876	153	0	0	25	72	25.7732	153	0	0	15	34	30.6122	153	0	0	16	33	32.6531	153	0	0	19	78	19.5876	153	0	0	22	75	22.6804	153	0	0	17	32	34.6939	153	0	0	20	29	40.8163	153	0
154	0	0	16	82	16.3265	154	0	0	27	71	27.551	154	0	0	18	31	36.7347	154	0	0	22	27	44.898	154	0	0	20	78	20.4082	154	0	0	26	72	26.5306	154	0	0	18	31	36.7347	154	0	0	18	31	36.7347	154	0
155	0	0	29	69	29.5918	155	0	0	34	64	34.6939	155	0	0	12	37	24.4898	155	0	0	18	31	36.7347	155	0	0	33	65	33.6735	155	0	0	35	63	35.7143	155	0	0	13	36	26.5306	155	0	0	18	31	36.7347	155	0
156	0	0	32	65	32.9897	156	0	0	30	67	30.9278	156	0	0	18	31	36.7347	156	0	0	17	32	34.6939	156	0	0	36	61	37.1134	156	0	0	30	67	30.9278	156	0	0	21	28	42.8571	156	0	0	16	33	32.6531	156	0
157	0	0	1	92	1.07527	157	0	0	1	92	1.07527	157	0	0	0	47	0	157	0	0	0	47	0	157	0	0	2	91	2.15054	157	0	0	2	91	2.15054	157	0	0	0	47	0	157	0	0	0	47	0	157	0
158	0	0	15	76	16.4835	158	0	0	20	71	21.978	158	0	0	6	40	13.0435	158	0	0	7	39	15.2174	158	0	0	20	71	21.978	158	0	0	20	71	21.978	158	0	0	10	36	21.7391	158	0	0	8	38	17.3913	158	0
159	0	0	9	85	9.57447	159	0	0	9	85	9.57447	159	0	0	4	43	8.51064	159	0	0	4	43	8.51064	159	0	0	11	83	11.7021	159	0	0	12	82	12.766	159	0	0	4	43	8.51064	159	0	0	8	39	17.0213	159	0
160	0	0	17	76	18.2796	160	0	0	25	68	26.8817	160	0	0	2	45	4.25532	160	0	0	3	44	6.38298	160	0	0	19	74	20.4301	160	0	0	22	71	23.6559	160	0	0	4	43	8.51064	160	0	0	5	42	10.6383	160	0
161	0	0	4	94	4.08163	161	0	0	11	87	11.2245	161	0	0	3	46	6.12245	161	0	0	4	45	8.16327	161	0	0	6	92	6.12245	161	0	0	8	90	8.16327	161	0	0	3	46	6.12245	161	0	0	6	43	12.2449	161	0
162	0	0	7	87	7.44681	162	0	0	13	81	13.8298	162	0	0	3	44	6.38298	162	0	0	5	42	10.6383	162	0	0	6	88	6.38298	162	0	0	9	85	9.57447	162	0	0	4	43	8.51064	162	0	0	5	42	10.6383	162	0
163	0	0	3	92	3.15789	163	0	0	9	86	9.47368	163	0	0	1	47	2.08333	163	0	0	0	48	0	163	0	0	3	92	3.15789	163	0	0	5	90	5.26316	163	0	0	2	46	4.16667	163	0	0	0	48	0	163	0
164	0	0	4	94	4.08163	164	0	0	8	90	8.16327	164	0	0	4	45	8.16327	164	0	0	5	44	10.2041	164	0	0	5	93	5.10204	164	0	0	9	89	9.18367	164	0	0	5	44	10.2041	164	0	0	5	44	10.2041	164	0
165	0	0	1	96	1.03093	165	0	0	1	96	1.03093	165	0	0	1	48	2.04082	165	0	0	0	49	0	165	0	0	1	96	1.03093	165	0	0	0	97	0	165	0	0	1	48	2.04082	165	0	0	0	49	0	165	0
166	0	0	0	96	0	166	0	0	1	95	1.04167	166	0	0	0	48	0	166	0	0	0	48	0	166	0	0	0	96	0	166	0	0	0	96	0	166	0	0	0	48	0	166	0	0	0	48	0	166	0
167	0	0	2	93	2.10526	167	0	0	1	94	1.05263	167	0	0	2	46	4.16667	167	0	0	2	46	4.16667	167	0	0	2	93	2.10526	167	0	0	2	93	2.10526	167	0	0	2	46	4.16667	167	0	0	3	45	6.25	167	0
168	0	0	1	98	1.0101	168	0	0	1	98	1.0101	168	0	0	0	50	0	168	0	0	1	49	2	168	0	0	2	97	2.0202	168	0	0	1	98	1.0101	168	0	0	1	49	2	168	0	0	1	49	2	168	0
169	0	0	1	96	1.03093	169	0	0	0	97	0	169	0	0	0	49	0	169	0	0	0	49	0	169	0	0	0	97	0	169	0	0	0	97	0	169	0	0	0	49	0	169	0	0	0	49	0	169	0
170	0	0	0	98	0	170	0	0	1	97	1.02041	170	0	0	0	49	0	170	0	0	0	49	0	170	0	0	0	98	0	170	0	0	1	97	1.02041	170	0	0	0	49	0	170	0	0	0	49	0	170	0
171	0	0	0	98	0	171	0	0	0	98	0	171	0	0	0	49	0	171	0	0	0	49	0	171	0	0	0	98	0	171	0	0	1	97	1.02041	171	0	0	0	49	0	171	0	0	0	49	0	171	0
172	0	0	2	92	2.12766	172	0	0	3	91	3.19149	172	0	0	0	47	0	172	0	0	1	46	2.12766	172	0	0	2	92	2.12766	172	0	0	3	91	3.19149	172	0	0	1	46	2.12766	172	0	0	3	44	6.38298	172	0
173	0	0	2	97	2.0202	173	0	0	2	97	2.0202	173	0	0	1	49	2	173	0	0	1	49	2	173	0	0	2	97	2.0202	173	0	0	2	97	2.0202	173	0	0	1	49	2	173	0	0	1	49	2	173	0
174	0	0	0	93	0	174	0	0	0	93	0	174	0	0	0	47	0	174	0	0	0	47	0	174	0	0	0	93	0	174	0	0	0	93	0	174	0	0	0	47	0	174	0	0	0	47	0	174	0
175	0	0	4	87	4.3956	175	0	0	3	88	3.2967	175	0	0	2	44	4.34783	175	0	0	2	44	4.34783	175	0	0	4	87	4.3956	175	0	0	4	87	4.3956	175	0	0	2	44	4.34783	175	0	0	3	43	6.52174	175	0
176	0	0	4	95	4.0404	176	0	0	1	98	1.0101	176	0	0	0	50	0	176	0	0	0	50	0	176	0	0	4	95	4.0404	176	0	0	4	95	4.0404	176	0	0	0	50	0	176	0	0	0	50	0	176	0
177	0	0	3	91	3.19149	177	0	0	2	92	2.12766	177	0	0	1	46	2.12766	177	0	0	1	46	2.12766	177	0	0	3	91	3.19149	177	0	0	1	93	1.06383	177	0	0	1	46	2.12766	177	0	0	0	47	0	177	0
178	0	0	1	95	1.04167	178	0	0	0	96	0	178	0	0	0	48	0	178	0	0	1	47	2.08333	178	0	0	1	95	1.04167	178	0	0	1	95	1.04167	178	0	0	0	48	0	178	0	0	0	48	0	178	0
179	0	0	0	96	0	179	0	0	0	96	0	179	0	0	0	48	0	179	0	0	0	48	0	179	0	0	0	96	0	179	0	0	0	96	0	179	0	0	0	48	0	179	0	0	0	48	0	179	0
180	0	0	0	97	0	180	0	0	1	96	1.03093	180	0	0	0	49	0	180	0	0	0	49	0	180	0	0	0	97	0	180	0	0	2	95	2.06186	180	0	0	0	49	0	180	0	0	0	49	0	180	0
181	0	0	0	95	0	181	0	0	0	95	0	181	0	0	0	48	0	181	0	0	0	48	0	181	0	0	0	95	0	181	0	0	0	95	0	181	0	0	0	48	0	181	0	0	0	48	0	181	0
182	0	0	3	92	3.15789	182	0	0	6	89	6.31579	182	0	0	1	47	2.08333	182	0	0	2	46	4.16667	182	0	0	5	90	5.26316	182	0	0	5	90	5.26316	182	0	0	2	46	4.16667	182	0	0	3	45	6.25	182	0
183	0	0	4	92	4.16667	183	0	0	1	95	1.04167	183	0	0	1	47	2.08333	183	0	0	1	47	2.08333	183	0	0	3	93	3.125	183	0	0	2	94	2.08333	183	0	0	1	47	2.08333	183	0	0	1	47	2.08333	183	0
184	0	0	3	93	3.125	184	0	0	3	93	3.125	184	0	0	0	48	0	184	0	0	0	48	0	184	0	0	3	93	3.125	184	0	0	3	93	3.125	184	0	0	0	48	0	184	0	0	1	47	2.08333	184	0
185	0	0	0	95	0	185	0	0	0	95	0	185	0	0	1	47	2.08333	185	0	0	0	48	0	185	0	0	1	94	1.05263	185	0	0	1	94	1.05263	185	0	0	1	47	2.08333	185	0	0	0	48	0	185	0
186	0	0	0	96	0	186	0	0	0	96	0	186	0	0	0	48	0	186	0	0	0	48	0	186	0	0	0	96	0	186	0	0	0	96	0	186	0	0	0	48	0	186	0	0	0	48	0	186	0
187	0	0	2	93	2.10526	187	0	0	2	93	2.10526	187	0	0	0	48	0	187	0	0	1	47	2.08333	187	0	0	2	93	2.10526	187	0	0	2	93	2.10526	187	0	0	1	47	2.08333	187	0	0	1	47	2.08333	187	0
188	0	0	0	94	0	188	0	0	1	93	1.06383	188	0	0	0	47	0	188	0	0	0	47	0	188	0	0	1	93	1.06383	188	0	0	2	92	2.12766	188	0	0	0	47	0	188	0	0	0	47	0	188	0
189	0	0	1	70	1.40845	189	0	0	0	71	0	189	0	0	1	35	2.77778	189	0	0	1	35	2.77778	189	0	0	0	71	0	189	0	0	0	71	0	189	0	0	0	36	0	189	0	0	0	36	0	189	0
191	0	0	2	73	2.66667	191	0	0	3	72	4	191	0	0	0	38	0	191	0	0	0	38	0	191	0	0	2	73	2.66667	191	0	0	5	70	6.66667	191	0	0	0	38	0	191	0	0	1	37	2.63158	191	0
192	0	0	1	93	1.06383	192	0	0	1	93	1.06383	192	0	0	0	47	0	192	0	0	0	47	0	192	0	0	1	93	1.06383	192	0	0	2	92	2.12766	192	0	0	0	47	0	192	0	0	0	47	0	192	0
193	0	0	2	89	2.1978	193	0	0	4	87	4.3956	193	0	0	0	46	0	193	0	0	0	46	0	193	0	0	4	87	4.3956	193	0	0	3	88	3.2967	193	0	0	0	46	0	193	0	0	0	46	0	193	0
194	0	0	4	85	4.49438	194	0	0	4	85	4.49438	194	0	0	1	44	2.22222	194	0	0	1	44	2.22222	194	0	0	5	84	5.61798	194	0	0	6	83	6.74157	194	0	0	2	43	4.44444	194	0	0	2	43	4.44444	194	0
195	0	0	2	92	2.12766	195	0	0	3	91	3.19149	195	0	0	0	47	0	195	0	0	0	47	0	195	0	0	3	91	3.19149	195	0	0	2	92	2.12766	195	0	0	0	47	0	195	0	0	0	47	0	195	0
196	0	0	4	87	4.3956	196	0	0	3	88	3.2967	196	0	0	0	46	0	196	0	0	0	46	0	196	0	0	4	87	4.3956	196	0	0	3	88	3.2967	196	0	0	0	46	0	196	0	0	0	46	0	196	0
197	0	0	0	93	0	197	0	0	0	93	0	197	0	0	0	47	0	197	0	0	0	47	0	197	0	0	1	92	1.07527	197	0	0	0	93	0	197	0	0	0	47	0	197	0	0	0	47	0	197	0
198	0	0	2	92	2.12766	198	0	0	1	93	1.06383	198	0	0	0	47	0	198	0	0	0	47	0	198	0	0	2	92	2.12766	198	0	0	3	91	3.19149	198	0	0	0	47	0	198	0	0	0	47	0	198	0
199	0	0	1	90	1.0989	199	0	0	1	90	1.0989	199	0	0	0	46	0	199	0	0	0	46	0	199	0	0	1	90	1.0989	199	0	0	1	90	1.0989	199	0	0	0	46	0	199	0	0	0	46	0	199	0
200	0	0	0	92	0	200	0	0	0	92	0	200	0	0	0	46	0	200	0	0	0	46	0	200	0	0	0	92	0	200	0	0	0	92	0	200	0	0	0	46	0	200	0	0	0	46	0	200	0
201	0	0	0	92	0	201	0	0	0	92	0	201	0	0	0	46	0	201	0	0	0	46	0	201	0	0	0	92	0	201	0	0	0	92	0	201	0	0	0	46	0	201	0	0	0	46	0	201	0
202	0	0	1	93	1.06383	202	0	0	0	94	0	202	0	0	0	47	0	202	0	0	0	47	0	202	0	0	1	93	1.06383	202	0	0	0	94	0	202	0	0	0	47	0	202	0	0	0	47	0	202	0
203	0	0	2	88	2.22222	203	0	0	2	88	2.22222	203	0	0	3	42	6.66667	203	0	0	2	43	4.44444	203	0	0	1	89	1.11111	203	0	0	4	86	4.44444	203	0	0	3	42	6.66667	203	0	0	3	42	6.66667	203	0
204	0	0	1	88	1.1236	204	0	0	1	88	1.1236	204	0	0	0	45	0	204	0	0	0	45	0	204	0	0	0	89	0	204	0	0	0	89	0	204	0	0	0	45	0	204	0	0	0	45	0	204	0
205	0	0	0	90	0	205	0	0	0	90	0	205	0	0	0	45	0	205	0	0	0	45	0	205	0	0	0	90	0	205	0	0	0	90	0	205	0	0	0	45	0	205	0	0	0	45	0	205	0
206	0	0	1	91	1.08696	206	0	0	2	90	2.17391	206	0	0	0	46	0	206	0	0	0	46	0	206	0	0	0	92	0	206	0	0	0	92	0	206	0	0	0	46	0	206	0	0	0	46	0	206	0
207	0	0	0	92	0	207	0	0	0	92	0	207	0	0	0	46	0	207	0	0	0	46	0	207	0	0	0	92	0	207	0	0	0	92	0	207	0	0	0	46	0	207	0	0	0	46	0	207	0
208	0	0	1	87	1.13636	208	0	0	1	87	1.13636	208	0	0	1	43	2.27273	208	0	0	0	44	0	208	0	0	0	88	0	208	0	0	0	88	0	208	0	0	0	44	0	208	0	0	0	44	0	208	0
209	0	0	0	87	0	209	0	0	0	87	0	209	0	0	0	44	0	209	0	0	0	44	0	209	0	0	0	87	0	209	0	0	0	87	0	209	0	0	0	44	0	209	0	0	0	44	0	209	0
210	0	0	3	85	3.40909	210	0	0	1	87	1.13636	210	0	0	1	43	2.27273	210	0	0	0	44	0	210	0	0	3	85	3.40909	210	0	0	2	86	2.27273	210	0	0	3	41	6.81818	210	0	0	2	42	4.54545	210	0
211	0	0	0	88	0	211	0	0	0	88	0	211	0	0	0	44	0	211	0	0	0	44	0	211	0	0	0	88	0	211	0	0	0	88	0	211	0	0	0	44	0	211	0	0	1	43	2.27273	211	0
212	0	0	0	89	0	212	0	0	0	89	0	212	0	0	0	45	0	212	0	0	0	45	0	212	0	0	0	89	0	212	0	0	0	89	0	212	0	0	0	45	0	212	0	0	0	45	0	212	0
213	0	0	1	87	1.13636	213	0	0	1	87	1.13636	213	0	0	1	43	2.27273	213	0	0	1	43	2.27273	213	0	0	1	87	1.13636	213	0	0	1	87	1.13636	213	0	0	1	43	2.27273	213	0	0	1	43	2.27273	213	0
214	0	0	1	85	1.16279	214	0	0	1	85	1.16279	214	0	0	1	42	2.32558	214	0	0	1	42	2.32558	214	0	0	1	85	1.16279	214	0	0	1	85	1.16279	214	0	0	1	42	2.32558	214	0	0	1	42	2.32558	214	0
215	0	0	0	88	0	215	0	0	0	88	0	215	0	0	1	43	2.27273	215	0	0	0	44	0	215	0	0	0	88	0	215	0	0	0	88	0	215	0	0	1	43	2.27273	215	0	0	1	43	2.27273	215	0
216	0	0	0	88	0	216	0	0	0	88	0	216	0	0	0	44	0	216	0	0	0	44	0	216	0	0	0	88	0	216	0	0	0	88	0	216	0	0	0	44	0	216	0	0	0	44	0	216	0
217	0	0	0	87	0	217	0	0	0	87	0	217	0	0	0	44	0	217	0	0	0	44	0	217	0	0	0	87	0	217	0	0	0	87	0	217	0	0	0	44	0	217	0	0	0	44	0	217	0
218	0	0	0	87	0	218	0	0	0	87	0	218	0	0	0	44	0	218	0	0	0	44	0	218	0	0	0	87	0	218	0	0	0	87	0	218	0	0	0	44	0	218	0	0	0	44	0	218	0
219	0	0	0	85	0	219	0	0	3	82	3.52941	219	0	0	0	43	0	219	0	0	0	43	0	219	0	0	0	85	0	219	0	0	2	83	2.35294	219	0	0	1	42	2.32558	219	0	0	2	41	4.65116	219	0
220	0	0	2	81	2.40964	220	0	0	0	83	0	220	0	0	1	41	2.38095	220	0	0	1	41	2.38095	220	0	0	2	81	2.40964	220	0	0	0	83	0	220	0	0	1	41	2.38095	220	0	0	1	41	2.38095	220	0
221	0	0	1	85	1.16279	221	0	0	2	84	2.32558	221	0	0	0	43	0	221	0	0	0	43	0	221	0	0	0	86	0	221	0	0	0	86	0	221	0	0	0	43	0	221	0	0	0	43	0	221	0
222	0	0	3	83	3.48837	222	0	0	2	84	2.32558	222	0	0	1	42	2.32558	222	0	0	2	41	4.65116	222	0	0	3	83	3.48837	222	0	0	2	84	2.32558	222	0	0	2	41	4.65116	222	0	0	2	41	4.65116	222	0
223	0	0	2	84	2.32558	223	0	0	1	85	1.16279	223	0	0	1	42	2.32558	223	0	0	1	42	2.32558	223	0	0	2	84	2.32558	223	0	0	1	85	1.16279	223	0	0	2	41	4.65116	223	0	0	1	42	2.32558	223	0
224	0	0	0	84	0	224	0	0	0	84	0	224	0	0	0	42	0	224	0	0	0	42	0	224	0	0	0	84	0	224	0	0	0	84	0	224	0	0	0	42	0	224	0	0	0	42	0	224	0
225	0	0	3	82	3.52941	225	0	0	3	82	3.52941	225	0	0	1	42	2.32558	225	0	0	1	42	2.32558	225	0	0	3	82	3.52941	225	0	0	3	82	3.52941	225	0	0	1	42	2.32558	225	0	0	1	42	2.32558	225	0
226	0	0	1	83	1.19048	226	0	0	3	81	3.57143	226	0	0	0	42	0	226	0	0	1	41	2.38095	226	0	0	1	83	1.19048	226	0	0	3	81	3.57143	226	0	0	0	42	0	226	0	0	2	40	4.7619	226	0
227	0	0	1	82	1.20482	227	0	0	2	81	2.40964	227	0	0	0	42	0	227	0	0	0	42	0	227	0	0	1	82	1.20482	227	0	0	1	82	1.20482	227	0	0	0	42	0	227	0	0	0	42	0	227	0
228	0	0	1	85	1.16279	228	0	0	1	85	1.16279	228	0	0	0	43	0	228	0	0	0	43	0	228	0	0	1	85	1.16279	228	0	0	1	85	1.16279	228	0	0	0	43	0	228	0	0	0	43	0	228	0
229	0	0	1	80	1.23457	229	0	0	1	80	1.23457	229	0	0	0	41	0	229	0	0	0	41	0	229	0	0	1	80	1.23457	229	0	0	1	80	1.23457	229	0	0	0	41	0	229	0	0	0	41	0	229	0
230	0	0	2	74	2.63158	230	0	0	2	74	2.63158	230	0	0	1	37	2.63158	230	0	0	1	37	2.63158	230	0	0	3	73	3.94737	230	0	0	2	74	2.63158	230	0	0	1	37	2.63158	230	0	0	0	38	0	230	0
231	0	0	2	76	2.5641	231	0	0	3	75	3.84615	231	0	0	3	36	7.69231	231	0	0	5	34	12.8205	231	0	0	6	72	7.69231	231	0	0	4	74	5.12821	231	0	0	6	33	15.3846	231	0	0	5	34	12.8205	231	0
232	0	0	1	78	1.26582	232	0	0	3	76	3.79747	232	0	0	0	40	0	232	0	0	0	40	0	232	0	0	1	78	1.26582	232	0	0	3	76	3.79747	232	0	0	0	40	0	232	0	0	0	40	0	232	0
233	0	0	10	69	12.6582	233	0	0	9	70	11.3924	233	0	0	2	38	5	233	0	0	3	37	7.5	233	0	0	10	69	12.6582	233	0	0	6	73	7.59494	233	0	0	3	37	7.5	233	0	0	2	38	5	233	0
234	0	0	4	75	5.06329	234	0	0	1	78	1.26582	234	0	0	3	37	7.5	234	0	0	2	38	5	234	0	0	4	75	5.06329	234	0	0	2	77	2.53165	234	0	0	3	37	7.5	234	0	0	2	38	5	234	0
235	0	0	7	73	8.75	235	0	0	6	74	7.5	235	0	0	2	38	5	235	0	0	1	39	2.5	235	0	0	9	71	11.25	235	0	0	9	71	11.25	235	0	0	3	37	7.5	235	0	0	5	35	12.5	235	0
236	0	0	6	72	7.69231	236	0	0	4	74	5.12821	236	0	0	2	37	5.12821	236	0	0	3	36	7.69231	236	0	0	8	70	10.2564	236	0	0	5	73	6.41026	236	0	0	4	35	10.2564	236	0	0	3	36	7.69231	236	0
237	0	0	5	74	6.32911	237	0	0	4	75	5.06329	237	0	0	3	37	7.5	237	0	0	1	39	2.5	237	0	0	6	73	7.59494	237	0	0	5	74	6.32911	237	0	0	3	37	7.5	237	0	0	4	36	10	237	0
238	0	0	4	76	5	238	0	0	5	75	6.25	238	0	0	0	40	0	238	0	0	0	40	0	238	0	0	5	75	6.25	238	0	0	6	74	7.5	238	0	0	0	40	0	238	0	0	0	40	0	238	0
239	0	0	0	76	0	239	0	0	0	76	0	239	0	0	0	38	0	239	0	0	0	38	0	239	0	0	0	76	0	239	0	0	0	76	0	239	0	0	0	38	0	239	0	0	0	38	0	239	0
240	0	0	1	76	1.2987	240	0	0	1	76	1.2987	240	0	0	0	39	0	240	0	0	0	39	0	240	0	0	1	76	1.2987	240	0	0	1	76	1.2987	240	0	0	0	39	0	240	0	0	0	39	0	240	0
241	0	0	0	81	0	241	0	0	0	81	0	241	0	0	0	41	0	241	0	0	0	41	0	241	0	0	0	81	0	241	0	0	0	81	0	241	0	0	0	41	0	241	0	0	0	41	0	241	0
242	0	0	0	79	0	242	0	0	0	79	0	242	0	0	0	40	0	242	0	0	0	40	0	242	0	0	0	79	0	242	0	0	0	79	0	242	0	0	0	40	0	242	0	0	0	40	0	242	0
243	0	0	1	79	1.25	243	0	0	4	76	5	243	0	0	0	40	0	243	0	0	0	40	0	243	0	0	1	79	1.25	243	0	0	4	76	5	243	0	0	0	40	0	243	0	0	0	40	0	243	0
244	0	0	8	66	10.8108	244	0	0	9	65	12.1622	244	0	0	0	37	0	244	0	0	1	36	2.7027	244	0	0	9	65	12.1622	244	0	0	10	64	13.5135	244	0	0	0	37	0	244	0	0	1	36	2.7027	244	0
245	0	0	18	60	23.0769	245	0	0	25	53	32.0513	245	0	0	8	31	20.5128	245	0	0	11	28	28.2051	245	0	0	19	59	24.359	245	0	0	31	47	39.7436	245	0	0	10	29	25.641	245	0	0	13	26	33.3333	245	0
246	0	0	4	70	5.40541	246	0	0	4	70	5.40541	246	0	0	0	37	0	246	0	0	1	36	2.7027	246	0	0	4	70	5.40541	246	0	0	5	69	6.75676	246	0	0	0	37	0	246	0	0	1	36	2.7027	246	0
247	0	0	7	69	9.21053	247	0	0	8	68	10.5263	247	0	0	1	37	2.63158	247	0	0	3	35	7.89474	247	0	0	8	68	10.5263	247	0	0	11	65	14.4737	247	0	0	1	37	2.63158	247	0	0	5	33	13.1579	247	0
248	0	0	11	63	14.8649	248	0	0	13	61	17.5676	248	0	0	1	36	2.7027	248	0	0	1	36	2.7027	248	0	0	11	63	14.8649	248	0	0	15	59	20.2703	248	0	0	1	36	2.7027	248	0	0	2	35	5.40541	248	0
249	0	0	0	77	0	249	0	0	2	75	2.5974	249	0	0	0	39	0	249	0	0	1	38	2.5641	249	0	0	0	77	0	249	0	0	5	72	6.49351	249	0	0	0	39	0	249	0	0	0	39	0	249	0
250	0	0	7	67	9.45946	250	0	0	8	66	10.8108	250	0	0	9	28	24.3243	250	0	0	7	30	18.9189	250	0	0	11	63	14.8649	250	0	0	15	59	20.2703	250	0	0	9	28	24.3243	250	0	0	7	30	18.9189	250	0
251	0	0	13	63	17.1053	251	0	0	22	54	28.9474	251	0	0	14	24	36.8421	251	0	0	13	25	34.2105	251	0	0	19	57	25	251	0	0	28	48	36.8421	251	0	0	15	23	39.4737	251	0	1	20	18	52.6316	251	0
252	0	0	6	69	8	252	0	0	7	68	9.33333	252	0	0	4	34	10.5263	252	0	0	7	31	18.4211	252	0	0	7	68	9.33333	252	0	0	6	69	8	252	0	0	4	34	10.5263	252	0	0	3	35	7.89474	252	0
253	0	0	6	65	8.4507	253	0	0	6	65	8.4507	253	0	0	7	29	19.4444	253	0	0	4	32	11.1111	253	0	0	6	65	8.4507	253	0	0	11	60	15.493	253	0	0	7	29	19.4444	253	0	0	5	31	13.8889	253	0
254	0	0	8	65	10.9589	254	0	0	11	62	15.0685	254	0	0	5	32	13.5135	254	0	0	3	34	8.10811	254	0	0	12	61	16.4384	254	0	0	20	53	27.3973	254	0	0	6	31	16.2162	254	0	0	4	33	10.8108	254	0
255	0	0	8	63	11.2676	255	0	0	10	61	14.0845	255	0	0	4	32	11.1111	255	0	0	3	33	8.33333	255	0	0	9	62	12.6761	255	0	0	17	54	23.9437	255	0	0	6	30	16.6667	255	0	0	6	30	16.6667	255	0
256	0	0	2	70	2.77778	256	0	0	2	70	2.77778	256	0	0	0	36	0	256	0	0	0	36	0	256	0	0	3	69	4.16667	256	0	0	1	71	1.38889	256	0	0	0	36	0	256	0	0	0	36	0	256	0
257	0	0	2	71	2.73973	257	0	0	3	70	4.10959	257	0	0	0	37	0	257	0	0	0	37	0	257	0	0	2	71	2.73973	257	0	0	4	69	5.47945	257	0	0	0	37	0	257	0	0	0	37	0	257	0
258	0	0	3	68	4.22535	258	0	0	7	64	9.85915	258	0	0	2	34	5.55556	258	0	0	1	35	2.77778	258	0	0	3	68	4.22535	258	0	0	16	55	22.5352	258	0	0	3	33	8.33333	258	0	0	3	33	8.33333	258	0
259	0	0	4	68	5.55556	259	0	0	4	68	5.55556	259	0	0	4	32	11.1111	259	0	0	3	33	8.33333	259	0	0	4	68	5.55556	259	0	0	4	68	5.55556	259	0	0	4	32	11.1111	259	0	0	3	33	8.33333	259	0
260	0	0	11	61	15.2778	260	0	0	14	58	19.4444	260	0	0	8	28	22.2222	260	0	0	8	28	22.2222	260	0	0	13	59	18.0556	260	0	0	22	50	30.5556	260	0	0	10	26	27.7778	260	0	0	10	26	27.7778	260	0
261	0	0	8	61	11.5942	261	0	0	7	62	10.1449	261	0	0	5	30	14.2857	261	0	0	3	32	8.57143	261	0	0	9	60	13.0435	261	0	0	6	63	8.69565	261	0	0	6	29	17.1429	261	0	0	5	30	14.2857	261	0
262	0	0	0	66	0	262	0	0	2	64	3.0303	262	0	0	0	33	0	262	0	0	1	32	3.0303	262	0	0	0	66	0	262	0	0	4	62	6.06061	262	0	0	0	33	0	262	0	0	1	32	3.0303	262	0
263	0	0	8	61	11.5942	263	0	0	6	63	8.69565	263	0	0	6	29	17.1429	263	0	0	5	30	14.2857	263	0	0	8	61	11.5942	263	0	0	10	59	14.4928	263	0	0	6	29	17.1429	263	0	0	5	30	14.2857	263	0
264	0	0	9	61	12.8571	264	0	0	10	60	14.2857	264	0	0	9	26	25.7143	264	0	0	6	29	17.1429	264	0	0	10	60	14.2857	264	0	0	11	59	15.7143	264	0	0	10	25	28.5714	264	0	0	10	25	28.5714	264	0
265	0	0	2	68	2.85714	265	0	0	3	67	4.28571	265	0	0	0	35	0	265	0	0	0	35	0	265	0	0	3	67	4.28571	265	0	0	4	66	5.71429	265	0	0	1	34	2.85714	265	0	0	0	35	0	265	0
266	0	0	4	62	6.06061	266	0	0	6	60	9.09091	266	0	0	0	33	0	266	0	0	1	32	3.0303	266	0	0	6	60	9.09091	266	0	0	10	56	15.1515	266	0	0	0	33	0	266	0	0	2	31	6.06061	266	0
267	0	0	5	64	7.24638	267	0	0	5	64	7.24638	267	0	0	0	35	0	267	0	0	0	35	0	267	0	0	6	63	8.69565	267	0	0	11	58	15.942	267	0	0	0	35	0	267	0	0	0	35	0	267	0
268	0	0	6	62	8.82353	268	0	0	12	56	17.6471	268	0	0	4	30	11.7647	268	0	0	7	27	20.5882	268	0	0	7	61	10.2941	268	0	0	12	56	17.6471	268	0	0	5	29	14.7059	268	0	0	10	24	29.4118	268	0
269	0	0	4	64	5.88235	269	0	0	0	68	0	269	0	0	0	34	0	269	0	0	2	32	5.88235	269	0	0	4	64	5.88235	269	0	0	9	59	13.2353	269	0	0	0	34	0	269	0	0	0	34	0	269	0
270	0	0	0	67	0	270	0	0	8	59	11.9403	270	0	0	1	33	2.94118	270	0	0	0	34	0	270	0	0	1	66	1.49254	270	0	0	9	58	13.4328	270	0	0	1	33	2.94118	270	0	0	0	34	0	270	0
271	0	0	8	60	11.7647	271	0	0	10	58	14.7059	271	0	0	8	26	23.5294	271	0	0	9	25	26.4706	271	0	0	11	57	16.1765	271	0	0	11	57	16.1765	271	0	0	11	23	32.3529	271	0	0	12	22	35.2941	271	0
272	0	0	3	60	4.7619	272	0	0	8	55	12.6984	272	0	0	4	28	12.5	272	0	0	6	26	18.75	272	0	0	4	59	6.34921	272	0	0	11	52	17.4603	272	0	0	5	27	15.625	272	0	0	7	25	21.875	272	0
273	0	0	0	67	0	273	0	0	3	64	4.47761	273	0	0	0	34	0	273	0	0	2	32	5.88235	273	0	0	1	66	1.49254	273	0	0	4	63	5.97015	273	0	0	0	34	0	273	0	0	1	33	2.94118	273	0
274	0	0	0	62	0	274	0	0	0	62	0	274	0	0	0	31	0	274	0	0	0	31	0	274	0	0	0	62	0	274	0	0	0	62	0	274	0	0	0	31	0	274	0	0	0	31	0	274	0
275	0	0	0	63	0	275	0	0	0	63	0	275	0	0	0	32	0	275	0	0	0	32	0	275	0	0	0	63	0	275	0	0	0	63	0	275	0	0	0	32	0	275	0	0	0	32	0	275	0
276	0	0	2	64	3.0303	276	0	0	3	63	4.54545	276	0	0	1	32	3.0303	276	0	0	2	31	6.06061	276	0	0	2	64	3.0303	276	0	0	4	62	6.06061	276	0	0	1	32	3.0303	276	0	0	1	32	3.0303	276	0
277	0	0	0	54	0	277	0	0	0	54	0	277	0	0	0	27	0	277	0	0	0	27	0	277	0	0	0	54	0	277	0	0	0	54	0	277	0	0	0	27	0	277	0	0	0	27	0	277	0
278	0	0	0	54	0	278	0	0	0	54	0	278	0	0	0	27	0	278	0	0	0	27	0	278	0	0	0	54	0	278	0	0	0	54	0	278	0	0	0	27	0	278	0	0	0	27	0	278	0
279	0	0	0	53	0	279	0	0	0	53	0	279	0	0	0	27	0	279	0	0	0	27	0	279	0	0	0	53	0	279	0	0	0	53	0	279	0	0	0	27	0	279	0	0	0	27	0	279	0
280	0	0	0	53	0	280	0	0	0	53	0	280	0	0	0	27	0	280	0	0	0	27	0	280	0	0	0	53	0	280	0	0	0	53	0	280	0	0	0	27	0	280	0	0	0	27	0	280	0
281	0	0	0	53	0	281	0	0	1	52	1.88679	281	0	0	0	27	0	281	0	0	0	27	0	281	0	0	0	53	0	281	0	0	1	52	1.88679	281	0	0	1	26	3.7037	281	0	0	0	27	0	281	0
282	0	0	0	50	0	282	0	0	0	50	0	282	0	0	0	25	0	282	0	0	0	25	0	282	0	0	0	50	0	282	0	0	0	50	0	282	0	0	0	25	0	282	0	0	0	25	0	282	0
283	0	0	1	52	1.88679	283	0	0	1	52	1.88679	283	0	0	0	27	0	283	0	0	0	27	0	283	0	0	1	52	1.88679	283	0	0	1	52	1.88679	283	0	0	0	27	0	283	0	0	0	27	0	283	0
284	0	0	0	54	0	284	0	0	0	54	0	284	0	0	0	27	0	284	0	0	0	27	0	284	0	0	0	54	0	284	0	0	0	54	0	284	0	0	0	27	0	284	0	0	0	27	0	284	0
285	0	0	0	51	0	285	0	0	0	51	0	285	0	0	0	26	0	285	0	0	0	26	0	285	0	0	0	51	0	285	0	0	0	51	0	285	0	0	0	26	0	285	0	0	0	26	0	285	0
286	0	0	0	46	0	286	0	0	0	46	0	286	0	0	0	23	0	286	0	0	0	23	0	286	0	0	0	46	0	286	0	0	0	46	0	286	0	0	0	23	0	286	0	0	0	23	0	286	0
287	0	0	0	49	0	287	0	0	1	48	2.04082	287	0	0	0	25	0	287	0	0	0	25	0	287	0	0	0	49	0	287	0	0	1	48	2.04082	287	0	0	0	25	0	287	0	0	0	25	0	287	0
288	0	0	0	49	0	288	0	0	0	49	0	288	0	0	0	25	0	288	0	0	0	25	0	288	0	0	0	49	0	288	0	0	0	49	0	288	0	0	0	25	0	288	0	0	0	25	0	288	0
289	0	0	0	50	0	289	0	0	0	50	0	289	0	0	0	25	0	289	0	0	0	25	0	289	0	0	0	50	0	289	0	0	0	50	0	289	0	0	0	25	0	289	0	0	0	25	0	289	0
290	0	0	0	51	0	290	0	0	0	51	0	290	0	0	0	26	0	290	0	0	0	26	0	290	0	0	0	51	0	290	0	0	1	50	1.96078	290	0	0	0	26	0	290	0	0	1	25	3.84615	290	0
291	0	0	0	50	0	291	0	0	0	50	0	291	0	0	0	25	0	291	0	0	0	25	0	291	0	0	0	50	0	291	0	0	0	50	0	291	0	0	0	25	0	291	0	0	0	25	0	291	0
292	0	0	0	49	0	292	0	0	0	49	0	292	0	0	0	25	0	292	0	0	0	25	0	292	0	0	0	49	0	292	0	0	0	49	0	292	0	0	0	25	0	292	0	0	0	25	0	292	0
293	0	0	0	47	0	293	0	0	0	47	0	293	0	0	0	24	0	293	0	0	0	24	0	293	0	0	0	47	0	293	0	0	0	47	0	293	0	0	0	24	0	293	0	0	0	24	0	293	0
294	0	0	0	49	0	294	0	0	0	49	0	294	0	0	0	25	0	294	0	0	0	25	0	294	0	0	0	49	0	294	0	0	0	49	0	294	0	0	0	25	0	294	0	0	0	25	0	294	0
295	0	0	0	51	0	295	0	0	0	51	0	295	0	0	0	26	0	295	0	0	0	26	0	295	0	0	0	51	0	295	0	0	0	51	0	295	0	0	0	26	0	295	0	0	0	26	0	295	0
296	0	0	0	50	0	296	0	0	0	50	0	296	0	0	0	25	0	296	0	0	0	25	0	296	0	0	0	50	0	296	0	0	0	50	0	296	0	0	0	25	0	296	0	0	0	25	0	296	0
297	0	0	0	50	0	297	0	0	0	50	0	297	0	0	0	25	0	297	0	0	0	25	0	297	0	0	0	50	0	297	0	0	0	50	0	297	0	0	0	25	0	297	0	0	0	25	0	297	0
298	0	0	0	48	0	298	0	0	0	48	0	298	0	0	0	24	0	298	0	0	0	24	0	298	0	0	0	48	0	298	0	0	0	48	0	298	0	0	0	24	0	298	0	0	0	24	0	298	0
299	0	0	0	49	0	299	0	0	0	49	0	299	0	0	0	25	0	299	0	0	0	25	0	299	0	0	0	49	0	299	0	0	0	49	0	299	0	0	0	25	0	299	0	0	0	25	0	299	0
300	0	0	0	47	0	300	0	0	0	47	0	300	0	0	0	24	0	300	0	0	0	24	0	300	0	0	0	47	0	300	0	0	0	47	0	300	0	0	0	24	0	300	0	0	0	24	0	300	0
301	0	0	0	49	0	301	0	0	0	49	0	301	0	0	0	25	0	301	0	0	0	25	0	301	0	0	0	49	0	301	0	0	0	49	0	301	0	0	0	25	0	301	0	0	0	25	0	301	0
302	0	0	0	49	0	302	0	0	0	49	0	302	0	0	0	25	0	302	0	0	0	25	0	302	0	0	0	49	0	302	0	0	0	49	0	302	0	0	0	25	0	302	0	0	0	25	0	302	0
303	0	0	0	49	0	303	0	0	0	49	0	303	0	0	0	25	0	303	0	0	0	25	0	303	0	0	0	49	0	303	0	0	0	49	0	303	0	0	0	25	0	303	0	0	0	25	0	303	0
304	0	0	0	46	0	304	0	0	0	46	0	304	0	0	0	23	0	304	0	0	0	23	0	304	0	0	0	46	0	304	0	0	0	46	0	304	0	0	0	23	0	304	0	0	0	23	0	304	0
305	0	0	0	45	0	305	0	0	0	45	0	305	0	0	0	23	0	305	0	0	0	23	0	305	0	0	0	45	0	305	0	0	0	45	0	305	0	0	0	23	0	305	0	0	0	23	0	305	0
306	0	0	0	47	0	306	0	0	0	47	0	306	0	0	0	24	0	306	0	0	0	24	0	306	0	0	0	47	0	306	0	0	0	47	0	306	0	0	0	24	0	306	0	0	0	24	0	306	0
307	0	0	0	43	0	307	0	0	0	43	0	307	0	0	0	22	0	307	0	0	0	22	0	307	0	0	0	43	0	307	0	0	0	43	0	307	0	0	0	22	0	307	0	0	0	22	0	307	0
308	0	0	0	48	0	308	0	0	0	48	0	308	0	0	0	24	0	308	0	0	0	24	0	308	0	0	0	48	0	308	0	0	0	48	0	308	0	0	0	24	0	308	0	0	0	24	0	308	0
309	0	0	0	49	0	309	0	0	0	49	0	309	0	0	0	25	0	309	0	0	0	25	0	309	0	0	0	49	0	309	0	0	0	49	0	309	0	0	0	25	0	309	0	0	0	25	0	309	0
310	0	0	0	47	0	310	0	0	0	47	0	310	0	0	0	24	0	310	0	0	0	24	0	310	0	0	0	47	0	310	0	0	0	47	0	310	0	0	0	24	0	310	0	0	0	24	0	310	0
311	0	0	0	48	0	311	0	0	0	48	0	311	0	0	0	24	0	311	0	0	0	24	0	311	0	0	0	48	0	311	0	0	0	48	0	311	0	0	0	24	0	311	0	0	0	24	0	311	0
312	0	0	0	49	0	312	0	0	0	49	0	312	0	0	0	25	0	312	0	0	0	25	0	312	0	0	0	49	0	312	0	0	0	49	0	312	0	0	0	25	0	312	0	0	0	25	0	312	0
313	0	0	0	48	0	313	0	0	0	48	0	313	0	0	0	24	0	313	0	0	0	24	0	313	0	0	0	48	0	313	0	0	0	48	0	313	0	0	0	24	0	313	0	0	0	24	0	313	0
314	0	0	0	45	0	314	0	0	0	45	0	314	0	0	0	23	0	314	0	0	0	23	0	314	0	0	0	45	0	314	0	0	0	45	0	314	0	0	0	23	0	314	0	0	0	23	0	314	0
315	0	0	0	47	0	315	0	0	0	47	0	315	0	0	0	24	0	315	0	0	0	24	0	315	0	0	0	47	0	315	0	0	0	47	0	315	0	0	0	24	0	315	0	0	0	24	0	315	0
316	0	0	0	47	0	316	0	0	0	47	0	316	0	0	0	24	0	316	0	0	0	24	0	316	0	0	0	47	0	316	0	0	0	47	0	316	0	0	0	24	0	316	0	0	0	24	0	316	0
317	0	0	0	48	0	317	0	0	0	48	0	317	0	0	0	24	0	317	0	0	0	24	0	317	0	0	0	48	0	317	0	0	0	48	0	317	0	0	0	24	0	317	0	0	0	24	0	317	0
318	0	0	0	47	0	318	0	0	0	47	0	318	0	0	0	24	0	318	0	0	0	24	0	318	0	0	0	47	0	318	0	0	0	47	0	318	0	0	0	24	0	318	0	0	0	24	0	318	0
319	0	0	0	46	0	319	0	0	0	46	0	319	0	0	0	23	0	319	0	0	0	23	0	319	0	0	0	46	0	319	0	0	0	46	0	319	0	0	0	23	0	319	0	0	0	23	0	319	0
320	0	0	0	43	0	320	0	0	0	43	0	320	0	0	0	22	0	320	0	0	0	22	0	320	0	0	0	43	0	320	0	0	0	43	0	320	0	0	0	22	0	320	0	0	0	22	0	320	0
321	0	0	0	46	0	321	0	0	0	46	0	321	0	0	0	23	0	321	0	0	0	23	0	321	0	0	0	46	0	321	0	0	0	46	0	321	0	0	0	23	0	321	0	0	0	23	0	321	0
322	0	0	0	45	0	322	0	0	0	45	0	322	0	0	0	23	0	322	0	0	0	23	0	322	0	0	0	45	0	322	0	0	0	45	0	322	0	0	0	23	0	322	0	0	0	23	0	322	0
323	0	0	0	43	0	323	0	0	2	41	4.65116	323	0	0	0	22	0	323	0	0	0	22	0	323	0	0	0	43	0	323	0	0	0	43	0	323	0	0	0	22	0	323	0	0	0	22	0	323	0
324	0	0	0	45	0	324	0	0	0	45	0	324	0	0	0	23	0	324	0	0	0	23	0	324	0	0	0	45	0	324	0	0	0	45	0	324	0	0	0	23	0	324	0	0	0	23	0	324	0
325	0	0	0	44	0	325	0	0	0	44	0	325	0	0	0	22	0	325	0	0	0	22	0	325	0	0	0	44	0	325	0	0	0	44	0	325	0	0	0	22	0	325	0	0	0	22	0	325	0
326	0	0	0	44	0	326	0	0	0	44	0	326	0	0	0	22	0	326	0	0	0	22	0	326	0	0	0	44	0	326	0	0	0	44	0	326	0	0	0	22	0	326	0	0	0	22	0	326	0
327	0	0	0	46	0	327	0	0	0	46	0	327	0	0	0	23	0	327	0	0	0	23	0	327	0	0	0	46	0	327	0	0	0	46	0	327	0	0	0	23	0	327	0	0	0	23	0	327	0
328	0	0	0	43	0	328	0	0	0	43	0	328	0	0	0	22	0	328	0	0	0	22	0	328	0	0	0	43	0	328	0	0	0	43	0	328	0	0	0	22	0	328	0	0	0	22	0	328	0
329	0	0	0	43	0	329	0	0	0	43	0	329	0	0	0	22	0	329	0	0	0	22	0	329	0	0	0	43	0	329	0	0	0	43	0	329	0	0	0	22	0	329	0	0	0	22	0	329	0
330	0	0	9	38	19.1489	330	0	0	8	39	17.0213	330	0	0	5	19	20.8333	330	0	0	8	16	33.3333	330	0	0	9	38	19.1489	330	0	0	4	43	8.51064	330	0	0	5	19	20.8333	330	0	0	2	22	8.33333	330	0
331	0	0	13	33	28.2609	331	0	1	23	23	50	331	0	0	0	23	0	331	0	0	1	22	4.34783	331	0	0	16	30	34.7826	331	0	0	22	24	47.8261	331	0	0	0	23	0	331	0	0	0	23	0	331	0
332	0	0	3	40	6.97674	332	0	0	2	41	4.65116	332	0	0	0	22	0	332	0	0	0	22	0	332	0	0	3	40	6.97674	332	0	0	12	31	27.907	332	0	0	0	22	0	332	0	0	0	22	0	332	0
333	0	0	5	41	10.8696	333	0	0	8	38	17.3913	333	0	0	0	23	0	333	0	0	0	23	0	333	0	0	6	40	13.0435	333	0	0	10	36	21.7391	333	0	0	0	23	0	333	0	0	0	23	0	333	0
334	0	0	0	44	0	334	0	0	1	43	2.27273	334	0	0	0	22	0	334	0	0	0	22	0	334	0	0	1	43	2.27273	334	0	0	1	43	2.27273	334	0	0	0	22	0	334	0	0	0	22	0	334	0
335	0	0	0	45	0	335	0	0	0	45	0	335	0	0	0	23	0	335	0	0	0	23	0	335	0	0	0	45	0	335	0	0	0	45	0	335	0	0	0	23	0	335	0	0	0	23	0	335	0
336	0	0	0	45	0	336	0	0	0	45	0	336	0	0	0	23	0	336	0	0	0	23	0	336	0	0	0	45	0	336	0	0	1	44	2.22222	336	0	0	0	23	0	336	0	0	0	23	0	336	0
337	0	0	8	38	17.3913	337	0	0	3	43	6.52174	337	0	0	0	23	0	337	0	0	0	23	0	337	0	0	9	37	19.5652	337	0	0	3	43	6.52174	337	0	0	0	23	0	337	0	0	0	23	0	337	0
338	0	0	1	44	2.22222	338	0	0	5	40	11.1111	338	0	0	0	23	0	338	0	0	0	23	0	338	0	0	1	44	2.22222	338	0	0	5	40	11.1111	338	0	0	0	23	0	338	0	0	0	23	0	338	0
339	0	0	0	46	0	339	0	0	0	46	0	339	0	0	0	23	0	339	0	0	0	23	0	339	0	0	0	46	0	339	0	0	4	42	8.69565	339	0	0	0	23	0	339	0	0	0	23	0	339	0
340	0	0	0	45	0	340	0	0	0	45	0	340	0	0	0	23	0	340	0	0	0	23	0	340	0	0	0	45	0	340	0	0	0	45	0	340	0	0	0	23	0	340	0	0	0	23	0	340	0
[truncated: 22 more columns]

## Sheet: dvi22
A.nt						A.fs						A.df						A.fs.df						B.nt						B.fs						B.df						B.fs.df						C.nt
doy	obs	pred	nr_true	nr_false	perc	doy	obs	pred	nr_true	nr_false	perc	doy	obs	pred	nr_true	nr_false	perc	doy	obs	pred	nr_true	nr_false	perc	doy	obs	pred	nr_true	nr_false	perc	doy	obs	pred	nr_true	nr_false	perc	doy	obs	pred	nr_true	nr_false	perc	doy	obs	pred	nr_true	nr_false	perc	doy	obs
1	0	0	0	42	0	1	0	0	0	42	0	1	0	0	0	21	0	1	0	0	0	21	0	1	0	0	0	42	0	1	0	0	0	42	0	1	0	0	0	21	0	1	0	0	0	21	0	1	0
2	0	0	0	42	0	2	0	0	0	42	0	2	0	0	0	21	0	2	0	0	0	21	0	2	0	0	0	42	0	2	0	0	0	42	0	2	0	0	0	21	0	2	0	0	0	21	0	2	0
3	0	0	0	42	0	3	0	0	0	42	0	3	0	0	0	21	0	3	0	0	0	21	0	3	0	0	0	42	0	3	0	0	0	42	0	3	0	0	0	21	0	3	0	0	0	21	0	3	0
4	0	0	0	43	0	4	0	0	0	43	0	4	0	0	0	22	0	4	0	0	0	22	0	4	0	0	0	43	0	4	0	0	0	43	0	4	0	0	0	22	0	4	0	0	0	22	0	4	0
5	0	0	0	41	0	5	0	0	0	41	0	5	0	0	0	21	0	5	0	0	0	21	0	5	0	0	0	41	0	5	0	0	0	41	0	5	0	0	0	21	0	5	0	0	0	21	0	5	0
6	0	0	0	42	0	6	0	0	0	42	0	6	0	0	0	21	0	6	0	0	0	21	0	6	0	0	0	42	0	6	0	0	0	42	0	6	0	0	0	21	0	6	0	0	0	21	0	6	0
7	0	0	0	42	0	7	0	0	0	42	0	7	0	0	0	21	0	7	0	0	0	21	0	7	0	0	0	42	0	7	0	0	0	42	0	7	0	0	0	21	0	7	0	0	0	21	0	7	0
8	0	0	0	44	0	8	0	0	0	44	0	8	0	0	0	22	0	8	0	0	0	22	0	8	0	0	0	44	0	8	0	0	0	44	0	8	0	0	0	22	0	8	0	0	0	22	0	8	0
18	0	0	0	8	0	18	0	0	0	8	0	18	0	0	0	4	0	18	0	0	0	4	0	18	0	0	0	8	0	18	0	0	0	8	0	18	0	0	0	4	0	18	0	0	0	4	0	18	0
19	0	0	0	42	0	19	0	0	0	42	0	19	0	0	0	21	0	19	0	0	0	21	0	19	0	0	0	42	0	19	0	0	0	42	0	19	0	0	0	21	0	19	0	0	0	21	0	19	0
20	0	0	0	44	0	20	0	0	0	44	0	20	0	0	0	22	0	20	0	0	0	22	0	20	0	0	0	44	0	20	0	0	0	44	0	20	0	0	0	22	0	20	0	0	0	22	0	20	0
21	0	0	0	44	0	21	0	0	0	44	0	21	0	0	0	22	0	21	0	0	0	22	0	21	0	0	0	44	0	21	0	0	0	44	0	21	0	0	0	22	0	21	0	0	0	22	0	21	0
22	0	0	0	44	0	22	0	0	0	44	0	22	0	0	0	22	0	22	0	0	0	22	0	22	0	0	0	44	0	22	0	0	0	44	0	22	0	0	0	22	0	22	0	0	0	22	0	22	0
23	0	0	0	44	0	23	0	0	0	44	0	23	0	0	0	22	0	23	0	0	0	22	0	23	0	0	0	44	0	23	0	0	0	44	0	23	0	0	0	22	0	23	0	0	0	22	0	23	0
24	0	0	0	43	0	24	0	0	0	43	0	24	0	0	0	22	0	24	0	0	0	22	0	24	0	0	0	43	0	24	0	0	0	43	0	24	0	0	0	22	0	24	0	0	0	22	0	24	0
25	0	0	0	42	0	25	0	0	0	42	0	25	0	0	0	21	0	25	0	0	0	21	0	25	0	0	0	42	0	25	0	0	0	42	0	25	0	0	0	21	0	25	0	0	0	21	0	25	0
26	0	0	0	43	0	26	0	0	0	43	0	26	0	0	0	22	0	26	0	0	0	22	0	26	0	0	0	43	0	26	0	0	0	43	0	26	0	0	0	22	0	26	0	0	0	22	0	26	0
27	0	0	0	42	0	27	0	0	0	42	0	27	0	0	0	21	0	27	0	0	0	21	0	27	0	0	0	42	0	27	0	0	0	42	0	27	0	0	0	21	0	27	0	0	0	21	0	27	0
28	0	0	0	42	0	28	0	0	0	42	0	28	0	0	0	21	0	28	0	0	0	21	0	28	0	0	0	42	0	28	0	0	0	42	0	28	0	0	0	21	0	28	0	0	0	21	0	28	0
29	0	0	0	44	0	29	0	0	0	44	0	29	0	0	0	22	0	29	0	0	0	22	0	29	0	0	0	44	0	29	0	0	0	44	0	29	0	0	0	22	0	29	0	0	0	22	0	29	0
30	0	0	0	44	0	30	0	0	0	44	0	30	0	0	0	22	0	30	0	0	0	22	0	30	0	0	0	44	0	30	0	0	0	44	0	30	0	0	0	22	0	30	0	0	0	22	0	30	0
31	0	0	0	45	0	31	0	0	0	45	0	31	0	0	0	23	0	31	0	0	0	23	0	31	0	0	0	45	0	31	0	0	0	45	0	31	0	0	0	23	0	31	0	0	0	23	0	31	0
32	0	0	0	43	0	32	0	0	0	43	0	32	0	0	0	22	0	32	0	0	0	22	0	32	0	0	0	43	0	32	0	0	0	43	0	32	0	0	0	22	0	32	0	0	0	22	0	32	0
33	0	0	0	45	0	33	0	0	0	45	0	33	0	0	0	23	0	33	0	0	0	23	0	33	0	0	0	45	0	33	0	0	0	45	0	33	0	0	0	23	0	33	0	0	0	23	0	33	0
34	0	0	0	45	0	34	0	0	0	45	0	34	0	0	0	23	0	34	0	0	0	23	0	34	0	0	0	45	0	34	0	0	0	45	0	34	0	0	0	23	0	34	0	0	0	23	0	34	0
35	0	0	0	45	0	35	0	0	0	45	0	35	0	0	0	23	0	35	0	0	0	23	0	35	0	0	0	45	0	35	0	0	0	45	0	35	0	0	0	23	0	35	0	0	0	23	0	35	0
36	0	0	0	45	0	36	0	0	0	45	0	36	0	0	0	23	0	36	0	0	0	23	0	36	0	0	0	45	0	36	0	0	0	45	0	36	0	0	0	23	0	36	0	0	0	23	0	36	0
37	0	0	0	45	0	37	0	0	0	45	0	37	0	0	0	23	0	37	0	0	0	23	0	37	0	0	0	45	0	37	0	0	0	45	0	37	0	0	0	23	0	37	0	0	0	23	0	37	0
38	0	0	0	45	0	38	0	0	0	45	0	38	0	0	0	23	0	38	0	0	0	23	0	38	0	0	0	45	0	38	0	0	0	45	0	38	0	0	0	23	0	38	0	0	0	23	0	38	0
39	0	0	0	45	0	39	0	0	0	45	0	39	0	0	0	23	0	39	0	0	0	23	0	39	0	0	0	45	0	39	0	0	0	45	0	39	0	0	0	23	0	39	0	0	0	23	0	39	0
40	0	0	0	45	0	40	0	0	0	45	0	40	0	0	0	23	0	40	0	0	0	23	0	40	0	0	0	45	0	40	0	0	0	45	0	40	0	0	0	23	0	40	0	0	0	23	0	40	0
41	0	0	0	45	0	41	0	0	0	45	0	41	0	0	0	23	0	41	0	0	0	23	0	41	0	0	0	45	0	41	0	0	0	45	0	41	0	0	0	23	0	41	0	0	0	23	0	41	0
42	0	0	0	47	0	42	0	0	0	47	0	42	0	0	0	24	0	42	0	0	0	24	0	42	0	0	0	47	0	42	0	0	0	47	0	42	0	0	0	24	0	42	0	0	0	24	0	42	0
43	0	0	0	46	0	43	0	0	0	46	0	43	0	0	0	23	0	43	0	0	0	23	0	43	0	0	0	46	0	43	0	0	0	46	0	43	0	0	0	23	0	43	0	0	0	23	0	43	0
44	0	0	0	47	0	44	0	0	0	47	0	44	0	0	0	24	0	44	0	0	0	24	0	44	0	0	0	47	0	44	0	0	0	47	0	44	0	0	0	24	0	44	0	0	0	24	0	44	0
45	0	0	0	47	0	45	0	0	0	47	0	45	0	0	0	24	0	45	0	0	0	24	0	45	0	0	0	47	0	45	0	0	0	47	0	45	0	0	0	24	0	45	0	0	0	24	0	45	0
46	0	0	0	47	0	46	0	0	0	47	0	46	0	0	0	24	0	46	0	0	0	24	0	46	0	0	0	47	0	46	0	0	0	47	0	46	0	0	0	24	0	46	0	0	0	24	0	46	0
47	0	0	0	46	0	47	0	0	0	46	0	47	0	0	0	23	0	47	0	0	0	23	0	47	0	0	0	46	0	47	0	0	0	46	0	47	0	0	0	23	0	47	0	0	0	23	0	47	0
48	0	0	0	47	0	48	0	0	0	47	0	48	0	0	0	24	0	48	0	0	0	24	0	48	0	0	0	47	0	48	0	0	0	47	0	48	0	0	0	24	0	48	0	0	0	24	0	48	0
49	0	0	0	46	0	49	0	0	0	46	0	49	0	0	0	23	0	49	0	0	0	23	0	49	0	0	0	46	0	49	0	0	0	46	0	49	0	0	0	23	0	49	0	0	0	23	0	49	0
50	0	0	0	46	0	50	0	0	0	46	0	50	0	0	0	23	0	50	0	0	0	23	0	50	0	0	0	46	0	50	0	0	0	46	0	50	0	0	0	23	0	50	0	0	0	23	0	50	0
51	0	0	0	48	0	51	0	0	0	48	0	51	0	0	0	24	0	51	0	0	0	24	0	51	0	0	0	48	0	51	0	0	0	48	0	51	0	0	0	24	0	51	0	0	0	24	0	51	0
52	0	0	0	49	0	52	0	0	0	49	0	52	0	0	0	25	0	52	0	0	0	25	0	52	0	0	0	49	0	52	0	0	0	49	0	52	0	0	0	25	0	52	0	0	0	25	0	52	0
53	0	0	0	48	0	53	0	0	0	48	0	53	0	0	0	24	0	53	0	0	0	24	0	53	0	0	0	48	0	53	0	0	0	48	0	53	0	0	0	24	0	53	0	0	0	24	0	53	0
54	0	0	0	48	0	54	0	0	0	48	0	54	0	0	0	24	0	54	0	0	0	24	0	54	0	0	0	48	0	54	0	0	0	48	0	54	0	0	0	24	0	54	0	0	0	24	0	54	0
55	0	0	0	60	0	55	0	0	0	60	0	55	0	0	0	30	0	55	0	0	0	30	0	55	0	0	0	60	0	55	0	0	0	60	0	55	0	0	0	30	0	55	0	0	0	30	0	55	0
56	0	0	0	61	0	56	0	0	0	61	0	56	0	0	0	31	0	56	0	0	0	31	0	56	0	0	0	61	0	56	0	0	0	61	0	56	0	0	0	31	0	56	0	0	0	31	0	56	0
57	0	0	0	60	0	57	0	0	0	60	0	57	0	0	0	30	0	57	0	0	0	30	0	57	0	0	0	60	0	57	0	0	0	60	0	57	0	0	0	30	0	57	0	0	0	30	0	57	0
58	0	0	0	60	0	58	0	0	0	60	0	58	0	0	0	30	0	58	0	0	0	30	0	58	0	0	0	60	0	58	0	0	0	60	0	58	0	0	0	30	0	58	0	0	0	30	0	58	0
59	0	0	0	61	0	59	0	0	0	61	0	59	0	0	0	31	0	59	0	0	0	31	0	59	0	0	0	61	0	59	0	0	0	61	0	59	0	0	0	31	0	59	0	0	0	31	0	59	0
60	0	0	0	62	0	60	0	0	0	62	0	60	0	0	0	31	0	60	0	0	0	31	0	60	0	0	0	62	0	60	0	0	0	62	0	60	0	0	0	31	0	60	0	0	0	31	0	60	0
61	0	0	0	62	0	61	0	0	0	62	0	61	0	0	0	31	0	61	0	0	0	31	0	61	0	0	0	62	0	61	0	0	0	62	0	61	0	0	0	31	0	61	0	0	0	31	0	61	0
62	0	0	0	63	0	62	0	0	0	63	0	62	0	0	0	32	0	62	0	0	0	32	0	62	0	0	0	63	0	62	0	0	0	63	0	62	0	0	0	32	0	62	0	0	0	32	0	62	0
63	0	0	0	62	0	63	0	0	0	62	0	63	0	0	0	31	0	63	0	0	0	31	0	63	0	0	0	62	0	63	0	0	0	62	0	63	0	0	0	31	0	63	0	0	0	31	0	63	0
64	0	0	0	64	0	64	0	0	0	64	0	64	0	0	0	32	0	64	0	0	0	32	0	64	0	0	0	64	0	64	0	0	0	64	0	64	0	0	0	32	0	64	0	0	0	32	0	64	0
65	0	0	0	63	0	65	0	0	0	63	0	65	0	0	0	32	0	65	0	0	0	32	0	65	0	0	0	63	0	65	0	0	0	63	0	65	0	0	0	32	0	65	0	0	0	32	0	65	0
66	0	0	0	64	0	66	0	0	0	64	0	66	0	0	0	32	0	66	0	0	0	32	0	66	0	0	0	64	0	66	0	0	0	64	0	66	0	0	0	32	0	66	0	0	0	32	0	66	0
67	0	0	0	65	0	67	0	0	0	65	0	67	0	0	0	33	0	67	0	0	0	33	0	67	0	0	0	65	0	67	0	0	0	65	0	67	0	0	0	33	0	67	0	0	0	33	0	67	0
68	0	0	0	66	0	68	0	0	0	66	0	68	0	0	0	33	0	68	0	0	0	33	0	68	0	0	0	66	0	68	0	0	0	66	0	68	0	0	0	33	0	68	0	0	0	33	0	68	0
69	0	0	0	66	0	69	0	0	0	66	0	69	0	0	0	33	0	69	0	0	0	33	0	69	0	0	0	66	0	69	0	0	0	66	0	69	0	0	0	33	0	69	0	0	0	33	0	69	0
70	0	0	0	66	0	70	0	0	0	66	0	70	0	0	0	33	0	70	0	0	0	33	0	70	0	0	0	66	0	70	0	0	0	66	0	70	0	0	0	33	0	70	0	0	0	33	0	70	0
71	0	0	0	67	0	71	0	0	0	67	0	71	0	0	0	34	0	71	0	0	0	34	0	71	0	0	0	67	0	71	0	0	0	67	0	71	0	0	0	34	0	71	0	0	0	34	0	71	0
72	0	0	0	67	0	72	0	0	0	67	0	72	0	0	0	34	0	72	0	0	0	34	0	72	0	0	0	67	0	72	0	0	0	67	0	72	0	0	0	34	0	72	0	0	0	34	0	72	0
73	0	0	0	68	0	73	0	0	0	68	0	73	0	0	0	34	0	73	0	0	0	34	0	73	0	0	0	68	0	73	0	0	0	68	0	73	0	0	0	34	0	73	0	0	0	34	0	73	0
74	0	0	0	68	0	74	0	0	0	68	0	74	0	0	0	34	0	74	0	0	0	34	0	74	0	0	0	68	0	74	0	0	0	68	0	74	0	0	0	34	0	74	0	0	0	34	0	74	0
75	0	0	0	69	0	75	0	0	0	69	0	75	0	0	0	35	0	75	0	0	0	35	0	75	0	0	0	69	0	75	0	0	0	69	0	75	0	0	0	35	0	75	0	0	0	35	0	75	0
76	0	0	0	69	0	76	0	0	0	69	0	76	0	0	0	35	0	76	0	0	0	35	0	76	0	0	0	69	0	76	0	0	0	69	0	76	0	0	0	35	0	76	0	0	0	35	0	76	0
77	0	0	0	69	0	77	0	0	0	69	0	77	0	0	0	35	0	77	0	0	0	35	0	77	0	0	0	69	0	77	0	0	0	69	0	77	0	0	0	35	0	77	0	0	0	35	0	77	0
78	0	0	0	69	0	78	0	0	0	69	0	78	0	0	0	35	0	78	0	0	0	35	0	78	0	0	0	69	0	78	0	0	0	69	0	78	0	0	0	35	0	78	0	0	0	35	0	78	0
79	0	0	0	70	0	79	0	0	0	70	0	79	0	0	0	35	0	79	0	0	0	35	0	79	0	0	0	70	0	79	0	0	0	70	0	79	0	0	0	35	0	79	0	0	0	35	0	79	0
80	0	0	0	70	0	80	0	0	0	70	0	80	0	0	0	35	0	80	0	0	0	35	0	80	0	0	0	70	0	80	0	0	0	70	0	80	0	0	0	35	0	80	0	0	0	35	0	80	0
81	0	0	0	71	0	81	0	0	0	71	0	81	0	0	0	36	0	81	0	0	0	36	0	81	0	0	0	71	0	81	0	0	0	71	0	81	0	0	0	36	0	81	0	0	0	36	0	81	0
82	0	0	0	71	0	82	0	0	0	71	0	82	0	0	0	36	0	82	0	0	0	36	0	82	0	0	0	71	0	82	0	0	0	71	0	82	0	0	0	36	0	82	0	0	0	36	0	82	0
83	0	0	0	72	0	83	0	0	0	72	0	83	0	0	0	36	0	83	0	0	0	36	0	83	0	0	0	72	0	83	0	0	0	72	0	83	0	0	0	36	0	83	0	0	0	36	0	83	0
84	0	0	0	72	0	84	0	0	0	72	0	84	0	0	0	36	0	84	0	0	0	36	0	84	0	0	0	72	0	84	0	0	0	72	0	84	0	0	0	36	0	84	0	0	0	36	0	84	0
85	0	0	0	73	0	85	0	0	0	73	0	85	0	0	0	37	0	85	0	0	0	37	0	85	0	0	0	73	0	85	0	0	0	73	0	85	0	0	0	37	0	85	0	0	0	37	0	85	0
86	0	0	0	72	0	86	0	0	0	72	0	86	0	0	0	36	0	86	0	0	0	36	0	86	0	0	0	72	0	86	0	0	0	72	0	86	0	0	0	36	0	86	0	0	0	36	0	86	0
87	0	0	0	74	0	87	0	0	0	74	0	87	0	0	0	37	0	87	0	0	0	37	0	87	0	0	0	74	0	87	0	0	0	74	0	87	0	0	0	37	0	87	0	0	0	37	0	87	0
88	0	0	0	73	0	88	0	0	0	73	0	88	0	0	0	37	0	88	0	0	0	37	0	88	0	0	0	73	0	88	0	0	0	73	0	88	0	0	0	37	0	88	0	0	0	37	0	88	0
89	0	0	0	74	0	89	0	0	0	74	0	89	0	0	0	37	0	89	0	0	0	37	0	89	0	0	0	74	0	89	0	0	0	74	0	89	0	0	0	37	0	89	0	0	0	37	0	89	0
90	0	0	0	72	0	90	0	0	0	72	0	90	0	0	0	36	0	90	0	0	0	36	0	90	0	0	0	72	0	90	0	0	0	72	0	90	0	0	0	36	0	90	0	0	0	36	0	90	0
91	0	0	0	75	0	91	0	0	0	75	0	91	0	0	0	38	0	91	0	0	0	38	0	91	0	0	0	75	0	91	0	0	0	75	0	91	0	0	0	38	0	91	0	0	0	38	0	91	0
92	0	0	0	76	0	92	0	0	0	76	0	92	0	0	0	38	0	92	0	0	0	38	0	92	0	0	0	76	0	92	0	0	0	76	0	92	0	0	0	38	0	92	0	0	0	38	0	92	0
93	0	0	0	76	0	93	0	0	0	76	0	93	0	0	0	38	0	93	0	0	0	38	0	93	0	0	0	76	0	93	0	0	0	76	0	93	0	0	0	38	0	93	0	0	0	38	0	93	0
94	0	0	0	76	0	94	0	0	0	76	0	94	0	0	0	38	0	94	0	0	0	38	0	94	0	0	0	76	0	94	0	0	0	76	0	94	0	0	0	38	0	94	0	0	0	38	0	94	0
95	0	0	0	78	0	95	0	0	0	78	0	95	0	0	0	39	0	95	0	0	0	39	0	95	0	0	0	78	0	95	0	0	0	78	0	95	0	0	0	39	0	95	0	0	0	39	0	95	0
96	0	0	0	77	0	96	0	0	0	77	0	96	0	0	0	39	0	96	0	0	0	39	0	96	0	0	0	77	0	96	0	0	0	77	0	96	0	0	0	39	0	96	0	0	0	39	0	96	0
97	0	0	0	78	0	97	0	0	0	78	0	97	0	0	0	39	0	97	0	0	0	39	0	97	0	0	0	78	0	97	0	0	0	78	0	97	0	0	0	39	0	97	0	0	0	39	0	97	0
98	0	0	0	78	0	98	0	0	0	78	0	98	0	0	0	39	0	98	0	0	0	39	0	98	0	0	0	78	0	98	0	0	0	78	0	98	0	0	0	39	0	98	0	0	0	39	0	98	0
99	0	0	0	79	0	99	0	0	0	79	0	99	0	0	0	40	0	99	0	0	0	40	0	99	0	0	0	79	0	99	0	0	0	79	0	99	0	0	0	40	0	99	0	0	0	40	0	99	0
100	0	0	0	79	0	100	0	0	0	79	0	100	0	0	0	40	0	100	0	0	0	40	0	100	0	0	0	79	0	100	0	0	0	79	0	100	0	0	0	40	0	100	0	0	0	40	0	100	0
101	0	0	0	79	0	101	0	0	0	79	0	101	0	0	0	40	0	101	0	0	0	40	0	101	0	0	0	79	0	101	0	0	0	79	0	101	0	0	0	40	0	101	0	0	0	40	0	101	0
102	0	0	0	80	0	102	0	0	0	80	0	102	0	0	0	40	0	102	0	0	0	40	0	102	0	0	0	80	0	102	0	0	0	80	0	102	0	0	0	40	0	102	0	0	0	40	0	102	0
103	0	0	0	80	0	103	0	0	0	80	0	103	0	0	0	40	0	103	0	0	0	40	0	103	0	0	0	80	0	103	0	0	0	80	0	103	0	0	0	40	0	103	0	0	0	40	0	103	0
104	0	0	0	81	0	104	0	0	0	81	0	104	0	0	0	41	0	104	0	0	0	41	0	104	0	0	0	81	0	104	0	0	0	81	0	104	0	0	0	41	0	104	0	0	0	41	0	104	0
105	0	0	0	80	0	105	0	0	0	80	0	105	0	0	0	40	0	105	0	0	0	40	0	105	0	0	0	80	0	105	0	0	0	80	0	105	0	0	0	40	0	105	0	0	0	40	0	105	0
106	0	0	0	81	0	106	0	0	0	81	0	106	0	0	0	41	0	106	0	0	0	41	0	106	0	0	0	81	0	106	0	0	0	81	0	106	0	0	0	41	0	106	0	0	0	41	0	106	0
107	0	0	0	81	0	107	0	0	0	81	0	107	0	0	0	41	0	107	0	0	0	41	0	107	0	0	0	81	0	107	0	0	0	81	0	107	0	0	0	41	0	107	0	0	0	41	0	107	0
108	0	0	0	82	0	108	0	0	0	82	0	108	0	0	0	41	0	108	0	0	0	41	0	108	0	0	0	82	0	108	0	0	0	82	0	108	0	0	0	41	0	108	0	0	0	41	0	108	0
109	0	0	0	82	0	109	0	0	0	82	0	109	0	0	0	41	0	109	0	0	0	41	0	109	0	0	0	82	0	109	0	0	0	82	0	109	0	0	0	41	0	109	0	0	0	41	0	109	0
110	0	0	0	82	0	110	0	0	0	82	0	110	0	0	0	41	0	110	0	0	0	41	0	110	0	0	0	82	0	110	0	0	0	82	0	110	0	0	0	41	0	110	0	0	0	41	0	110	0
111	0	0	0	85	0	111	0	0	0	85	0	111	0	0	0	43	0	111	0	0	0	43	0	111	0	0	0	85	0	111	0	0	0	85	0	111	0	0	0	43	0	111	0	0	0	43	0	111	0
112	0	0	0	83	0	112	0	0	0	83	0	112	0	0	0	42	0	112	0	0	0	42	0	112	0	0	0	83	0	112	0	0	0	83	0	112	0	0	0	42	0	112	0	0	0	42	0	112	0
113	0	0	0	85	0	113	0	0	0	85	0	113	0	0	0	43	0	113	0	0	0	43	0	113	0	0	0	85	0	113	0	0	0	85	0	113	0	0	0	43	0	113	0	0	0	43	0	113	0
114	0	0	0	85	0	114	0	0	0	85	0	114	0	0	0	43	0	114	0	0	0	43	0	114	0	0	0	85	0	114	0	0	0	85	0	114	0	0	0	43	0	114	0	0	0	43	0	114	0
115	0	0	0	85	0	115	0	0	0	85	0	115	0	0	0	43	0	115	0	0	0	43	0	115	0	0	0	85	0	115	0	0	0	85	0	115	0	0	0	43	0	115	0	0	0	43	0	115	0
116	0	0	0	85	0	116	0	0	0	85	0	116	0	0	0	43	0	116	0	0	0	43	0	116	0	0	0	85	0	116	0	0	0	85	0	116	0	0	0	43	0	116	0	0	0	43	0	116	0
117	0	0	0	86	0	117	0	0	0	86	0	117	0	0	0	43	0	117	0	0	0	43	0	117	0	0	0	86	0	117	0	0	0	86	0	117	0	0	0	43	0	117	0	0	0	43	0	117	0
118	0	0	0	86	0	118	0	0	0	86	0	118	0	0	0	43	0	118	0	0	0	43	0	118	0	0	0	86	0	118	0	0	0	86	0	118	0	0	0	43	0	118	0	0	0	43	0	118	0
119	0	0	0	87	0	119	0	0	0	87	0	119	0	0	0	44	0	119	0	0	0	44	0	119	0	0	0	87	0	119	0	0	0	87	0	119	0	0	0	44	0	119	0	0	0	44	0	119	0
120	0	0	0	86	0	120	0	0	0	86	0	120	0	0	0	43	0	120	0	0	0	43	0	120	0	0	0	86	0	120	0	0	0	86	0	120	0	0	0	43	0	120	0	0	0	43	0	120	0
121	0	0	0	87	0	121	0	0	0	87	0	121	0	0	0	44	0	121	0	0	0	44	0	121	0	0	0	87	0	121	0	0	0	87	0	121	0	0	0	44	0	121	0	0	0	44	0	121	0
122	0	0	0	87	0	122	0	0	0	87	0	122	0	0	0	44	0	122	0	0	0	44	0	122	0	0	0	87	0	122	0	0	0	87	0	122	0	0	0	44	0	122	0	0	0	44	0	122	0
123	0	0	0	88	0	123	0	0	0	88	0	123	0	0	0	44	0	123	0	0	0	44	0	123	0	0	0	88	0	123	0	0	0	88	0	123	0	0	0	44	0	123	0	0	0	44	0	123	0
124	0	0	0	87	0	124	0	0	0	87	0	124	0	0	0	44	0	124	0	0	0	44	0	124	0	0	0	87	0	124	0	0	0	87	0	124	0	0	0	44	0	124	0	0	0	44	0	124	0
125	0	0	0	88	0	125	0	0	0	88	0	125	0	0	0	44	0	125	0	0	0	44	0	125	0	0	0	88	0	125	0	0	0	88	0	125	0	0	1	43	2.27273	125	0	0	0	44	0	125	0
126	0	0	0	89	0	126	0	0	0	89	0	126	0	0	0	45	0	126	0	0	0	45	0	126	0	0	0	89	0	126	0	0	0	89	0	126	0	0	0	45	0	126	0	0	0	45	0	126	0
127	0	0	0	90	0	127	0	0	2	88	2.22222	127	0	0	0	45	0	127	0	0	1	44	2.22222	127	0	0	0	90	0	127	0	0	2	88	2.22222	127	0	0	0	45	0	127	0	0	2	43	4.44444	127	0
128	0	0	0	90	0	128	0	0	0	90	0	128	0	0	0	45	0	128	0	0	0	45	0	128	0	0	0	90	0	128	0	0	1	89	1.11111	128	0	0	0	45	0	128	0	0	1	44	2.22222	128	0
129	0	0	0	90	0	129	0	0	0	90	0	129	0	0	0	45	0	129	0	0	0	45	0	129	0	0	0	90	0	129	0	0	0	90	0	129	0	0	0	45	0	129	0	0	0	45	0	129	0
130	0	0	3	87	3.33333	130	0	0	6	84	6.66667	130	0	0	2	43	4.44444	130	0	0	2	43	4.44444	130	0	0	4	86	4.44444	130	0	0	4	86	4.44444	130	0	0	2	43	4.44444	130	0	0	3	42	6.66667	130	0
131	0	0	4	87	4.3956	131	0	0	4	87	4.3956	131	0	0	0	46	0	131	0	0	3	43	6.52174	131	0	0	3	88	3.2967	131	0	0	4	87	4.3956	131	0	0	1	45	2.17391	131	0	0	1	45	2.17391	131	0
132	0	0	4	88	4.34783	132	0	0	4	88	4.34783	132	0	0	4	42	8.69565	132	0	0	4	42	8.69565	132	0	0	5	87	5.43478	132	0	0	4	88	4.34783	132	0	0	5	41	10.8696	132	0	0	4	42	8.69565	132	0
133	0	0	3	89	3.26087	133	0	0	2	90	2.17391	133	0	0	1	45	2.17391	133	0	0	1	45	2.17391	133	0	0	3	89	3.26087	133	0	0	4	88	4.34783	133	0	0	1	45	2.17391	133	0	0	1	45	2.17391	133	0
134	0	0	1	91	1.08696	134	0	0	1	91	1.08696	134	0	0	2	44	4.34783	134	0	0	1	45	2.17391	134	0	0	1	91	1.08696	134	0	0	1	91	1.08696	134	0	0	2	44	4.34783	134	0	0	1	45	2.17391	134	0
135	0	0	2	90	2.17391	135	0	0	3	89	3.26087	135	0	0	1	45	2.17391	135	0	0	1	45	2.17391	135	0	0	2	90	2.17391	135	0	0	1	91	1.08696	135	0	0	1	45	2.17391	135	0	0	2	44	4.34783	135	0
136	0	0	3	89	3.26087	136	0	0	2	90	2.17391	136	0	0	0	46	0	136	0	0	1	45	2.17391	136	0	0	3	89	3.26087	136	0	0	5	87	5.43478	136	0	0	0	46	0	136	0	0	1	45	2.17391	136	0
137	0	0	1	91	1.08696	137	0	0	1	91	1.08696	137	0	0	3	43	6.52174	137	0	0	0	46	0	137	0	0	1	91	1.08696	137	0	0	3	89	3.26087	137	0	0	3	43	6.52174	137	0	0	2	44	4.34783	137	0
138	0	0	6	87	6.45161	138	0	0	0	93	0	138	0	0	2	45	4.25532	138	0	0	0	47	0	138	0	0	6	87	6.45161	138	0	0	2	91	2.15054	138	0	0	2	45	4.25532	138	0	0	1	46	2.12766	138	0
139	0	0	4	89	4.30108	139	0	0	4	89	4.30108	139	0	0	1	46	2.12766	139	0	0	0	47	0	139	0	0	9	84	9.67742	139	0	0	14	79	15.0538	139	0	0	0	47	0	139	0	0	2	45	4.25532	139	0
140	0	0	2	93	2.10526	140	0	0	2	93	2.10526	140	0	0	2	46	4.16667	140	0	0	2	46	4.16667	140	0	0	1	94	1.05263	140	0	0	2	93	2.10526	140	0	0	0	48	0	140	0	0	0	48	0	140	0
141	0	0	0	94	0	141	0	0	0	94	0	141	0	0	1	46	2.12766	141	0	0	0	47	0	141	0	0	1	93	1.06383	141	0	0	0	94	0	141	0	0	2	45	4.25532	141	0	0	1	46	2.12766	141	0
142	0	0	1	94	1.05263	142	0	0	0	95	0	142	0	0	1	47	2.08333	142	0	0	0	48	0	142	0	0	2	93	2.10526	142	0	0	1	94	1.05263	142	0	0	1	47	2.08333	142	0	0	0	48	0	142	0
143	0	0	5	90	5.26316	143	0	0	8	87	8.42105	143	0	0	2	46	4.16667	143	0	0	0	48	0	143	0	0	7	88	7.36842	143	0	0	15	80	15.7895	143	0	0	1	47	2.08333	143	0	0	6	42	12.5	143	0
144	0	0	3	91	3.19149	144	0	0	3	91	3.19149	144	0	0	1	46	2.12766	144	0	0	1	46	2.12766	144	0	0	3	91	3.19149	144	0	0	2	92	2.12766	144	0	0	1	46	2.12766	144	0	0	2	45	4.25532	144	0
145	0	0	4	91	4.21053	145	0	0	3	92	3.15789	145	0	0	0	48	0	145	0	0	0	48	0	145	0	0	4	91	4.21053	145	0	0	7	88	7.36842	145	0	0	1	47	2.08333	145	0	0	1	47	2.08333	145	0
146	0	0	4	92	4.16667	146	0	0	3	93	3.125	146	0	0	1	47	2.08333	146	0	0	4	44	8.33333	146	0	0	4	92	4.16667	146	0	0	5	91	5.20833	146	0	0	2	46	4.16667	146	0	0	3	45	6.25	146	0
147	0	0	6	89	6.31579	147	0	0	3	92	3.15789	147	0	0	2	46	4.16667	147	0	0	2	46	4.16667	147	0	0	8	87	8.42105	147	0	0	8	87	8.42105	147	0	0	1	47	2.08333	147	0	0	1	47	2.08333	147	0
148	0	0	7	89	7.29167	148	0	0	7	89	7.29167	148	0	0	6	42	12.5	148	0	0	5	43	10.4167	148	0	0	10	86	10.4167	148	0	0	7	89	7.29167	148	0	0	6	42	12.5	148	0	0	7	41	14.5833	148	0
149	0	0	7	89	7.29167	149	0	0	8	88	8.33333	149	0	0	2	46	4.16667	149	0	0	2	46	4.16667	149	0	0	8	88	8.33333	149	0	0	10	86	10.4167	149	0	0	2	46	4.16667	149	0	0	3	45	6.25	149	0
150	0	0	15	81	15.625	150	0	0	9	87	9.375	150	0	0	5	43	10.4167	150	0	0	3	45	6.25	150	0	0	18	78	18.75	150	0	0	10	86	10.4167	150	0	0	5	43	10.4167	150	0	0	5	43	10.4167	150	0
151	0	0	11	86	11.3402	151	0	0	11	86	11.3402	151	0	0	3	46	6.12245	151	0	0	0	49	0	151	0	0	15	82	15.4639	151	0	0	17	80	17.5258	151	0	0	4	45	8.16327	151	0	0	2	47	4.08163	151	0
152	0	0	8	89	8.24742	152	0	0	5	92	5.15464	152	0	0	3	46	6.12245	152	0	0	3	46	6.12245	152	0	0	9	88	9.27835	152	0	0	8	89	8.24742	152	0	0	3	46	6.12245	152	0	0	6	43	12.2449	152	0
153	0	0	13	84	13.4021	153	0	0	12	85	12.3711	153	0	0	9	40	18.3673	153	0	0	3	46	6.12245	153	0	0	13	84	13.4021	153	0	0	10	87	10.3093	153	0	0	10	39	20.4082	153	0	0	8	41	16.3265	153	0
154	0	0	3	91	3.19149	154	0	0	3	91	3.19149	154	0	0	0	47	0	154	0	0	0	47	0	154	0	0	4	90	4.25532	154	0	0	2	92	2.12766	154	0	0	0	47	0	154	0	0	0	47	0	154	0
155	0	0	15	82	15.4639	155	0	0	16	81	16.4948	155	0	0	10	39	20.4082	155	0	0	9	40	18.3673	155	0	0	23	74	23.7113	155	0	0	21	76	21.6495	155	0	0	12	37	24.4898	155	0	0	12	37	24.4898	155	0
156	0	0	7	91	7.14286	156	0	0	12	86	12.2449	156	0	0	2	47	4.08163	156	0	0	1	48	2.04082	156	0	0	10	88	10.2041	156	0	0	11	87	11.2245	156	0	0	0	49	0	156	0	0	1	48	2.04082	156	0
157	0	0	12	85	12.3711	157	0	0	10	87	10.3093	157	0	0	5	44	10.2041	157	0	0	5	44	10.2041	157	0	0	16	81	16.4948	157	0	0	16	81	16.4948	157	0	0	7	42	14.2857	157	0	0	4	45	8.16327	157	0
158	0	0	21	77	21.4286	158	0	0	20	78	20.4082	158	0	0	16	33	32.6531	158	0	0	11	38	22.449	158	0	0	31	67	31.6327	158	0	0	24	74	24.4898	158	0	0	19	30	38.7755	158	0	0	18	31	36.7347	158	0
159	0	0	14	84	14.2857	159	0	0	14	84	14.2857	159	0	0	11	38	22.449	159	0	0	8	41	16.3265	159	0	0	22	76	22.449	159	0	0	17	81	17.3469	159	0	0	14	35	28.5714	159	0	0	8	41	16.3265	159	0
160	0	0	28	70	28.5714	160	0	0	27	71	27.551	160	0	1	25	24	51.0204	160	0	0	21	28	42.8571	160	0	0	37	61	37.7551	160	0	0	31	67	31.6327	160	0	1	28	21	57.1429	160	0	0	23	26	46.9388	160	0
161	0	0	11	87	11.2245	161	0	0	12	86	12.2449	161	0	0	1	48	2.04082	161	0	0	1	48	2.04082	161	0	0	15	83	15.3061	161	0	0	16	82	16.3265	161	0	0	1	48	2.04082	161	0	0	1	48	2.04082	161	0
162	1	0	16	83	16.1616	162	1	0	15	84	15.1515	162	1	0	4	46	8	162	1	0	3	47	6	162	1	0	19	80	19.1919	162	1	0	28	71	28.2828	162	1	0	5	45	10	162	1	0	6	44	12	162	1
163	1	0	23	75	23.4694	163	1	0	20	78	20.4082	163	1	0	6	43	12.2449	163	1	0	7	42	14.2857	163	1	0	27	71	27.551	163	1	0	29	69	29.5918	163	1	0	7	42	14.2857	163	1	0	7	42	14.2857	163	1
164	1	0	24	75	24.2424	164	1	0	22	77	22.2222	164	1	1	26	24	52	164	1	0	23	27	46	164	1	0	40	59	40.404	164	1	0	27	72	27.2727	164	1	1	28	22	56	164	1	0	23	27	46	164	1
165	1	0	41	58	41.4141	165	1	0	40	59	40.404	165	1	1	26	24	52	165	1	1	27	23	54	165	1	1	51	48	51.5152	165	1	0	34	65	34.3434	165	1	1	30	20	60	165	1	1	30	20	60	165	1
166	1	0	21	77	21.4286	166	1	0	13	85	13.2653	166	1	0	3	46	6.12245	166	1	0	2	47	4.08163	166	1	0	23	75	23.4694	166	1	0	20	78	20.4082	166	1	0	2	47	4.08163	166	1	0	2	47	4.08163	166	1
167	1	0	24	75	24.2424	167	1	0	27	72	27.2727	167	1	0	7	43	14	167	1	0	7	43	14	167	1	0	35	64	35.3535	167	1	0	38	61	38.3838	167	1	0	9	41	18	167	1	0	12	38	24	167	1
168	1	0	17	82	17.1717	168	1	0	22	77	22.2222	168	1	0	6	44	12	168	1	0	5	45	10	168	1	0	17	82	17.1717	168	1	0	21	78	21.2121	168	1	0	6	44	12	168	1	0	10	40	20	168	1
169	1	0	37	62	37.3737	169	1	0	32	67	32.3232	169	1	0	11	39	22	169	1	0	9	41	18	169	1	0	39	60	39.3939	169	1	0	37	62	37.3737	169	1	0	12	38	24	169	1	0	13	37	26	169	1
170	1	0	37	62	37.3737	170	1	0	34	65	34.3434	170	1	0	19	31	38	170	1	0	17	33	34	170	1	0	42	57	42.4242	170	1	0	48	51	48.4848	170	1	0	20	30	40	170	1	0	18	32	36	170	1
171	1	0	30	66	31.25	171	1	0	34	62	35.4167	171	1	1	43	5	89.5833	171	1	1	44	4	91.6667	171	1	1	48	48	50	171	1	0	28	68	29.1667	171	1	1	47	1	97.9167	171	1	1	43	5	89.5833	171	1
172	1	0	33	66	33.3333	172	1	0	35	64	35.3535	172	1	1	27	23	54	172	1	1	25	25	50	172	1	0	43	56	43.4343	172	1	0	35	64	35.3535	172	1	1	28	22	56	172	1	1	25	25	50	172	1
173	0	0	12	85	12.3711	173	0	0	12	85	12.3711	173	0	0	5	44	10.2041	173	0	0	5	44	10.2041	173	0	0	24	73	24.7423	173	0	0	24	73	24.7423	173	0	0	9	40	18.3673	173	0	0	14	35	28.5714	173	0
174	0	0	14	85	14.1414	174	0	0	13	86	13.1313	174	0	0	3	47	6	174	0	0	0	50	0	174	0	0	22	77	22.2222	174	0	0	26	73	26.2626	174	0	0	5	45	10	174	0	0	9	41	18	174	0
175	0	0	12	87	12.1212	175	0	0	15	84	15.1515	175	0	0	4	46	8	175	0	0	2	48	4	175	0	0	17	82	17.1717	175	0	0	20	79	20.202	175	0	0	2	48	4	175	0	0	4	46	8	175	0
176	0	0	22	77	22.2222	176	0	0	22	77	22.2222	176	0	0	11	39	22	176	0	0	6	44	12	176	0	0	35	64	35.3535	176	0	0	29	70	29.2929	176	0	0	15	35	30	176	0	0	14	36	28	176	0
177	0	0	14	85	14.1414	177	0	0	12	87	12.1212	177	0	0	4	46	8	177	0	0	5	45	10	177	0	0	19	80	19.1919	177	0	0	19	80	19.1919	177	0	0	5	45	10	177	0	0	6	44	12	177	0
178	0	0	17	72	19.1011	178	0	0	21	68	23.5955	178	0	0	5	40	11.1111	178	0	0	6	39	13.3333	178	0	0	26	63	29.2135	178	0	0	25	64	28.0899	178	0	0	5	40	11.1111	178	0	0	9	36	20	178	0
179	0	1	28	26	51.8519	179	0	1	29	25	53.7037	179	0	1	22	5	81.4815	179	0	1	22	5	81.4815	179	0	1	35	19	64.8148	179	0	1	39	15	72.2222	179	0	1	24	3	88.8889	179	0	1	25	2	92.5926	179	0
180	0	1	13	8	61.9048	180	0	1	11	10	52.381	180	0	0	3	8	27.2727	180	0	0	5	6	45.4545	180	0	1	12	9	57.1429	180	0	1	12	9	57.1429	180	0	1	6	5	54.5455	180	0	1	6	5	54.5455	180	0
181	0	0	14	43	24.5614	181	0	0	16	41	28.0702	181	0	0	7	22	24.1379	181	0	0	7	22	24.1379	181	0	0	18	39	31.5789	181	0	0	20	37	35.0877	181	0	0	7	22	24.1379	181	0	0	10	19	34.4828	181	0
182	0	0	33	66	33.3333	182	0	0	33	66	33.3333	182	0	0	22	28	44	182	0	0	23	27	46	182	0	0	31	68	31.3131	182	0	0	27	72	27.2727	182	0	0	19	31	38	182	0	0	22	28	44	182	0
183	0	0	27	70	27.8351	183	0	0	28	69	28.866	183	0	0	15	34	30.6122	183	0	0	12	37	24.4898	183	0	0	27	70	27.8351	183	0	0	24	73	24.7423	183	0	0	15	34	30.6122	183	0	0	17	32	34.6939	183	0
184	0	0	12	87	12.1212	184	0	0	8	91	8.08081	184	0	0	3	47	6	184	0	0	4	46	8	184	0	0	18	81	18.1818	184	0	0	20	79	20.202	184	0	0	4	46	8	184	0	0	3	47	6	184	0
185	0	0	15	84	15.1515	185	0	0	18	81	18.1818	185	0	0	9	41	18	185	0	0	8	42	16	185	0	0	21	78	21.2121	185	0	0	22	77	22.2222	185	0	0	10	40	20	185	0	0	12	38	24	185	0
186	0	0	29	69	29.5918	186	0	0	26	72	26.5306	186	0	0	17	32	34.6939	186	0	0	14	35	28.5714	186	0	0	34	64	34.6939	186	0	0	40	58	40.8163	186	0	0	17	32	34.6939	186	0	0	16	33	32.6531	186	0
187	0	0	44	54	44.898	187	0	0	41	57	41.8367	187	0	0	24	25	48.9796	187	0	0	23	26	46.9388	187	0	1	52	46	53.0612	187	0	1	56	42	57.1429	187	0	0	24	25	48.9796	187	0	0	23	26	46.9388	187	0
188	0	1	49	49	50	188	0	0	48	50	48.9796	188	0	1	26	23	53.0612	188	0	0	18	31	36.7347	188	0	1	60	38	61.2245	188	0	1	60	38	61.2245	188	0	1	31	18	63.2653	188	0	1	35	14	71.4286	188	0
189	0	1	50	45	52.6316	189	0	1	50	45	52.6316	189	0	0	21	27	43.75	189	0	0	15	33	31.25	189	0	1	58	37	61.0526	189	0	1	61	34	64.2105	189	0	1	27	21	56.25	189	0	1	26	22	54.1667	189	0
190	0	1	55	41	57.2917	190	0	1	51	45	53.125	190	0	1	31	17	64.5833	190	0	1	25	23	52.0833	190	0	1	61	35	63.5417	190	0	1	61	35	63.5417	190	0	1	33	15	68.75	190	0	1	35	13	72.9167	190	0
191	0	1	57	39	59.375	191	0	1	55	41	57.2917	191	0	1	38	10	79.1667	191	0	1	39	9	81.25	191	0	1	64	32	66.6667	191	0	1	72	24	75	191	0	1	40	8	83.3333	191	0	1	40	8	83.3333	191	0
192	0	0	33	63	34.375	192	0	0	36	60	37.5	192	0	0	21	27	43.75	192	0	0	21	27	43.75	192	0	0	47	49	48.9583	192	0	0	44	52	45.8333	192	0	1	27	21	56.25	192	0	1	25	23	52.0833	192	0
193	0	0	17	79	17.7083	193	0	0	18	78	18.75	193	0	0	4	44	8.33333	193	0	0	4	44	8.33333	193	0	0	24	72	25	193	0	0	25	71	26.0417	193	0	0	11	37	22.9167	193	0	0	10	38	20.8333	193	0
194	0	0	35	62	36.0825	194	0	0	32	65	32.9897	194	0	0	14	35	28.5714	194	0	0	13	36	26.5306	194	0	0	40	57	41.2371	194	0	0	42	55	43.299	194	0	0	20	29	40.8163	194	0	0	18	31	36.7347	194	0
195	0	0	20	62	24.3902	195	0	0	17	65	20.7317	195	0	0	6	35	14.6341	195	0	0	4	37	9.7561	195	0	0	24	58	29.2683	195	0	0	24	58	29.2683	195	0	0	9	32	21.9512	195	0	0	10	31	24.3902	195	0
196	0	0	31	65	32.2917	196	0	0	39	57	40.625	196	0	0	17	31	35.4167	196	0	0	19	29	39.5833	196	0	0	42	54	43.75	196	0	1	49	47	51.0417	196	0	0	19	29	39.5833	196	0	0	19	29	39.5833	196	0
197	0	1	49	45	52.1277	197	0	1	48	46	51.0638	197	0	1	29	18	61.7021	197	0	1	31	16	65.9574	197	0	1	47	47	50	197	0	1	49	45	52.1277	197	0	1	29	18	61.7021	197	0	1	31	16	65.9574	197	0
198	0	0	26	70	27.0833	198	0	0	20	76	20.8333	198	0	0	11	37	22.9167	198	0	0	6	42	12.5	198	0	0	27	69	28.125	198	0	0	32	64	33.3333	198	0	0	11	37	22.9167	198	0	0	12	36	25	198	0
199	0	0	29	67	30.2083	199	0	0	32	64	33.3333	199	0	0	10	38	20.8333	199	0	0	10	38	20.8333	199	0	0	37	59	38.5417	199	0	0	34	62	35.4167	199	0	0	12	36	25	199	0	0	12	36	25	199	0
200	0	0	17	78	17.8947	200	0	0	18	77	18.9474	200	0	0	1	47	2.08333	200	0	0	0	48	0	200	0	0	14	81	14.7368	200	0	0	18	77	18.9474	200	0	0	0	48	0	200	0	0	2	46	4.16667	200	0
201	0	0	14	42	25	201	0	0	16	40	28.5714	201	0	0	5	23	17.8571	201	0	0	2	26	7.14286	201	0	0	15	41	26.7857	201	0	0	12	44	21.4286	201	0	0	4	24	14.2857	201	0	0	6	22	21.4286	201	0
202	0	0	10	38	20.8333	202	0	0	11	37	22.9167	202	0	0	3	21	12.5	202	0	0	5	19	20.8333	202	0	0	8	40	16.6667	202	0	0	12	36	25	202	0	0	1	23	4.16667	202	0	0	1	23	4.16667	202	0
203	0	0	10	33	23.2558	203	0	0	14	29	32.5581	203	0	0	2	20	9.09091	203	0	0	3	19	13.6364	203	0	0	13	30	30.2326	203	0	0	15	28	34.8837	203	0	0	3	19	13.6364	203	0	0	4	18	18.1818	203	0
204	0	0	30	33	47.619	204	0	1	33	30	52.381	204	0	1	16	16	50	204	0	1	17	15	53.125	204	0	1	41	22	65.0794	204	0	1	46	17	73.0159	204	0	1	18	14	56.25	204	0	1	21	11	65.625	204	0
205	0	0	25	47	34.7222	205	0	0	24	48	33.3333	205	0	0	15	21	41.6667	205	0	0	9	27	25	205	0	0	30	42	41.6667	205	0	0	29	43	40.2778	205	0	0	15	21	41.6667	205	0	0	15	21	41.6667	205	0
206	0	0	19	53	26.3889	206	0	0	17	55	23.6111	206	0	0	5	31	13.8889	206	0	0	4	32	11.1111	206	0	0	21	51	29.1667	206	0	0	20	52	27.7778	206	0	0	6	30	16.6667	206	0	0	5	31	13.8889	206	0
207	0	1	37	26	58.7302	207	0	1	41	22	65.0794	207	0	1	28	4	87.5	207	0	1	28	4	87.5	207	0	1	47	16	74.6032	207	0	1	51	12	80.9524	207	0	1	30	2	93.75	207	0	1	30	2	93.75	207	0
208	0	0	19	49	27.9412	208	0	0	16	52	23.5294	208	0	0	6	28	17.6471	208	0	0	8	26	23.5294	208	0	0	30	38	44.1176	208	0	0	29	39	42.6471	208	0	0	12	22	35.2941	208	0	0	12	22	35.2941	208	0
209	0	0	27	65	29.3478	209	0	0	32	60	34.7826	209	0	0	8	38	17.3913	209	0	0	16	30	34.7826	209	0	0	33	59	35.8696	209	0	0	33	59	35.8696	209	0	0	13	33	28.2609	209	0	0	11	35	23.913	209	0
210	0	0	33	59	35.8696	210	0	0	32	60	34.7826	210	0	0	18	28	39.1304	210	0	0	17	29	36.9565	210	0	0	41	51	44.5652	210	0	0	45	47	48.913	210	0	1	24	22	52.1739	210	0	1	23	23	50	210	0
211	0	0	41	50	45.0549	211	0	0	45	46	49.4505	211	0	1	44	2	95.6522	211	0	1	46	0	100	211	0	1	50	41	54.9451	211	0	1	51	40	56.044	211	0	1	46	0	100	211	0	1	46	0	100	211	0
212	0	0	25	65	27.7778	212	0	0	27	63	30	212	0	0	5	40	11.1111	212	0	0	5	40	11.1111	212	0	0	30	60	33.3333	212	0	0	29	61	32.2222	212	0	0	5	40	11.1111	212	0	0	7	38	15.5556	212	0
213	0	1	60	30	66.6667	213	0	1	59	31	65.5556	213	0	1	37	8	82.2222	213	0	1	33	12	73.3333	213	0	1	64	26	71.1111	213	0	1	60	30	66.6667	213	0	1	40	5	88.8889	213	0	1	38	7	84.4444	213	0
214	0	0	14	69	16.8675	214	0	0	21	62	25.3012	214	0	0	2	40	4.7619	214	0	0	7	35	16.6667	214	0	0	19	64	22.8916	214	0	0	25	58	30.1205	214	0	0	6	36	14.2857	214	0	0	6	36	14.2857	214	0
215	0	0	30	60	33.3333	215	0	0	33	57	36.6667	215	0	0	14	31	31.1111	215	0	0	12	33	26.6667	215	0	0	30	60	33.3333	215	0	0	29	61	32.2222	215	0	0	11	34	24.4444	215	0	0	11	34	24.4444	215	0
216	0	0	18	65	21.6867	216	0	0	22	61	26.506	216	0	0	1	41	2.38095	216	0	0	1	41	2.38095	216	0	0	31	52	37.3494	216	0	0	30	53	36.1446	216	0	0	2	40	4.7619	216	0	0	2	40	4.7619	216	0
217	0	0	19	68	21.8391	217	0	0	24	63	27.5862	217	0	0	5	39	11.3636	217	0	0	7	37	15.9091	217	0	0	35	52	40.2299	217	0	0	34	53	39.0805	217	0	0	7	37	15.9091	217	0	0	7	37	15.9091	217	0
218	0	0	39	49	44.3182	218	0	0	39	49	44.3182	218	0	1	27	17	61.3636	218	0	1	22	22	50	218	0	1	49	39	55.6818	218	0	1	52	36	59.0909	218	0	1	31	13	70.4545	218	0	1	31	13	70.4545	218	0
219	0	0	30	59	33.7079	219	0	0	26	63	29.2135	219	0	0	12	33	26.6667	219	0	0	13	32	28.8889	219	0	0	40	49	44.9438	219	0	0	42	47	47.191	219	0	0	16	29	35.5556	219	0	0	16	29	35.5556	219	0
220	0	0	33	55	37.5	220	0	0	35	53	39.7727	220	0	0	16	28	36.3636	220	0	0	18	26	40.9091	220	0	0	43	45	48.8636	220	0	1	45	43	51.1364	220	0	0	19	25	43.1818	220	0	0	19	25	43.1818	220	0
221	0	1	21	12	63.6364	221	0	1	21	12	63.6364	221	0	1	16	1	94.1176	221	0	1	16	1	94.1176	221	0	1	26	7	78.7879	221	0	1	25	8	75.7576	221	0	1	16	1	94.1176	221	0	1	17	0	100	221	0
222	0	0	9	37	19.5652	222	0	0	11	35	23.913	222	0	0	6	17	26.087	222	0	0	7	16	30.4348	222	0	0	12	34	26.087	222	0	0	13	33	28.2609	222	0	0	7	16	30.4348	222	0	0	7	16	30.4348	222	0
223	0	0	18	69	20.6897	223	0	0	21	66	24.1379	223	0	0	11	33	25	223	0	0	14	30	31.8182	223	0	0	29	58	33.3333	223	0	0	28	59	32.1839	223	0	0	13	31	29.5455	223	0	0	13	31	29.5455	223	0
224	0	0	37	50	42.5287	224	0	0	36	51	41.3793	224	0	1	25	19	56.8182	224	0	1	25	19	56.8182	224	0	1	47	40	54.023	224	0	1	48	39	55.1724	224	0	1	26	18	59.0909	224	0	1	28	16	63.6364	224	0
225	0	1	50	36	58.1395	225	0	1	52	34	60.4651	225	0	1	26	17	60.4651	225	0	1	30	13	69.7674	225	0	1	63	23	73.2558	225	0	1	59	27	68.6047	225	0	1	31	12	72.093	225	0	1	31	12	72.093	225	0
226	0	0	38	48	44.186	226	0	0	41	45	47.6744	226	0	1	29	14	67.4419	226	0	1	28	15	65.1163	226	0	1	53	33	61.6279	226	0	1	60	26	69.7674	226	0	1	35	8	81.3953	226	0	1	36	7	83.7209	226	0
227	0	0	25	61	29.0698	227	0	0	27	59	31.3953	227	0	0	14	29	32.5581	227	0	0	14	29	32.5581	227	0	0	35	51	40.6977	227	0	0	37	49	43.0233	227	0	0	19	24	44.186	227	0	0	18	25	41.8605	227	0
228	0	0	24	39	38.0952	228	0	0	25	38	39.6825	228	0	0	8	24	25	228	0	0	8	24	25	228	0	0	26	37	41.2698	228	0	1	33	30	52.381	228	0	0	8	24	25	228	0	0	10	22	31.25	228	0
229	0	0	27	59	31.3953	229	0	0	35	51	40.6977	229	0	0	16	27	37.2093	229	0	0	19	24	44.186	229	0	0	29	57	33.7209	229	0	0	30	56	34.8837	229	0	0	14	29	32.5581	229	0	0	11	32	25.5814	229	0
230	0	0	33	51	39.2857	230	0	0	27	57	32.1429	230	0	0	10	32	23.8095	230	0	0	17	25	40.4762	230	0	0	39	45	46.4286	230	0	1	44	40	52.381	230	0	0	14	28	33.3333	230	0	0	19	23	45.2381	230	0
231	0	0	24	60	28.5714	231	0	0	27	57	32.1429	231	0	0	10	32	23.8095	231	0	0	13	29	30.9524	231	0	0	38	46	45.2381	231	0	1	42	42	50	231	0	0	12	30	28.5714	231	0	0	16	26	38.0952	231	0
232	0	1	55	29	65.4762	232	0	1	55	29	65.4762	232	0	1	30	12	71.4286	232	0	1	26	16	61.9048	232	0	1	60	24	71.4286	232	0	1	66	18	78.5714	232	0	1	35	7	83.3333	232	0	1	35	7	83.3333	232	0
233	0	1	56	26	68.2927	233	0	1	62	20	75.6098	233	0	1	34	7	82.9268	233	0	1	31	10	75.6098	233	0	1	64	18	78.0488	233	0	1	60	22	73.1707	233	0	1	38	3	92.6829	233	0	1	38	3	92.6829	233	0
234	0	1	44	38	53.6585	234	0	0	39	43	47.561	234	0	1	26	15	63.4146	234	0	0	19	22	46.3415	234	0	1	47	35	57.3171	234	0	1	58	24	70.7317	234	0	1	28	13	68.2927	234	0	1	31	10	75.6098	234	0
235	0	0	39	42	48.1481	235	0	0	38	43	46.9136	235	0	0	13	28	31.7073	235	0	0	9	32	21.9512	235	0	1	50	31	61.7284	235	0	1	48	33	59.2593	235	0	0	19	22	46.3415	235	0	0	19	22	46.3415	235	0
236	0	0	22	60	26.8293	236	0	0	28	54	34.1463	236	0	0	12	29	29.2683	236	0	0	10	31	24.3902	236	0	0	27	55	32.9268	236	0	0	26	56	31.7073	236	0	0	14	27	34.1463	236	0	0	16	25	39.0244	236	0
237	0	0	12	66	15.3846	237	0	0	17	61	21.7949	237	0	0	9	30	23.0769	237	0	0	12	27	30.7692	237	0	0	14	64	17.9487	237	0	0	13	65	16.6667	237	0	0	10	29	25.641	237	0	0	12	27	30.7692	237	0
238	0	0	11	38	22.449	238	0	0	12	37	24.4898	238	0	0	4	21	16	238	0	0	3	22	12	238	0	0	10	39	20.4082	238	0	0	11	38	22.449	238	0	0	2	23	8	238	0	0	4	21	16	238	0
239	0	0	8	27	22.8571	239	0	0	9	26	25.7143	239	0	0	2	16	11.1111	239	0	0	2	16	11.1111	239	0	0	6	29	17.1429	239	0	0	9	26	25.7143	239	0	0	3	15	16.6667	239	0	0	5	13	27.7778	239	0
240	0	0	10	50	16.6667	240	0	0	7	53	11.6667	240	0	0	1	29	3.33333	240	0	0	0	30	0	240	0	0	11	49	18.3333	240	0	0	19	41	31.6667	240	0	0	0	30	0	240	0	0	2	28	6.66667	240	0
241	0	0	5	62	7.46269	241	0	0	8	59	11.9403	241	0	0	3	31	8.82353	241	0	0	3	31	8.82353	241	0	0	7	60	10.4478	241	0	0	8	59	11.9403	241	0	0	4	30	11.7647	241	0	0	5	29	14.7059	241	0
242	0	0	11	67	14.1026	242	0	0	11	67	14.1026	242	0	0	8	31	20.5128	242	0	0	5	34	12.8205	242	0	0	10	68	12.8205	242	0	0	13	65	16.6667	242	0	0	10	29	25.641	242	0	0	9	30	23.0769	242	0
243	0	0	3	77	3.75	243	0	0	3	77	3.75	243	0	0	1	39	2.5	243	0	0	0	40	0	243	0	0	6	74	7.5	243	0	0	6	74	7.5	243	0	0	1	39	2.5	243	0	0	2	38	5	243	0
244	0	0	1	78	1.26582	244	0	0	0	79	0	244	0	0	1	39	2.5	244	0	0	1	39	2.5	244	0	0	3	76	3.79747	244	0	0	1	78	1.26582	244	0	0	1	39	2.5	244	0	0	1	39	2.5	244	0
245	0	0	5	74	6.32911	245	0	0	4	75	5.06329	245	0	0	0	40	0	245	0	0	0	40	0	245	0	0	5	74	6.32911	245	0	0	7	72	8.86076	245	0	0	0	40	0	245	0	0	0	40	0	245	0
246	0	0	2	77	2.53165	246	0	0	2	77	2.53165	246	0	0	0	40	0	246	0	0	0	40	0	246	0	0	3	76	3.79747	246	0	0	7	72	8.86076	246	0	0	0	40	0	246	0	0	0	40	0	246	0
247	0	0	5	73	6.41026	247	0	0	6	72	7.69231	247	0	0	0	39	0	247	0	0	0	39	0	247	0	0	5	73	6.41026	247	0	0	5	73	6.41026	247	0	0	0	39	0	247	0	0	0	39	0	247	0
248	0	0	4	73	5.19481	248	0	0	2	75	2.5974	248	0	0	0	39	0	248	0	0	0	39	0	248	0	0	3	74	3.8961	248	0	0	7	70	9.09091	248	0	0	0	39	0	248	0	0	1	38	2.5641	248	0
249	0	0	3	74	3.8961	249	0	0	3	74	3.8961	249	0	0	0	39	0	249	0	0	0	39	0	249	0	0	2	75	2.5974	249	0	0	7	70	9.09091	249	0	0	0	39	0	249	0	0	1	38	2.5641	249	0
250	0	0	1	56	1.75439	250	0	0	1	56	1.75439	250	0	0	0	29	0	250	0	0	0	29	0	250	0	0	1	56	1.75439	250	0	0	1	56	1.75439	250	0	0	0	29	0	250	0	0	0	29	0	250	0
251	0	0	1	46	2.12766	251	0	0	2	45	4.25532	251	0	0	1	23	4.16667	251	0	0	1	23	4.16667	251	0	0	2	45	4.25532	251	0	0	2	45	4.25532	251	0	0	1	23	4.16667	251	0	0	2	22	8.33333	251	0
252	0	0	5	60	7.69231	252	0	0	4	61	6.15385	252	0	0	0	33	0	252	0	0	0	33	0	252	0	0	6	59	9.23077	252	0	0	4	61	6.15385	252	0	0	0	33	0	252	0	0	0	33	0	252	0
253	0	0	0	57	0	253	0	0	1	56	1.75439	253	0	0	0	29	0	253	0	0	0	29	0	253	0	0	1	56	1.75439	253	0	0	1	56	1.75439	253	0	0	0	29	0	253	0	0	0	29	0	253	0
254	0	0	1	59	1.66667	254	0	0	2	58	3.33333	254	0	0	0	30	0	254	0	0	0	30	0	254	0	0	2	58	3.33333	254	0	0	3	57	5	254	0	0	0	30	0	254	0	0	0	30	0	254	0
255	0	0	6	46	11.5385	255	0	0	3	49	5.76923	255	0	0	1	25	3.84615	255	0	0	0	26	0	255	0	0	8	44	15.3846	255	0	0	7	45	13.4615	255	0	0	2	24	7.69231	255	0	0	3	23	11.5385	255	0
256	0	0	1	41	2.38095	256	0	0	1	41	2.38095	256	0	0	1	20	4.7619	256	0	0	1	20	4.7619	256	0	0	1	41	2.38095	256	0	0	2	40	4.7619	256	0	0	1	20	4.7619	256	0	0	1	20	4.7619	256	0
257	0	0	0	53	0	257	0	0	0	53	0	257	0	0	0	27	0	257	0	0	0	27	0	257	0	0	0	53	0	257	0	0	0	53	0	257	0	0	0	27	0	257	0	0	0	27	0	257	0
258	0	0	3	57	5	258	0	0	3	57	5	258	0	0	2	28	6.66667	258	0	0	0	30	0	258	0	0	3	57	5	258	0	0	2	58	3.33333	258	0	0	2	28	6.66667	258	0	0	2	28	6.66667	258	0
259	0	0	3	68	4.22535	259	0	0	3	68	4.22535	259	0	0	0	36	0	259	0	0	0	36	0	259	0	0	3	68	4.22535	259	0	0	3	68	4.22535	259	0	0	0	36	0	259	0	0	0	36	0	259	0
260	0	0	2	65	2.98507	260	0	0	3	64	4.47761	260	0	0	0	34	0	260	0	0	0	34	0	260	0	0	1	66	1.49254	260	0	0	2	65	2.98507	260	0	0	0	34	0	260	0	0	0	34	0	260	0
261	0	0	0	72	0	261	0	0	1	71	1.38889	261	0	0	0	36	0	261	0	0	0	36	0	261	0	0	0	72	0	261	0	0	3	69	4.16667	261	0	0	0	36	0	261	0	0	0	36	0	261	0
262	0	0	1	69	1.42857	262	0	0	0	70	0	262	0	0	0	35	0	262	0	0	0	35	0	262	0	0	1	69	1.42857	262	0	0	0	70	0	262	0	0	0	35	0	262	0	0	0	35	0	262	0
263	0	0	4	68	5.55556	263	0	0	6	66	8.33333	263	0	0	2	34	5.55556	263	0	0	1	35	2.77778	263	0	0	4	68	5.55556	263	0	0	4	68	5.55556	263	0	0	3	33	8.33333	263	0	0	3	33	8.33333	263	0
264	0	0	1	69	1.42857	264	0	0	1	69	1.42857	264	0	0	0	35	0	264	0	0	1	34	2.85714	264	0	0	2	68	2.85714	264	0	0	4	66	5.71429	264	0	0	0	35	0	264	0	0	2	33	5.71429	264	0
265	0	0	4	67	5.6338	265	0	0	4	67	5.6338	265	0	0	0	36	0	265	0	0	0	36	0	265	0	0	4	67	5.6338	265	0	0	4	67	5.6338	265	0	0	0	36	0	265	0	0	1	35	2.77778	265	0
266	0	0	2	69	2.8169	266	0	0	3	68	4.22535	266	0	0	0	36	0	266	0	0	0	36	0	266	0	0	3	68	4.22535	266	0	0	4	67	5.6338	266	0	0	0	36	0	266	0	0	0	36	0	266	0
267	0	0	0	69	0	267	0	0	0	69	0	267	0	0	0	35	0	267	0	0	0	35	0	267	0	0	0	69	0	267	0	0	0	69	0	267	0	0	0	35	0	267	0	0	0	35	0	267	0
268	0	0	0	33	0	268	0	0	1	32	3.0303	268	0	0	0	17	0	268	0	0	0	17	0	268	0	0	0	33	0	268	0	0	0	33	0	268	0	0	0	17	0	268	0	0	0	17	0	268	0
269	0	0	0	12	0	269	0	0	0	12	0	269	0	0	0	6	0	269	0	0	0	6	0	269	0	0	0	12	0	269	0	0	0	12	0	269	0	0	0	6	0	269	0	0	0	6	0	269	0
270	0	0	0	37	0	270	0	0	0	37	0	270	0	0	0	19	0	270	0	0	0	19	0	270	0	0	0	37	0	270	0	0	0	37	0	270	0	0	0	19	0	270	0	0	0	19	0	270	0
271	0	0	1	65	1.51515	271	0	0	1	65	1.51515	271	0	0	0	33	0	271	0	0	0	33	0	271	0	0	1	65	1.51515	271	0	0	1	65	1.51515	271	0	0	0	33	0	271	0	0	0	33	0	271	0
272	0	0	0	58	0	272	0	0	0	58	0	272	0	0	0	29	0	272	0	0	0	29	0	272	0	0	0	58	0	272	0	0	1	57	1.72414	272	0	0	0	29	0	272	0	0	0	29	0	272	0
273	0	0	0	22	0	273	0	0	0	22	0	273	0	0	0	11	0	273	0	0	0	11	0	273	0	0	0	22	0	273	0	0	0	22	0	273	0	0	0	11	0	273	0	0	0	11	0	273	0
274	0	0	0	7	0	274	0	0	0	7	0	274	0	0	0	4	0	274	0	0	0	4	0	274	0	0	0	7	0	274	0	0	0	7	0	274	0	0	0	4	0	274	0	0	0	4	0	274	0
275	0	0	2	50	3.84615	275	0	0	1	51	1.92308	275	0	0	1	25	3.84615	275	0	0	1	25	3.84615	275	0	0	3	49	5.76923	275	0	0	3	49	5.76923	275	0	0	1	25	3.84615	275	0	0	1	25	3.84615	275	0
276	0	0	3	29	9.375	276	0	0	3	29	9.375	276	0	0	1	15	6.25	276	0	0	2	14	12.5	276	0	0	3	29	9.375	276	0	0	2	30	6.25	276	0	0	2	14	12.5	276	0	0	2	14	12.5	276	0
277	0	0	1	38	2.5641	277	0	0	1	38	2.5641	277	0	0	0	20	0	277	0	0	0	20	0	277	0	0	1	38	2.5641	277	0	0	0	39	0	277	0	0	0	20	0	277	0	0	0	20	0	277	0
278	0	0	0	54	0	278	0	0	0	54	0	278	0	0	0	27	0	278	0	0	0	27	0	278	0	0	0	54	0	278	0	0	0	54	0	278	0	0	0	27	0	278	0	0	0	27	0	278	0
279	0	0	4	43	8.51064	279	0	0	2	45	4.25532	279	0	0	0	24	0	279	0	0	0	24	0	279	0	0	5	42	10.6383	279	0	0	5	42	10.6383	279	0	0	0	24	0	279	0	0	0	24	0	279	0
280	0	0	1	53	1.85185	280	0	0	1	53	1.85185	280	0	0	0	27	0	280	0	0	0	27	0	280	0	0	3	51	5.55556	280	0	0	5	49	9.25926	280	0	0	0	27	0	280	0	0	1	26	3.7037	280	0
281	0	0	0	54	0	281	0	0	1	53	1.85185	281	0	0	0	27	0	281	0	0	0	27	0	281	0	0	0	54	0	281	0	0	0	54	0	281	0	0	0	27	0	281	0	0	0	27	0	281	0
282	0	0	0	47	0	282	0	0	1	46	2.12766	282	0	0	0	24	0	282	0	0	0	24	0	282	0	0	3	44	6.38298	282	0	0	4	43	8.51064	282	0	0	0	24	0	282	0	0	0	24	0	282	0
283	0	0	1	48	2.04082	283	0	0	0	49	0	283	0	0	0	25	0	283	0	0	0	25	0	283	0	0	4	45	8.16327	283	0	0	4	45	8.16327	283	0	0	0	25	0	283	0	0	1	24	4	283	0
284	0	0	1	49	2	284	0	0	1	49	2	284	0	0	0	25	0	284	0	0	0	25	0	284	0	0	1	49	2	284	0	0	2	48	4	284	0	0	1	24	4	284	0	0	2	23	8	284	0
285	0	0	0	53	0	285	0	0	1	52	1.88679	285	0	0	0	27	0	285	0	0	0	27	0	285	0	0	2	51	3.77358	285	0	0	2	51	3.77358	285	0	0	0	27	0	285	0	0	0	27	0	285	0
286	0	0	1	52	1.88679	286	0	0	1	52	1.88679	286	0	0	0	27	0	286	0	0	0	27	0	286	0	0	3	50	5.66038	286	0	0	3	50	5.66038	286	0	0	0	27	0	286	0	0	0	27	0	286	0
287	0	0	2	12	14.2857	287	0	0	1	13	7.14286	287	0	0	0	7	0	287	0	0	0	7	0	287	0	0	0	14	0	287	0	0	1	13	7.14286	287	0	0	0	7	0	287	0	0	0	7	0	287	0
288	0	0	1	15	6.25	288	0	0	2	14	12.5	288	0	0	1	7	12.5	288	0	0	1	7	12.5	288	0	0	1	15	6.25	288	0	0	2	14	12.5	288	0	0	1	7	12.5	288	0	0	1	7	12.5	288	0
289	0	0	1	16	5.88235	289	0	0	1	16	5.88235	289	0	0	0	9	0	289	0	0	0	9	0	289	0	0	0	17	0	289	0	0	1	16	5.88235	289	0	0	0	9	0	289	0	0	0	9	0	289	0
290	0	0	0	15	0	290	0	0	0	15	0	290	0	0	0	8	0	290	0	0	0	8	0	290	0	0	0	15	0	290	0	0	1	14	6.66667	290	0	0	0	8	0	290	0	0	0	8	0	290	0
291	0	0	0	29	0	291	0	0	4	25	13.7931	291	0	0	4	11	26.6667	291	0	0	4	11	26.6667	291	0	0	1	28	3.44828	291	0	0	5	24	17.2414	291	0	0	5	10	33.3333	291	0	0	6	9	40	291	0
292	0	0	3	15	16.6667	292	0	0	1	17	5.55556	292	0	1	6	3	66.6667	292	0	0	4	5	44.4444	292	0	0	5	13	27.7778	292	0	0	2	16	11.1111	292	0	1	6	3	66.6667	292	0	1	6	3	66.6667	292	0
293	0	0	1	16	5.88235	293	0	0	2	15	11.7647	293	0	0	1	8	11.1111	293	0	0	1	8	11.1111	293	0	0	1	16	5.88235	293	0	0	2	15	11.7647	293	0	0	1	8	11.1111	293	0	0	1	8	11.1111	293	0
294	0	0	1	20	4.7619	294	0	0	1	20	4.7619	294	0	0	0	11	0	294	0	0	0	11	0	294	0	0	1	20	4.7619	294	0	0	2	19	9.52381	294	0	0	0	11	0	294	0	0	0	11	0	294	0
295	0	0	1	30	3.22581	295	0	0	1	30	3.22581	295	0	0	3	13	18.75	295	0	0	1	15	6.25	295	0	0	1	30	3.22581	295	0	0	3	28	9.67742	295	0	0	3	13	18.75	295	0	0	2	14	12.5	295	0
296	0	0	1	12	7.69231	296	0	0	1	12	7.69231	296	0	0	2	5	28.5714	296	0	0	1	6	14.2857	296	0	0	1	12	7.69231	296	0	0	1	12	7.69231	296	0	0	2	5	28.5714	296	0	0	2	5	28.5714	296	0
297	0	0	0	27	0	297	0	0	0	27	0	297	0	0	1	13	7.14286	297	0	0	1	13	7.14286	297	0	0	0	27	0	297	0	0	0	27	0	297	0	0	1	13	7.14286	297	0	0	1	13	7.14286	297	0
298	0	0	0	26	0	298	0	0	2	24	7.69231	298	0	0	5	8	38.4615	298	0	0	2	11	15.3846	298	0	0	3	23	11.5385	298	0	0	1	25	3.84615	298	0	0	5	8	38.4615	298	0	0	4	9	30.7692	298	0
299	0	0	0	14	0	299	0	0	0	14	0	299	0	0	0	7	0	299	0	0	0	7	0	299	0	0	0	14	0	299	0	0	0	14	0	299	0	0	0	7	0	299	0	0	0	7	0	299	0
300	0	0	0	13	0	300	0	0	0	13	0	300	0	0	0	7	0	300	0	0	0	7	0	300	0	0	0	13	0	300	0	0	0	13	0	300	0	0	0	7	0	300	0	0	0	7	0	300	0
301	0	0	1	25	3.84615	301	0	0	0	26	0	301	0	0	2	11	15.3846	301	0	0	0	13	0	301	0	0	2	24	7.69231	301	0	0	0	26	0	301	0	0	2	11	15.3846	301	0	0	0	13	0	301	0
302	0	0	1	10	9.09091	302	0	0	1	10	9.09091	302	0	0	0	6	0	302	0	0	0	6	0	302	0	0	0	11	0	302	0	0	0	11	0	302	0	0	0	6	0	302	0	0	0	6	0	302	0
303	0	0	1	21	4.54545	303	0	0	1	21	4.54545	303	0	0	0	11	0	303	0	0	0	11	0	303	0	0	1	21	4.54545	303	0	0	0	22	0	303	0	0	0	11	0	303	0	0	0	11	0	303	0
304	0	0	0	17	0	304	0	0	0	17	0	304	0	0	0	9	0	304	0	0	0	9	0	304	0	0	0	17	0	304	0	0	0	17	0	304	0	0	0	9	0	304	0	0	0	9	0	304	0
305	0	0	0	20	0	305	0	0	0	20	0	305	0	0	0	10	0	305	0	0	0	10	0	305	0	0	0	20	0	305	0	0	0	20	0	305	0	0	0	10	0	305	0	0	0	10	0	305	0
306	0	0	0	6	0	306	0	0	0	6	0	306	0	0	0	3	0	306	0	0	0	3	0	306	0	0	0	6	0	306	0	0	0	6	0	306	0	0	0	3	0	306	0	0	0	3	0	306	0
307	0	0	0	26	0	307	0	0	0	26	0	307	0	0	0	13	0	307	0	0	0	13	0	307	0	0	0	26	0	307	0	0	0	26	0	307	0	0	0	13	0	307	0	0	0	13	0	307	0
308	0	0	0	46	0	308	0	0	0	46	0	308	0	0	0	23	0	308	0	0	0	23	0	308	0	0	0	46	0	308	0	0	0	46	0	308	0	0	0	23	0	308	0	0	0	23	0	308	0
309	0	0	0	49	0	309	0	0	0	49	0	309	0	0	0	25	0	309	0	0	0	25	0	309	0	0	0	49	0	309	0	0	0	49	0	309	0	0	0	25	0	309	0	0	0	25	0	309	0
310	0	0	0	49	0	310	0	0	0	49	0	310	0	0	0	25	0	310	0	0	0	25	0	310	0	0	0	49	0	310	0	0	0	49	0	310	0	0	0	25	0	310	0	0	0	25	0	310	0
311	0	0	0	48	0	311	0	0	0	48	0	311	0	0	0	24	0	311	0	0	0	24	0	311	0	0	0	48	0	311	0	0	0	48	0	311	0	0	0	24	0	311	0	0	0	24	0	311	0
312	0	0	0	49	0	312	0	0	0	49	0	312	0	0	0	25	0	312	0	0	0	25	0	312	0	0	0	49	0	312	0	0	0	49	0	312	0	0	0	25	0	312	0	0	0	25	0	312	0
313	0	0	1	47	2.08333	313	0	0	1	47	2.08333	313	0	0	0	24	0	313	0	0	0	24	0	313	0	0	1	47	2.08333	313	0	0	0	48	0	313	0	0	0	24	0	313	0	0	0	24	0	313	0
314	0	0	0	24	0	314	0	0	0	24	0	314	0	0	0	12	0	314	0	0	0	12	0	314	0	0	0	24	0	314	0	0	0	24	0	314	0	0	0	12	0	314	0	0	0	12	0	314	0
315	0	0	0	47	0	315	0	0	0	47	0	315	0	0	0	24	0	315	0	0	0	24	0	315	0	0	0	47	0	315	0	0	0	47	0	315	0	0	0	24	0	315	0	0	0	24	0	315	0
316	0	0	0	47	0	316	0	0	0	47	0	316	0	0	0	24	0	316	0	0	0	24	0	316	0	0	0	47	0	316	0	0	0	47	0	316	0	0	0	24	0	316	0	0	0	24	0	316	0
317	0	0	0	50	0	317	0	0	0	50	0	317	0	0	0	25	0	317	0	0	0	25	0	317	0	0	0	50	0	317	0	0	0	50	0	317	0	0	0	25	0	317	0	0	0	25	0	317	0
318	0	0	0	40	0	318	0	0	0	40	0	318	0	0	0	20	0	318	0	0	0	20	0	318	0	0	0	40	0	318	0	0	0	40	0	318	0	0	0	20	0	318	0	0	0	20	0	318	0
319	0	0	0	44	0	319	0	0	0	44	0	319	0	0	0	22	0	319	0	0	0	22	0	319	0	0	0	44	0	319	0	0	0	44	0	319	0	0	0	22	0	319	0	0	0	22	0	319	0
320	0	0	0	49	0	320	0	0	0	49	0	320	0	0	0	25	0	320	0	0	0	25	0	320	0	0	0	49	0	320	0	0	0	49	0	320	0	0	0	25	0	320	0	0	0	25	0	320	0
321	0	0	0	49	0	321	0	0	0	49	0	321	0	0	0	25	0	321	0	0	0	25	0	321	0	0	0	49	0	321	0	0	0	49	0	321	0	0	0	25	0	321	0	0	0	25	0	321	0
322	0	0	0	46	0	322	0	0	0	46	0	322	0	0	0	23	0	322	0	0	0	23	0	322	0	0	0	46	0	322	0	0	0	46	0	322	0	0	0	23	0	322	0	0	0	23	0	322	0
323	0	0	0	48	0	323	0	0	0	48	0	323	0	0	0	24	0	323	0	0	0	24	0	323	0	0	0	48	0	323	0	0	0	48	0	323	0	0	0	24	0	323	0	0	0	24	0	323	0
324	0	0	0	8	0	324	0	0	0	8	0	324	0	0	0	4	0	324	0	0	0	4	0	324	0	0	0	8	0	324	0	0	0	8	0	324	0	0	0	4	0	324	0	0	0	4	0	324	0
325	0	0	0	45	0	325	0	0	0	45	0	325	0	0	0	23	0	325	0	0	0	23	0	325	0	0	0	45	0	325	0	0	0	45	0	325	0	0	0	23	0	325	0	0	0	23	0	325	0
326	0	0	0	10	0	326	0	0	0	10	0	326	0	0	0	5	0	326	0	0	0	5	0	326	0	0	0	10	0	326	0	0	0	10	0	326	0	0	0	5	0	326	0	0	0	5	0	326	0
327	0	0	0	14	0	327	0	0	0	14	0	327	0	0	0	7	0	327	0	0	0	7	0	327	0	0	0	14	0	327	0	0	0	14	0	327	0	0	0	7	0	327	0	0	0	7	0	327	0
328	0	0	0	9	0	328	0	0	0	9	0	328	0	0	0	5	0	328	0	0	0	5	0	328	0	0	0	9	0	328	0	0	0	9	0	328	0	0	0	5	0	328	0	0	0	5	0	328	0
329	0	0	0	13	0	329	0	0	0	13	0	329	0	0	0	7	0	329	0	0	0	7	0	329	0	0	0	13	0	329	0	0	0	13	0	329	0	0	0	7	0	329	0	0	0	7	0	329	0
330	0	0	0	23	0	330	0	0	0	23	0	330	0	0	0	12	0	330	0	0	0	12	0	330	0	0	0	23	0	330	0	0	0	23	0	330	0	0	0	12	0	330	0	0	0	12	0	330	0
331	0	0	0	17	0	331	0	0	0	17	0	331	0	0	0	9	0	331	0	0	0	9	0	331	0	0	0	17	0	331	0	0	0	17	0	331	0	0	0	9	0	331	0	0	0	9	0	331	0
332	0	0	0	13	0	332	0	0	0	13	0	332	0	0	0	7	0	332	0	0	0	7	0	332	0	0	0	13	0	332	0	0	0	13	0	332	0	0	0	7	0	332	0	0	0	7	0	332	0
333	0	0	0	38	0	333	0	0	0	38	0	333	0	0	0	19	0	333	0	0	0	19	0	333	0	0	0	38	0	333	0	0	0	38	0	333	0	0	0	19	0	333	0	0	0	19	0	333	0
334	0	0	0	47	0	334	0	0	0	47	0	334	0	0	0	24	0	334	0	0	0	24	0	334	0	0	0	47	0	334	0	0	0	47	0	334	0	0	0	24	0	334	0	0	0	24	0	334	0
335	0	0	0	45	0	335	0	0	0	45	0	335	0	0	0	23	0	335	0	0	0	23	0	335	0	0	0	45	0	335	0	0	0	45	0	335	0	0	0	23	0	335	0	0	0	23	0	335	0
336	0	0	0	47	0	336	0	0	0	47	0	336	0	0	0	24	0	336	0	0	0	24	0	336	0	0	0	47	0	336	0	0	0	47	0	336	0	0	0	24	0	336	0	0	0	24	0	336	0
337	0	0	0	46	0	337	0	0	0	46	0	337	0	0	0	23	0	337	0	0	0	23	0	337	0	0	0	46	0	337	0	0	0	46	0	337	0	0	0	23	0	337	0	0	0	23	0	337	0
338	0	0	0	46	0	338	0	0	0	46	0	338	0	0	0	23	0	338	0	0	0	23	0	338	0	0	0	46	0	338	0	0	0	46	0	338	0	0	0	23	0	338	0	0	0	23	0	338	0
339	0	0	0	24	0	339	0	0	0	24	0	339	0	0	0	12	0	339	0	0	0	12	0	339	0	0	0	24	0	339	0	0	0	24	0	339	0	0	0	12	0	339	0	0	0	12	0	339	0
340	0	0	0	9	0	340	0	0	0	9	0	340	0	0	0	5	0	340	0	0	0	5	0	340	0	0	0	9	0	340	0	0	0	9	0	340	0	0	0	5	0	340	0	0	0	5	0	340	0
341	0	0	0	34	0	341	0	0	0	34	0	341	0	0	0	17	0	341	0	0	0	17	0	341	0	0	0	34	0	341	0	0	0	34	0	341	0	0	0	17	0	341	0	0	0	17	0	341	0
342	0	0	0	20	0	342	0	0	0	20	0	342	0	0	0	10	0	342	0	0	0	10	0	342	0	0	0	20	0	342	0	0	0	20	0	342	0	0	0	10	0	342	0	0	0	10	0	342	0
343	0	0	0	43	0	343	0	0	0	43	0	343	0	0	0	22	0	343	0	0	0	22	0	343	0	0	0	43	0	343	0	0	0	43	0	343	0	0	0	22	0	343	0	0	0	22	0	343	0
344	0	0	0	46	0	344	0	0	0	46	0	344	0	0	0	23	0	344	0	0	0	23	0	344	0	0	0	46	0	344	0	0	0	46	0	344	0	0	0	23	0	344	0	0	0	23	0	344	0
345	0	0	0	41	0	345	0	0	0	41	0	345	0	0	0	21	0	345	0	0	0	21	0	345	0	0	0	41	0	345	0	0	0	41	0	345	0	0	0	21	0	345	0	0	0	21	0	345	0
346	0	0	0	36	0	346	0	0	0	36	0	346	0	0	0	18	0	346	0	0	0	18	0	346	0	0	0	36	0	346	0	0	0	36	0	346	0	0	0	18	0	346	0	0	0	18	0	346	0
347	0	0	0	38	0	347	0	0	0	38	0	347	0	0	0	19	0	347	0	0	0	19	0	347	0	0	0	38	0	347	0	0	0	38	0	347	0	0	0	19	0	347	0	0	0	19	0	347	0
348	0	0	0	32	0	348	0	0	0	32	0	348	0	0	0	16	0	348	0	0	0	16	0	348	0	0	0	32	0	348	0	0	0	32	0	348	0	0	0	16	0	348	0	0	0	16	0	348	0
349	0	0	0	44	0	349	0	0	0	44	0	349	0	0	0	22	0	349	0	0	0	22	0	349	0	0	0	44	0	349	0	0	0	44	0	349	0	0	0	22	0	349	0	0	0	22	0	349	0
350	0	0	0	19	0	350	0	0	0	19	0	350	0	0	0	10	0	350	0	0	0	10	0	350	0	0	0	19	0	350	0	0	0	19	0	350	0	0	0	10	0	350	0	0	0	10	0	350	0
351	0	0	0	19	0	351	0	0	0	19	0	351	0	0	0	10	0	351	0	0	0	10	0	351	0	0	0	19	0	351	0	0	0	19	0	351	0	0	0	10	0	351	0	0	0	10	0	351	0
352	0	0	0	31	0	352	0	0	0	31	0	352	0	0	0	16	0	352	0	0	0	16	0	352	0	0	0	31	0	352	0	0	0	31	0	352	0	0	0	16	0	352	0	0	0	16	0	352	0
353	0	0	0	26	0	353	0	0	0	26	0	353	0	0	0	13	0	353	0	0	0	13	0	353	0	0	0	26	0	353	0	0	0	26	0	353	0	0	0	13	0	353	0	0	0	13	0	353	0
354	0	0	0	21	0	354	0	0	0	21	0	354	0	0	0	11	0	354	0	0	0	11	0	354	0	0	0	21	0	354	0	0	0	21	0	354	0	0	0	11	0	354	0	0	0	11	0	354	0
355	0	0	0	11	0	355	0	0	0	11	0	355	0	0	0	6	0	355	0	0	0	6	0	355	0	0	0	11	0	355	0	0	0	11	0	355	0	0	0	6	0	355	0	0	0	6	0	355	0
356	0	0	0	23	0	356	0	0	0	23	0	356	0	0	0	12	0	356	0	0	0	12	0	356	0	0	0	23	0	356	0	0	0	23	0	356	0	0	0	12	0	356	0	0	0	12	0	356	0
357	0	0	0	40	0	357	0	0	0	40	0	357	0	0	0	20	0	357	0	0	0	20	0	357	0	0	0	40	0	357	0	0	0	40	0	357	0	0	0	20	0	357	0	0	0	20	0	357	0
358	0	0	0	42	0	358	0	0	0	42	0	358	0	0	0	21	0	358	0	0	0	21	0	358	0	0	0	42	0	358	0	0	0	42	0	358	0	0	0	21	0	358	0	0	0	21	0	358	0
359	0	0	0	41	0	359	0	0	0	41	0	359	0	0	0	21	0	359	0	0	0	21	0	359	0	0	0	41	0	359	0	0	0	41	0	359	0	0	0	21	0	359	0	0	0	21	0	359	0
360	0	0	0	43	0	360	0	0	0	43	0	360	0	0	0	22	0	360	0	0	0	22	0	360	0	0	0	43	0	360	0	0	0	43	0	360	0	0	0	22	0	360	0	0	0	22	0	360	0
361	0	0	0	43	0	361	0	0	0	43	0	361	0	0	0	22	0	361	0	0	0	22	0	361	0	0	0	43	0	361	0	0	0	43	0	361	0	0	0	22	0	361	0	0	0	22	0	361	0
362	0	0	0	39	0	362	0	0	0	39	0	362	0	0	0	20	0	362	0	0	0	20	0	362	0	0	0	39	0	362	0	0	0	39	0	362	0	0	0	20	0	362	0	0	0	20	0	362	0
363	0	0	0	40	0	363	0	0	0	40	0	363	0	0	0	20	0	363	0	0	0	20	0	363	0	0	0	40	0	363	0	0	0	40	0	363	0	0	0	20	0	363	0	0	0	20	0	363	0
364	0	0	0	41	0	364	0	0	0	41	0	364	0	0	0	21	0	364	0	0	0	21	0	364	0	0	0	41	0	364	0	0	0	41	0	364	0	0	0	21	0	364	0	0	0	21	0	364	0
365	0	0	0	43	0	365	0	0	0	43	0	365	0	0	0	22	0	365	0	0	0	22	0	365	0	0	0	43	0	365	0	0	0	43	0	365	0	0	0	22	0	365	0	0	0	22	0	365	0
[truncated: 22 more columns]

## Sheet: msa23
A.nt						A.fs						A.df						A.fs.df						B.nt						B.fs						B.df						B.fs.df						C.nt
doy	obs	pred	nr_true	nr_false	perc	doy	obs	pred	nr_true	nr_false	perc	doy	obs	pred	nr_true	nr_false	perc	doy	obs	pred	nr_true	nr_false	perc	doy	obs	pred	nr_true	nr_false	perc	doy	obs	pred	nr_true	nr_false	perc	doy	obs	pred	nr_true	nr_false	perc	doy	obs	pred	nr_true	nr_false	perc	doy	obs
1	0	0	0	44	0	1	0	0	0	44	0	1	0	0	0	22	0	1	0	0	0	22	0	1	0	0	0	44	0	1	0	0	0	44	0	1	0	0	0	22	0	1	0	0	0	22	0	1	0
2	0	0	1	40	2.43902	2	0	0	0	41	0	2	0	0	0	21	0	2	0	0	0	21	0	2	0	0	1	40	2.43902	2	0	0	0	41	0	2	0	0	0	21	0	2	0	0	1	20	4.7619	2	0
3	0	0	0	42	0	3	0	0	0	42	0	3	0	0	0	21	0	3	0	0	0	21	0	3	0	0	0	42	0	3	0	0	0	42	0	3	0	0	0	21	0	3	0	0	0	21	0	3	0
4	0	0	0	42	0	4	0	0	0	42	0	4	0	0	0	21	0	4	0	0	0	21	0	4	0	0	0	42	0	4	0	0	0	42	0	4	0	0	0	21	0	4	0	0	0	21	0	4	0
5	0	0	0	43	0	5	0	0	1	42	2.32558	5	0	0	0	22	0	5	0	0	0	22	0	5	0	0	0	43	0	5	0	0	0	43	0	5	0	0	0	22	0	5	0	0	0	22	0	5	0
6	0	0	0	42	0	6	0	0	0	42	0	6	0	0	0	21	0	6	0	0	0	21	0	6	0	0	0	42	0	6	0	0	1	41	2.38095	6	0	0	0	21	0	6	0	0	0	21	0	6	0
7	0	0	0	42	0	7	0	0	0	42	0	7	0	0	0	21	0	7	0	0	0	21	0	7	0	0	0	42	0	7	0	0	0	42	0	7	0	0	0	21	0	7	0	0	0	21	0	7	0
8	0	0	0	10	0	8	0	0	0	10	0	8	0	0	0	5	0	8	0	0	0	5	0	8	0	0	0	10	0	8	0	0	0	10	0	8	0	0	0	5	0	8	0	0	0	5	0	8	0
9	0	0	0	13	0	9	0	0	0	13	0	9	0	0	0	7	0	9	0	0	0	7	0	9	0	0	0	13	0	9	0	0	0	13	0	9	0	0	0	7	0	9	0	0	0	7	0	9	0
10	0	0	0	4	0	10	0	0	0	4	0	10	0	0	0	2	0	10	0	0	0	2	0	10	0	0	0	4	0	10	0	0	0	4	0	10	0	0	0	2	0	10	0	0	0	2	0	10	0
11	0	0	0	10	0	11	0	0	0	10	0	11	0	0	0	5	0	11	0	0	0	5	0	11	0	0	0	10	0	11	0	0	0	10	0	11	0	0	0	5	0	11	0	0	0	5	0	11	0
12	0	0	0	18	0	12	0	0	0	18	0	12	0	0	0	9	0	12	0	0	0	9	0	12	0	0	0	18	0	12	0	0	0	18	0	12	0	0	0	9	0	12	0	0	0	9	0	12	0
13	0	0	0	3	0	13	0	0	0	3	0	13	0	0	0	2	0	13	0	0	0	2	0	13	0	0	0	3	0	13	0	0	0	3	0	13	0	0	0	2	0	13	0	0	0	2	0	13	0
14	0	0	0	20	0	14	0	0	0	20	0	14	0	0	0	10	0	14	0	0	0	10	0	14	0	0	0	20	0	14	0	0	0	20	0	14	0	0	0	10	0	14	0	0	0	10	0	14	0
15	0	0	0	40	0	15	0	0	0	40	0	15	0	0	0	20	0	15	0	0	0	20	0	15	0	0	0	40	0	15	0	0	0	40	0	15	0	0	0	20	0	15	0	0	0	20	0	15	0
16	0	0	0	22	0	16	0	0	0	22	0	16	0	0	0	11	0	16	0	0	0	11	0	16	0	0	1	21	4.54545	16	0	0	0	22	0	16	0	0	0	11	0	16	0	0	0	11	0	16	0
17	0	0	0	34	0	17	0	0	0	34	0	17	0	0	0	17	0	17	0	0	0	17	0	17	0	0	0	34	0	17	0	0	0	34	0	17	0	0	0	17	0	17	0	0	0	17	0	17	0
18	0	0	0	24	0	18	0	0	0	24	0	18	0	0	0	12	0	18	0	0	0	12	0	18	0	0	0	24	0	18	0	0	0	24	0	18	0	0	0	12	0	18	0	0	0	12	0	18	0
19	0	0	0	35	0	19	0	0	0	35	0	19	0	0	0	18	0	19	0	0	0	18	0	19	0	0	0	35	0	19	0	0	0	35	0	19	0	0	0	18	0	19	0	0	0	18	0	19	0
20	0	0	0	28	0	20	0	0	0	28	0	20	0	0	0	14	0	20	0	0	0	14	0	20	0	0	0	28	0	20	0	0	0	28	0	20	0	0	0	14	0	20	0	0	0	14	0	20	0
21	0	0	3	26	10.3448	21	0	0	1	28	3.44828	21	0	0	1	14	6.66667	21	0	0	0	15	0	21	0	0	3	26	10.3448	21	0	0	7	22	24.1379	21	0	0	2	13	13.3333	21	0	0	3	12	20	21	0
22	0	0	2	34	5.55556	22	0	1	25	11	69.4444	22	0	0	0	18	0	22	0	0	0	18	0	22	0	0	5	31	13.8889	22	0	0	14	22	38.8889	22	0	0	0	18	0	22	0	0	0	18	0	22	0
23	0	0	4	10	28.5714	23	0	0	1	13	7.14286	23	0	0	0	7	0	23	0	0	0	7	0	23	0	0	4	10	28.5714	23	0	0	2	12	14.2857	23	0	0	0	7	0	23	0	0	0	7	0	23	0
24	0	0	0	46	0	24	0	0	0	46	0	24	0	0	0	23	0	24	0	0	0	23	0	24	0	0	0	46	0	24	0	0	0	46	0	24	0	0	0	23	0	24	0	0	0	23	0	24	0
25	0	0	0	46	0	25	0	0	0	46	0	25	0	0	0	23	0	25	0	0	0	23	0	25	0	0	0	46	0	25	0	0	0	46	0	25	0	0	0	23	0	25	0	0	0	23	0	25	0
26	0	0	0	47	0	26	0	0	0	47	0	26	0	0	0	24	0	26	0	0	1	23	4.16667	26	0	0	0	47	0	26	0	0	0	47	0	26	0	0	1	23	4.16667	26	0	0	1	23	4.16667	26	0
27	0	0	0	46	0	27	0	0	0	46	0	27	0	0	0	23	0	27	0	0	0	23	0	27	0	0	0	46	0	27	0	0	0	46	0	27	0	0	0	23	0	27	0	0	0	23	0	27	0
28	0	0	0	16	0	28	0	0	0	16	0	28	0	0	0	8	0	28	0	0	0	8	0	28	0	0	0	16	0	28	0	0	0	16	0	28	0	0	0	8	0	28	0	0	0	8	0	28	0
29	0	0	0	43	0	29	0	0	0	43	0	29	0	0	0	22	0	29	0	0	0	22	0	29	0	0	0	43	0	29	0	0	0	43	0	29	0	0	0	22	0	29	0	0	0	22	0	29	0
30	0	0	1	11	8.33333	30	0	0	0	12	0	30	0	0	0	6	0	30	0	0	0	6	0	30	0	0	2	10	16.6667	30	0	0	2	10	16.6667	30	0	0	0	6	0	30	0	0	0	6	0	30	0
31	0	0	0	9	0	31	0	0	0	9	0	31	0	0	0	5	0	31	0	0	0	5	0	31	0	0	0	9	0	31	0	0	0	9	0	31	0	0	0	5	0	31	0	0	0	5	0	31	0
32	0	0	0	19	0	32	0	0	0	19	0	32	0	0	0	10	0	32	0	0	0	10	0	32	0	0	0	19	0	32	0	0	0	19	0	32	0	0	0	10	0	32	0	0	0	10	0	32	0
33	0	0	0	15	0	33	0	0	0	15	0	33	0	0	0	8	0	33	0	0	0	8	0	33	0	0	0	15	0	33	0	0	0	15	0	33	0	0	0	8	0	33	0	0	0	8	0	33	0
34	0	0	3	27	10	34	0	0	2	28	6.66667	34	0	0	2	13	13.3333	34	0	0	0	15	0	34	0	0	3	27	10	34	0	0	3	27	10	34	0	0	2	13	13.3333	34	0	0	3	12	20	34	0
35	0	0	0	43	0	35	0	0	0	43	0	35	0	0	0	22	0	35	0	0	0	22	0	35	0	0	1	42	2.32558	35	0	0	1	42	2.32558	35	0	0	0	22	0	35	0	0	0	22	0	35	0
36	0	0	0	46	0	36	0	0	0	46	0	36	0	0	0	23	0	36	0	0	0	23	0	36	0	0	0	46	0	36	0	0	0	46	0	36	0	0	0	23	0	36	0	0	0	23	0	36	0
37	0	0	0	45	0	37	0	0	0	45	0	37	0	0	0	23	0	37	0	0	1	22	4.34783	37	0	0	1	44	2.22222	37	0	0	1	44	2.22222	37	0	0	1	22	4.34783	37	0	0	1	22	4.34783	37	0
38	0	0	0	45	0	38	0	0	0	45	0	38	0	0	0	23	0	38	0	0	0	23	0	38	0	0	0	45	0	38	0	0	0	45	0	38	0	0	0	23	0	38	0	0	0	23	0	38	0
39	0	0	0	48	0	39	0	0	0	48	0	39	0	0	0	24	0	39	0	0	0	24	0	39	0	0	0	48	0	39	0	0	1	47	2.08333	39	0	0	1	23	4.16667	39	0	0	3	21	12.5	39	0
40	0	0	1	25	3.84615	40	0	0	1	25	3.84615	40	0	0	1	12	7.69231	40	0	0	1	12	7.69231	40	0	0	1	25	3.84615	40	0	0	1	25	3.84615	40	0	0	1	12	7.69231	40	0	0	1	12	7.69231	40	0
41	0	0	0	29	0	41	0	0	0	29	0	41	0	0	0	15	0	41	0	0	0	15	0	41	0	0	0	29	0	41	0	0	0	29	0	41	0	0	0	15	0	41	0	0	0	15	0	41	0
47	0	0	0	12	0	47	0	0	0	12	0	47	0	0	0	6	0	47	0	0	0	6	0	47	0	0	0	12	0	47	0	0	0	12	0	47	0	0	0	6	0	47	0	0	0	6	0	47	0
48	0	0	0	22	0	48	0	0	0	22	0	48	0	0	0	11	0	48	0	0	0	11	0	48	0	0	0	22	0	48	0	0	0	22	0	48	0	0	0	11	0	48	0	0	0	11	0	48	0
49	0	0	0	8	0	49	0	0	0	8	0	49	0	0	0	4	0	49	0	0	0	4	0	49	0	0	0	8	0	49	0	0	0	8	0	49	0	0	0	4	0	49	0	0	0	4	0	49	0
50	0	0	0	12	0	50	0	0	0	12	0	50	0	0	0	6	0	50	0	0	0	6	0	50	0	0	0	12	0	50	0	0	0	12	0	50	0	0	0	6	0	50	0	0	0	6	0	50	0
51	0	0	0	18	0	51	0	0	0	18	0	51	0	0	0	9	0	51	0	0	0	9	0	51	0	0	0	18	0	51	0	0	0	18	0	51	0	0	0	9	0	51	0	0	0	9	0	51	0
52	0	0	0	13	0	52	0	0	0	13	0	52	0	0	1	6	14.2857	52	0	0	0	7	0	52	0	0	0	13	0	52	0	0	0	13	0	52	0	0	1	6	14.2857	52	0	0	0	7	0	52	0
53	0	0	0	19	0	53	0	0	0	19	0	53	0	0	0	10	0	53	0	0	0	10	0	53	0	0	0	19	0	53	0	0	0	19	0	53	0	0	0	10	0	53	0	0	0	10	0	53	0
54	0	0	3	25	10.7143	54	0	0	1	27	3.57143	54	0	0	4	10	28.5714	54	0	0	2	12	14.2857	54	0	0	3	25	10.7143	54	0	0	1	27	3.57143	54	0	0	4	10	28.5714	54	0	0	3	11	21.4286	54	0
55	0	0	0	15	0	55	0	0	0	15	0	55	0	0	0	8	0	55	0	0	0	8	0	55	0	0	0	15	0	55	0	0	0	15	0	55	0	0	0	8	0	55	0	0	0	8	0	55	0
56	0	0	1	19	5	56	0	0	0	20	0	56	0	0	1	9	10	56	0	0	0	10	0	56	0	0	1	19	5	56	0	0	0	20	0	56	0	0	1	9	10	56	0	0	0	10	0	56	0
57	0	0	0	15	0	57	0	0	0	15	0	57	0	0	0	8	0	57	0	0	0	8	0	57	0	0	1	14	6.66667	57	0	0	1	14	6.66667	57	0	0	0	8	0	57	0	0	0	8	0	57	0
58	0	0	0	25	0	58	0	0	0	25	0	58	0	0	0	13	0	58	0	0	0	13	0	58	0	0	0	25	0	58	0	0	0	25	0	58	0	0	0	13	0	58	0	0	0	13	0	58	0
59	0	0	3	46	6.12245	59	0	0	3	46	6.12245	59	0	0	2	23	8	59	0	0	2	23	8	59	0	0	7	42	14.2857	59	0	0	7	42	14.2857	59	0	0	6	19	24	59	0	0	7	18	28	59	0
60	0	0	4	59	6.34921	60	0	0	3	60	4.7619	60	0	0	5	27	15.625	60	0	0	2	30	6.25	60	0	0	7	56	11.1111	60	0	0	9	54	14.2857	60	0	0	8	24	25	60	0	0	9	23	28.125	60	0
61	0	0	0	63	0	61	0	0	0	63	0	61	0	0	0	32	0	61	0	0	0	32	0	61	0	0	0	63	0	61	0	0	0	63	0	61	0	0	0	32	0	61	0	0	0	32	0	61	0
62	0	0	0	61	0	62	0	0	0	61	0	62	0	0	0	31	0	62	0	0	0	31	0	62	0	0	0	61	0	62	0	0	0	61	0	62	0	0	0	31	0	62	0	0	0	31	0	62	0
63	0	0	0	30	0	63	0	0	0	30	0	63	0	0	0	15	0	63	0	0	0	15	0	63	0	0	0	30	0	63	0	0	0	30	0	63	0	0	0	15	0	63	0	0	0	15	0	63	0
64	0	0	0	25	0	64	0	0	0	25	0	64	0	0	0	13	0	64	0	0	0	13	0	64	0	0	1	24	4	64	0	0	0	25	0	64	0	0	0	13	0	64	0	0	0	13	0	64	0
65	0	0	3	19	13.6364	65	0	0	0	22	0	65	0	0	1	10	9.09091	65	0	0	1	10	9.09091	65	0	0	3	19	13.6364	65	0	0	2	20	9.09091	65	0	0	1	10	9.09091	65	0	0	3	8	27.2727	65	0
66	0	0	1	66	1.49254	66	0	0	1	66	1.49254	66	0	0	0	34	0	66	0	0	0	34	0	66	0	0	1	66	1.49254	66	0	0	2	65	2.98507	66	0	0	0	34	0	66	0	0	1	33	2.94118	66	0
67	0	0	1	67	1.47059	67	0	0	0	68	0	67	0	0	1	33	2.94118	67	0	0	0	34	0	67	0	0	2	66	2.94118	67	0	0	0	68	0	67	0	0	1	33	2.94118	67	0	0	0	34	0	67	0
68	0	0	15	53	22.0588	68	0	0	6	62	8.82353	68	0	0	0	34	0	68	0	0	0	34	0	68	0	0	18	50	26.4706	68	0	0	7	61	10.2941	68	0	0	0	34	0	68	0	0	0	34	0	68	0
69	0	0	0	68	0	69	0	0	0	68	0	69	0	0	0	34	0	69	0	0	0	34	0	69	0	0	0	68	0	69	0	0	0	68	0	69	0	0	0	34	0	69	0	0	0	34	0	69	0
70	0	0	0	44	0	70	0	0	0	44	0	70	0	0	0	22	0	70	0	0	0	22	0	70	0	0	0	44	0	70	0	0	0	44	0	70	0	0	0	22	0	70	0	0	0	22	0	70	0
71	0	0	1	66	1.49254	71	0	0	0	67	0	71	0	0	0	34	0	71	0	0	0	34	0	71	0	0	2	65	2.98507	71	0	0	2	65	2.98507	71	0	0	1	33	2.94118	71	0	0	1	33	2.94118	71	0
72	0	0	0	42	0	72	0	0	0	42	0	72	0	0	0	21	0	72	0	0	0	21	0	72	0	0	0	42	0	72	0	0	0	42	0	72	0	0	0	21	0	72	0	0	0	21	0	72	0
73	0	0	0	52	0	73	0	0	0	52	0	73	0	0	0	26	0	73	0	0	0	26	0	73	0	0	0	52	0	73	0	0	0	52	0	73	0	0	0	26	0	73	0	0	0	26	0	73	0
74	0	0	4	65	5.7971	74	0	0	1	68	1.44928	74	0	0	2	33	5.71429	74	0	0	2	33	5.71429	74	0	0	5	64	7.24638	74	0	0	2	67	2.89855	74	0	0	2	33	5.71429	74	0	0	2	33	5.71429	74	0
75	0	0	2	67	2.89855	75	0	0	2	67	2.89855	75	0	0	2	33	5.71429	75	0	0	1	34	2.85714	75	0	0	5	64	7.24638	75	0	0	6	63	8.69565	75	0	0	4	31	11.4286	75	0	0	3	32	8.57143	75	0
76	0	0	3	31	8.82353	76	0	0	2	32	5.88235	76	0	0	2	15	11.7647	76	0	0	1	16	5.88235	76	0	0	2	32	5.88235	76	0	0	4	30	11.7647	76	0	0	2	15	11.7647	76	0	0	5	12	29.4118	76	0
77	0	0	2	28	6.66667	77	0	0	3	27	10	77	0	0	1	14	6.66667	77	0	0	2	13	13.3333	77	0	0	4	26	13.3333	77	0	0	6	24	20	77	0	0	1	14	6.66667	77	0	0	3	12	20	77	0
78	0	0	0	33	0	78	0	0	0	33	0	78	0	0	0	17	0	78	0	0	0	17	0	78	0	0	2	31	6.06061	78	0	0	0	33	0	78	0	0	2	15	11.7647	78	0	0	0	17	0	78	0
79	0	0	0	44	0	79	0	0	0	44	0	79	0	0	0	22	0	79	0	0	0	22	0	79	0	0	0	44	0	79	0	0	0	44	0	79	0	0	0	22	0	79	0	0	0	22	0	79	0
80	0	0	0	58	0	80	0	0	0	58	0	80	0	0	0	29	0	80	0	0	0	29	0	80	0	0	0	58	0	80	0	0	0	58	0	80	0	0	0	29	0	80	0	0	0	29	0	80	0
81	0	0	1	69	1.42857	81	0	0	0	70	0	81	0	0	0	35	0	81	0	0	0	35	0	81	0	0	1	69	1.42857	81	0	0	2	68	2.85714	81	0	0	0	35	0	81	0	0	2	33	5.71429	81	0
82	0	0	0	71	0	82	0	0	0	71	0	82	0	0	0	36	0	82	0	0	0	36	0	82	0	0	0	71	0	82	0	0	0	71	0	82	0	0	0	36	0	82	0	0	0	36	0	82	0
83	0	0	2	47	4.08163	83	0	0	1	48	2.04082	83	0	0	1	24	4	83	0	0	1	24	4	83	0	0	2	47	4.08163	83	0	0	1	48	2.04082	83	0	0	1	24	4	83	0	0	0	25	0	83	0
84	0	0	2	33	5.71429	84	0	0	0	35	0	84	0	0	2	16	11.1111	84	0	0	0	18	0	84	0	0	2	33	5.71429	84	0	0	2	33	5.71429	84	0	0	2	16	11.1111	84	0	0	2	16	11.1111	84	0
85	0	0	0	50	0	85	0	0	0	50	0	85	0	0	0	25	0	85	0	0	0	25	0	85	0	0	1	49	2	85	0	0	0	50	0	85	0	0	1	24	4	85	0	0	0	25	0	85	0
86	0	0	1	33	2.94118	86	0	0	1	33	2.94118	86	0	0	1	16	5.88235	86	0	0	1	16	5.88235	86	0	0	1	33	2.94118	86	0	0	1	33	2.94118	86	0	0	1	16	5.88235	86	0	0	1	16	5.88235	86	0
87	0	0	2	13	13.3333	87	0	0	1	14	6.66667	87	0	0	1	7	12.5	87	0	0	1	7	12.5	87	0	0	2	13	13.3333	87	0	0	2	13	13.3333	87	0	0	1	7	12.5	87	0	0	2	6	25	87	0
88	0	0	1	21	4.54545	88	0	0	0	22	0	88	0	0	1	10	9.09091	88	0	0	0	11	0	88	0	0	1	21	4.54545	88	0	0	1	21	4.54545	88	0	0	1	10	9.09091	88	0	0	1	10	9.09091	88	0
89	0	0	0	73	0	89	0	0	0	73	0	89	0	0	0	37	0	89	0	0	0	37	0	89	0	0	1	72	1.36986	89	0	0	0	73	0	89	0	0	1	36	2.7027	89	0	0	1	36	2.7027	89	0
90	0	0	1	73	1.35135	90	0	0	0	74	0	90	0	0	1	36	2.7027	90	0	0	0	37	0	90	0	0	2	72	2.7027	90	0	0	0	74	0	90	0	0	2	35	5.40541	90	0	0	0	37	0	90	0
91	0	0	0	38	0	91	0	0	0	38	0	91	0	0	0	19	0	91	0	0	0	19	0	91	0	0	0	38	0	91	0	0	0	38	0	91	0	0	0	19	0	91	0	0	0	19	0	91	0
92	0	0	0	40	0	92	0	0	0	40	0	92	0	0	0	20	0	92	0	0	0	20	0	92	0	0	0	40	0	92	0	0	0	40	0	92	0	0	0	20	0	92	0	0	0	20	0	92	0
93	0	0	0	48	0	93	0	0	0	48	0	93	0	0	0	24	0	93	0	0	0	24	0	93	0	0	0	48	0	93	0	0	2	46	4.16667	93	0	0	0	24	0	93	0	0	2	22	8.33333	93	0
94	0	0	0	21	0	94	0	0	0	21	0	94	0	0	0	11	0	94	0	0	0	11	0	94	0	0	0	21	0	94	0	0	0	21	0	94	0	0	0	11	0	94	0	0	1	10	9.09091	94	0
95	0	0	4	18	18.1818	95	0	0	1	21	4.54545	95	0	0	2	9	18.1818	95	0	0	2	9	18.1818	95	0	0	6	16	27.2727	95	0	0	7	15	31.8182	95	0	0	4	7	36.3636	95	0	0	4	7	36.3636	95	0
96	0	0	6	23	20.6897	96	0	0	5	24	17.2414	96	0	0	4	11	26.6667	96	0	0	6	9	40	96	0	0	8	21	27.5862	96	0	0	9	20	31.0345	96	0	0	5	10	33.3333	96	0	0	5	10	33.3333	96	0
97	0	0	0	26	0	97	0	0	0	26	0	97	0	0	0	13	0	97	0	0	0	13	0	97	0	0	0	26	0	97	0	0	0	26	0	97	0	0	0	13	0	97	0	0	0	13	0	97	0
98	0	0	0	24	0	98	0	0	1	23	4.16667	98	0	0	0	12	0	98	0	0	0	12	0	98	0	0	0	24	0	98	0	0	0	24	0	98	0	0	0	12	0	98	0	0	0	12	0	98	0
99	1	0	0	34	0	99	1	0	0	34	0	99	1	0	0	17	0	99	1	0	0	17	0	99	1	0	1	33	2.94118	99	1	0	1	33	2.94118	99	1	0	0	17	0	99	1	0	0	17	0	99	1
100	1	1	15	15	50	100	1	1	16	14	53.3333	100	1	1	11	4	73.3333	100	1	1	11	4	73.3333	100	1	1	17	13	56.6667	100	1	1	16	14	53.3333	100	1	1	12	3	80	100	1	1	11	4	73.3333	100	1
101	1	1	17	5	77.2727	101	1	1	15	7	68.1818	101	1	1	6	5	54.5455	101	1	0	5	6	45.4545	101	1	1	18	4	81.8182	101	1	1	18	4	81.8182	101	1	1	8	3	72.7273	101	1	1	8	3	72.7273	101	1
102	1	1	21	7	75	102	1	1	17	11	60.7143	102	1	1	11	3	78.5714	102	1	1	10	4	71.4286	102	1	1	23	5	82.1429	102	1	1	21	7	75	102	1	1	11	3	78.5714	102	1	1	9	5	64.2857	102	1
103	1	1	26	1	96.2963	103	1	1	26	1	96.2963	103	1	1	13	1	92.8571	103	1	1	12	2	85.7143	103	1	1	26	1	96.2963	103	1	1	25	2	92.5926	103	1	1	13	1	92.8571	103	1	1	12	2	85.7143	103	1
104	1	1	21	1	95.4545	104	1	1	22	0	100	104	1	1	10	1	90.9091	104	1	1	11	0	100	104	1	1	22	0	100	104	1	1	22	0	100	104	1	1	9	2	81.8182	104	1	1	11	0	100	104	1
105	1	1	23	2	92	105	1	1	25	0	100	105	1	1	13	0	100	105	1	1	13	0	100	105	1	1	23	2	92	105	1	1	23	2	92	105	1	1	13	0	100	105	1	1	12	1	92.3077	105	1
106	1	1	37	1	97.3684	106	1	1	36	2	94.7368	106	1	1	19	0	100	106	1	1	19	0	100	106	1	1	36	2	94.7368	106	1	1	36	2	94.7368	106	1	1	19	0	100	106	1	1	19	0	100	106	1
107	1	1	29	0	100	107	1	1	29	0	100	107	1	1	15	0	100	107	1	1	15	0	100	107	1	1	29	0	100	107	1	1	29	0	100	107	1	1	15	0	100	107	1	1	15	0	100	107	1
108	1	1	36	0	100	108	1	1	36	0	100	108	1	1	18	0	100	108	1	1	18	0	100	108	1	1	36	0	100	108	1	1	36	0	100	108	1	1	18	0	100	108	1	1	18	0	100	108	1
109	1	1	56	0	100	109	1	1	56	0	100	109	1	1	28	0	100	109	1	1	28	0	100	109	1	1	56	0	100	109	1	1	56	0	100	109	1	1	28	0	100	109	1	1	28	0	100	109	1
110	1	1	15	0	100	110	1	1	15	0	100	110	1	1	8	0	100	110	1	1	8	0	100	110	1	1	15	0	100	110	1	1	15	0	100	110	1	1	8	0	100	110	1	1	8	0	100	110	1
111	1	1	33	0	100	111	1	1	33	0	100	111	1	1	17	0	100	111	1	1	17	0	100	111	1	1	33	0	100	111	1	1	33	0	100	111	1	1	17	0	100	111	1	1	17	0	100	111	1
112	1	1	28	0	100	112	1	1	28	0	100	112	1	1	14	0	100	112	1	1	14	0	100	112	1	1	28	0	100	112	1	1	28	0	100	112	1	1	14	0	100	112	1	1	14	0	100	112	1
113	1	1	10	0	100	113	1	1	10	0	100	113	1	1	5	0	100	113	1	1	5	0	100	113	1	1	10	0	100	113	1	1	10	0	100	113	1	1	5	0	100	113	1	1	5	0	100	113	1
114	0	0	2	45	4.25532	114	0	0	3	44	6.38298	114	0	0	0	24	0	114	0	0	0	24	0	114	0	0	0	47	0	114	0	0	0	47	0	114	0	0	0	24	0	114	0	0	0	24	0	114	0
115	0	0	0	38	0	115	0	0	0	38	0	115	0	0	0	19	0	115	0	0	0	19	0	115	0	0	0	38	0	115	0	0	0	38	0	115	0	0	0	19	0	115	0	0	0	19	0	115	0
116	0	0	0	39	0	116	0	0	1	38	2.5641	116	0	0	0	20	0	116	0	0	0	20	0	116	0	0	0	39	0	116	0	0	0	39	0	116	0	0	1	19	5	116	0	0	0	20	0	116	0
117	0	0	0	61	0	117	0	0	0	61	0	117	0	0	0	31	0	117	0	0	0	31	0	117	0	0	1	60	1.63934	117	0	0	3	58	4.91803	117	0	0	2	29	6.45161	117	0	0	3	28	9.67742	117	0
118	0	0	0	42	0	118	0	0	0	42	0	118	0	0	0	21	0	118	0	0	0	21	0	118	0	0	2	40	4.7619	118	0	0	1	41	2.38095	118	0	0	3	18	14.2857	118	0	0	0	21	0	118	0
119	0	0	0	35	0	119	0	0	0	35	0	119	0	0	0	18	0	119	0	0	0	18	0	119	0	0	0	35	0	119	0	0	0	35	0	119	0	0	0	18	0	119	0	0	0	18	0	119	0
120	0	0	0	44	0	120	0	0	0	44	0	120	0	0	0	22	0	120	0	0	0	22	0	120	0	0	0	44	0	120	0	0	0	44	0	120	0	0	0	22	0	120	0	0	0	22	0	120	0
121	0	0	1	33	2.94118	121	0	0	0	34	0	121	0	0	1	16	5.88235	121	0	0	0	17	0	121	0	0	0	34	0	121	0	0	0	34	0	121	0	0	0	17	0	121	0	0	0	17	0	121	0
122	0	0	0	44	0	122	0	0	0	44	0	122	0	0	0	22	0	122	0	0	0	22	0	122	0	0	0	44	0	122	0	0	0	44	0	122	0	0	0	22	0	122	0	0	0	22	0	122	0
123	0	0	0	37	0	123	0	0	0	37	0	123	0	0	0	19	0	123	0	0	0	19	0	123	0	0	0	37	0	123	0	0	0	37	0	123	0	0	0	19	0	123	0	0	0	19	0	123	0
124	0	0	0	12	0	124	0	0	0	12	0	124	0	0	0	6	0	124	0	0	0	6	0	124	0	0	0	12	0	124	0	0	0	12	0	124	0	0	0	6	0	124	0	0	0	6	0	124	0
125	0	0	0	63	0	125	0	0	0	63	0	125	0	0	0	32	0	125	0	0	0	32	0	125	0	0	0	63	0	125	0	0	0	63	0	125	0	0	0	32	0	125	0	0	0	32	0	125	0
126	0	0	0	88	0	126	0	0	0	88	0	126	0	0	0	44	0	126	0	0	0	44	0	126	0	0	0	88	0	126	0	0	0	88	0	126	0	0	0	44	0	126	0	0	0	44	0	126	0
127	0	0	0	89	0	127	0	0	0	89	0	127	0	0	0	45	0	127	0	0	0	45	0	127	0	0	0	89	0	127	0	0	0	89	0	127	0	0	0	45	0	127	0	0	0	45	0	127	0
128	0	0	0	90	0	128	0	0	0	90	0	128	0	0	0	45	0	128	0	0	0	45	0	128	0	0	0	90	0	128	0	0	0	90	0	128	0	0	0	45	0	128	0	0	0	45	0	128	0
129	0	0	0	65	0	129	0	0	0	65	0	129	0	0	0	33	0	129	0	0	0	33	0	129	0	0	0	65	0	129	0	0	0	65	0	129	0	0	0	33	0	129	0	0	0	33	0	129	0
130	0	0	0	12	0	130	0	0	0	12	0	130	0	0	0	6	0	130	0	0	0	6	0	130	0	0	0	12	0	130	0	0	0	12	0	130	0	0	0	6	0	130	0	0	0	6	0	130	0
131	0	0	0	32	0	131	0	0	0	32	0	131	0	0	0	16	0	131	0	0	0	16	0	131	0	0	0	32	0	131	0	0	0	32	0	131	0	0	0	16	0	131	0	0	0	16	0	131	0
132	0	0	0	11	0	132	0	0	0	11	0	132	0	0	0	6	0	132	0	0	0	6	0	132	0	0	0	11	0	132	0	0	0	11	0	132	0	0	0	6	0	132	0	0	0	6	0	132	0
133	0	0	0	18	0	133	0	0	0	18	0	133	0	0	0	9	0	133	0	0	0	9	0	133	0	0	0	18	0	133	0	0	0	18	0	133	0	0	0	9	0	133	0	0	0	9	0	133	0
134	0	0	0	25	0	134	0	0	0	25	0	134	0	0	0	13	0	134	0	0	0	13	0	134	0	0	0	25	0	134	0	0	0	25	0	134	0	0	0	13	0	134	0	0	0	13	0	134	0
135	0	0	0	47	0	135	0	0	0	47	0	135	0	0	0	24	0	135	0	0	0	24	0	135	0	0	0	47	0	135	0	0	0	47	0	135	0	0	0	24	0	135	0	0	0	24	0	135	0
136	0	0	0	31	0	136	0	0	0	31	0	136	0	0	0	16	0	136	0	0	0	16	0	136	0	0	0	31	0	136	0	0	0	31	0	136	0	0	0	16	0	136	0	0	0	16	0	136	0
137	0	0	0	23	0	137	0	0	0	23	0	137	0	0	0	12	0	137	0	0	0	12	0	137	0	0	0	23	0	137	0	0	0	23	0	137	0	0	0	12	0	137	0	0	0	12	0	137	0
138	0	0	0	30	0	138	0	0	0	30	0	138	0	0	0	15	0	138	0	0	0	15	0	138	0	0	0	30	0	138	0	0	0	30	0	138	0	0	0	15	0	138	0	0	0	15	0	138	0
139	0	0	0	93	0	139	0	0	0	93	0	139	0	0	0	47	0	139	0	0	0	47	0	139	0	0	0	93	0	139	0	0	0	93	0	139	0	0	0	47	0	139	0	0	0	47	0	139	0
140	0	0	0	93	0	140	0	0	0	93	0	140	0	0	0	47	0	140	0	0	0	47	0	140	0	0	0	93	0	140	0	0	0	93	0	140	0	0	0	47	0	140	0	0	0	47	0	140	0
141	0	0	0	95	0	141	0	0	0	95	0	141	0	0	0	48	0	141	0	0	0	48	0	141	0	0	0	95	0	141	0	0	0	95	0	141	0	0	0	48	0	141	0	0	0	48	0	141	0
142	0	0	0	94	0	142	0	0	0	94	0	142	0	0	0	47	0	142	0	0	0	47	0	142	0	0	0	94	0	142	0	0	0	94	0	142	0	0	0	47	0	142	0	0	0	47	0	142	0
143	0	0	0	95	0	143	0	0	0	95	0	143	0	0	0	48	0	143	0	0	0	48	0	143	0	0	0	95	0	143	0	0	0	95	0	143	0	0	0	48	0	143	0	0	0	48	0	143	0
144	0	0	0	94	0	144	0	0	0	94	0	144	0	0	0	47	0	144	0	0	0	47	0	144	0	0	0	94	0	144	0	0	0	94	0	144	0	0	0	47	0	144	0	0	0	47	0	144	0
145	0	0	0	95	0	145	0	0	0	95	0	145	0	0	0	48	0	145	0	0	0	48	0	145	0	0	0	95	0	145	0	0	0	95	0	145	0	0	0	48	0	145	0	0	0	48	0	145	0
146	0	0	0	96	0	146	0	0	0	96	0	146	0	0	0	48	0	146	0	0	0	48	0	146	0	0	0	96	0	146	0	0	0	96	0	146	0	0	0	48	0	146	0	0	0	48	0	146	0
147	0	0	0	96	0	147	0	0	0	96	0	147	0	0	0	48	0	147	0	0	0	48	0	147	0	0	0	96	0	147	0	0	0	96	0	147	0	0	0	48	0	147	0	0	0	48	0	147	0
148	0	0	0	96	0	148	0	0	0	96	0	148	0	0	0	48	0	148	0	0	0	48	0	148	0	0	0	96	0	148	0	0	0	96	0	148	0	0	0	48	0	148	0	0	0	48	0	148	0
149	0	0	0	96	0	149	0	0	0	96	0	149	0	0	0	48	0	149	0	0	0	48	0	149	0	0	0	96	0	149	0	0	0	96	0	149	0	0	0	48	0	149	0	0	0	48	0	149	0
150	0	0	0	97	0	150	0	0	0	97	0	150	0	0	0	49	0	150	0	0	0	49	0	150	0	0	0	97	0	150	0	0	0	97	0	150	0	0	0	49	0	150	0	0	0	49	0	150	0
151	0	0	0	97	0	151	0	0	0	97	0	151	0	0	0	49	0	151	0	0	0	49	0	151	0	0	0	97	0	151	0	0	0	97	0	151	0	0	0	49	0	151	0	0	0	49	0	151	0
152	0	0	0	97	0	152	0	0	0	97	0	152	0	0	0	49	0	152	0	0	0	49	0	152	0	0	0	97	0	152	0	0	0	97	0	152	0	0	0	49	0	152	0	0	0	49	0	152	0
153	0	0	0	97	0	153	0	0	0	97	0	153	0	0	0	49	0	153	0	0	0	49	0	153	0	0	0	97	0	153	0	0	0	97	0	153	0	0	0	49	0	153	0	0	0	49	0	153	0
154	0	0	0	98	0	154	0	0	0	98	0	154	0	0	0	49	0	154	0	0	0	49	0	154	0	0	0	98	0	154	0	0	0	98	0	154	0	0	0	49	0	154	0	0	0	49	0	154	0
155	0	0	0	98	0	155	0	0	0	98	0	155	0	0	0	49	0	155	0	0	0	49	0	155	0	0	0	98	0	155	0	0	0	98	0	155	0	0	0	49	0	155	0	0	0	49	0	155	0
156	0	0	0	97	0	156	0	0	0	97	0	156	0	0	0	49	0	156	0	0	0	49	0	156	0	0	0	97	0	156	0	0	0	97	0	156	0	0	0	49	0	156	0	0	0	49	0	156	0
157	0	0	0	93	0	157	0	0	0	93	0	157	0	0	0	47	0	157	0	0	0	47	0	157	0	0	0	93	0	157	0	0	0	93	0	157	0	0	0	47	0	157	0	0	0	47	0	157	0
158	0	0	0	91	0	158	0	0	0	91	0	158	0	0	0	46	0	158	0	0	0	46	0	158	0	0	0	91	0	158	0	0	0	91	0	158	0	0	0	46	0	158	0	0	0	46	0	158	0
159	0	0	0	94	0	159	0	0	0	94	0	159	0	0	0	47	0	159	0	0	0	47	0	159	0	0	0	94	0	159	0	0	0	94	0	159	0	0	0	47	0	159	0	0	0	47	0	159	0
160	0	0	0	93	0	160	0	0	0	93	0	160	0	0	0	47	0	160	0	0	0	47	0	160	0	0	0	93	0	160	0	0	0	93	0	160	0	0	0	47	0	160	0	0	0	47	0	160	0
161	0	0	0	98	0	161	0	0	0	98	0	161	0	0	0	49	0	161	0	0	0	49	0	161	0	0	0	98	0	161	0	0	0	98	0	161	0	0	0	49	0	161	0	0	0	49	0	161	0
162	0	0	0	94	0	162	0	0	0	94	0	162	0	0	0	47	0	162	0	0	0	47	0	162	0	0	0	94	0	162	0	0	0	94	0	162	0	0	0	47	0	162	0	0	0	47	0	162	0
163	0	0	0	95	0	163	0	0	0	95	0	163	0	0	0	48	0	163	0	0	0	48	0	163	0	0	0	95	0	163	0	0	0	95	0	163	0	0	0	48	0	163	0	0	0	48	0	163	0
164	0	0	0	98	0	164	0	0	0	98	0	164	0	0	0	49	0	164	0	0	0	49	0	164	0	0	0	98	0	164	0	0	0	98	0	164	0	0	0	49	0	164	0	0	0	49	0	164	0
165	0	0	0	97	0	165	0	0	0	97	0	165	0	0	0	49	0	165	0	0	0	49	0	165	0	0	0	97	0	165	0	0	0	97	0	165	0	0	0	49	0	165	0	0	0	49	0	165	0
166	0	0	0	96	0	166	0	0	0	96	0	166	0	0	0	48	0	166	0	0	0	48	0	166	0	0	0	96	0	166	0	0	0	96	0	166	0	0	0	48	0	166	0	0	0	48	0	166	0
167	0	0	0	95	0	167	0	0	0	95	0	167	0	0	0	48	0	167	0	0	0	48	0	167	0	0	0	95	0	167	0	0	0	95	0	167	0	0	0	48	0	167	0	0	0	48	0	167	0
168	0	0	0	99	0	168	0	0	0	99	0	168	0	0	0	50	0	168	0	0	0	50	0	168	0	0	0	99	0	168	0	0	0	99	0	168	0	0	0	50	0	168	0	0	0	50	0	168	0
169	0	0	0	97	0	169	0	0	0	97	0	169	0	0	0	49	0	169	0	0	0	49	0	169	0	0	0	97	0	169	0	0	0	97	0	169	0	0	0	49	0	169	0	0	0	49	0	169	0
170	0	0	0	98	0	170	0	0	0	98	0	170	0	0	0	49	0	170	0	0	0	49	0	170	0	0	0	98	0	170	0	0	0	98	0	170	0	0	0	49	0	170	0	0	0	49	0	170	0
171	0	0	0	98	0	171	0	0	0	98	0	171	0	0	0	49	0	171	0	0	0	49	0	171	0	0	0	98	0	171	0	0	0	98	0	171	0	0	0	49	0	171	0	0	0	49	0	171	0
172	0	0	0	94	0	172	0	0	0	94	0	172	0	0	0	47	0	172	0	0	0	47	0	172	0	0	0	94	0	172	0	0	0	94	0	172	0	0	0	47	0	172	0	0	0	47	0	172	0
173	0	0	0	99	0	173	0	0	0	99	0	173	0	0	0	50	0	173	0	0	0	50	0	173	0	0	0	99	0	173	0	0	0	99	0	173	0	0	0	50	0	173	0	0	0	50	0	173	0
174	0	0	0	93	0	174	0	0	0	93	0	174	0	0	0	47	0	174	0	0	0	47	0	174	0	0	0	93	0	174	0	0	0	93	0	174	0	0	0	47	0	174	0	0	0	47	0	174	0
175	0	0	0	91	0	175	0	0	0	91	0	175	0	0	0	46	0	175	0	0	0	46	0	175	0	0	0	91	0	175	0	0	0	91	0	175	0	0	0	46	0	175	0	0	0	46	0	175	0
176	0	0	0	99	0	176	0	0	0	99	0	176	0	0	0	50	0	176	0	0	0	50	0	176	0	0	0	99	0	176	0	0	0	99	0	176	0	0	0	50	0	176	0	0	0	50	0	176	0
177	0	0	0	94	0	177	0	0	0	94	0	177	0	0	0	47	0	177	0	0	0	47	0	177	0	0	0	94	0	177	0	0	0	94	0	177	0	0	0	47	0	177	0	0	0	47	0	177	0
178	0	0	0	96	0	178	0	0	0	96	0	178	0	0	0	48	0	178	0	0	0	48	0	178	0	0	0	96	0	178	0	0	0	96	0	178	0	0	0	48	0	178	0	0	0	48	0	178	0
179	0	0	0	96	0	179	0	0	0	96	0	179	0	0	0	48	0	179	0	0	0	48	0	179	0	0	0	96	0	179	0	0	0	96	0	179	0	0	0	48	0	179	0	0	0	48	0	179	0
180	0	0	0	97	0	180	0	0	0	97	0	180	0	0	0	49	0	180	0	0	0	49	0	180	0	0	0	97	0	180	0	0	0	97	0	180	0	0	0	49	0	180	0	0	0	49	0	180	0
181	0	0	0	95	0	181	0	0	0	95	0	181	0	0	0	48	0	181	0	0	0	48	0	181	0	0	0	95	0	181	0	0	0	95	0	181	0	0	0	48	0	181	0	0	0	48	0	181	0
182	0	0	0	95	0	182	0	0	0	95	0	182	0	0	0	48	0	182	0	0	0	48	0	182	0	0	0	95	0	182	0	0	0	95	0	182	0	0	0	48	0	182	0	0	0	48	0	182	0
183	0	0	0	96	0	183	0	0	0	96	0	183	0	0	0	48	0	183	0	0	0	48	0	183	0	0	0	96	0	183	0	0	0	96	0	183	0	0	0	48	0	183	0	0	0	48	0	183	0
184	0	0	0	96	0	184	0	0	0	96	0	184	0	0	0	48	0	184	0	0	0	48	0	184	0	0	0	96	0	184	0	0	0	96	0	184	0	0	0	48	0	184	0	0	0	48	0	184	0
185	0	0	0	95	0	185	0	0	0	95	0	185	0	0	0	48	0	185	0	0	0	48	0	185	0	0	0	95	0	185	0	0	0	95	0	185	0	0	0	48	0	185	0	0	0	48	0	185	0
186	0	0	0	96	0	186	0	0	0	96	0	186	0	0	0	48	0	186	0	0	0	48	0	186	0	0	0	96	0	186	0	0	0	96	0	186	0	0	0	48	0	186	0	0	0	48	0	186	0
187	0	0	0	95	0	187	0	0	0	95	0	187	0	0	0	48	0	187	0	0	0	48	0	187	0	0	0	95	0	187	0	0	0	95	0	187	0	0	0	48	0	187	0	0	0	48	0	187	0
188	0	0	0	94	0	188	0	0	0	94	0	188	0	0	0	47	0	188	0	0	0	47	0	188	0	0	0	94	0	188	0	0	0	94	0	188	0	0	0	47	0	188	0	0	0	47	0	188	0
189	0	0	0	71	0	189	0	0	0	71	0	189	0	0	0	36	0	189	0	0	0	36	0	189	0	0	0	71	0	189	0	0	0	71	0	189	0	0	0	36	0	189	0	0	0	36	0	189	0
191	0	0	0	75	0	191	0	0	0	75	0	191	0	0	0	38	0	191	0	0	0	38	0	191	0	0	0	75	0	191	0	0	0	75	0	191	0	0	0	38	0	191	0	0	0	38	0	191	0
192	0	0	0	94	0	192	0	0	0	94	0	192	0	0	0	47	0	192	0	0	0	47	0	192	0	0	0	94	0	192	0	0	0	94	0	192	0	0	0	47	0	192	0	0	0	47	0	192	0
193	0	0	0	91	0	193	0	0	0	91	0	193	0	0	0	46	0	193	0	0	0	46	0	193	0	0	0	91	0	193	0	0	0	91	0	193	0	0	0	46	0	193	0	0	0	46	0	193	0
194	0	0	0	89	0	194	0	0	0	89	0	194	0	0	0	45	0	194	0	0	0	45	0	194	0	0	0	89	0	194	0	0	0	89	0	194	0	0	0	45	0	194	0	0	0	45	0	194	0
195	0	0	0	94	0	195	0	0	0	94	0	195	0	0	0	47	0	195	0	0	0	47	0	195	0	0	0	94	0	195	0	0	0	94	0	195	0	0	0	47	0	195	0	0	0	47	0	195	0
196	0	0	0	91	0	196	0	0	0	91	0	196	0	0	0	46	0	196	0	0	0	46	0	196	0	0	0	91	0	196	0	0	0	91	0	196	0	0	0	46	0	196	0	0	0	46	0	196	0
197	0	0	0	93	0	197	0	0	0	93	0	197	0	0	0	47	0	197	0	0	0	47	0	197	0	0	0	93	0	197	0	0	0	93	0	197	0	0	0	47	0	197	0	0	0	47	0	197	0
198	0	0	0	94	0	198	0	0	0	94	0	198	0	0	0	47	0	198	0	0	0	47	0	198	0	0	0	94	0	198	0	0	0	94	0	198	0	0	0	47	0	198	0	0	0	47	0	198	0
199	0	0	0	91	0	199	0	0	0	91	0	199	0	0	0	46	0	199	0	0	0	46	0	199	0	0	0	91	0	199	0	0	0	91	0	199	0	0	0	46	0	199	0	0	0	46	0	199	0
200	0	0	0	92	0	200	0	0	0	92	0	200	0	0	0	46	0	200	0	0	0	46	0	200	0	0	0	92	0	200	0	0	0	92	0	200	0	0	0	46	0	200	0	0	0	46	0	200	0
201	0	0	0	92	0	201	0	0	0	92	0	201	0	0	0	46	0	201	0	0	0	46	0	201	0	0	0	92	0	201	0	0	0	92	0	201	0	0	0	46	0	201	0	0	0	46	0	201	0
202	0	0	0	94	0	202	0	0	0	94	0	202	0	0	0	47	0	202	0	0	0	47	0	202	0	0	0	94	0	202	0	0	0	94	0	202	0	0	0	47	0	202	0	0	0	47	0	202	0
203	0	0	0	90	0	203	0	0	0	90	0	203	0	0	0	45	0	203	0	0	0	45	0	203	0	0	0	90	0	203	0	0	0	90	0	203	0	0	0	45	0	203	0	0	0	45	0	203	0
204	0	0	0	89	0	204	0	0	0	89	0	204	0	0	0	45	0	204	0	0	0	45	0	204	0	0	0	89	0	204	0	0	0	89	0	204	0	0	0	45	0	204	0	0	0	45	0	204	0
205	0	0	0	90	0	205	0	0	0	90	0	205	0	0	0	45	0	205	0	0	0	45	0	205	0	0	0	90	0	205	0	0	0	90	0	205	0	0	0	45	0	205	0	0	0	45	0	205	0
206	0	0	0	92	0	206	0	0	0	92	0	206	0	0	0	46	0	206	0	0	0	46	0	206	0	0	0	92	0	206	0	0	0	92	0	206	0	0	0	46	0	206	0	0	0	46	0	206	0
207	0	0	0	92	0	207	0	0	0	92	0	207	0	0	0	46	0	207	0	0	0	46	0	207	0	0	0	92	0	207	0	0	0	92	0	207	0	0	0	46	0	207	0	0	0	46	0	207	0
208	0	0	0	88	0	208	0	0	0	88	0	208	0	0	0	44	0	208	0	0	0	44	0	208	0	0	0	88	0	208	0	0	0	88	0	208	0	0	0	44	0	208	0	0	0	44	0	208	0
209	0	0	0	87	0	209	0	0	0	87	0	209	0	0	0	44	0	209	0	0	0	44	0	209	0	0	0	87	0	209	0	0	0	87	0	209	0	0	0	44	0	209	0	0	0	44	0	209	0
210	0	0	0	88	0	210	0	0	0	88	0	210	0	0	0	44	0	210	0	0	0	44	0	210	0	0	0	88	0	210	0	0	0	88	0	210	0	0	0	44	0	210	0	0	0	44	0	210	0
211	0	0	0	88	0	211	0	0	0	88	0	211	0	0	0	44	0	211	0	0	0	44	0	211	0	0	0	88	0	211	0	0	0	88	0	211	0	0	0	44	0	211	0	0	0	44	0	211	0
212	0	0	0	89	0	212	0	0	0	89	0	212	0	0	0	45	0	212	0	0	0	45	0	212	0	0	0	89	0	212	0	0	0	89	0	212	0	0	0	45	0	212	0	0	0	45	0	212	0
213	0	0	0	88	0	213	0	0	0	88	0	213	0	0	0	44	0	213	0	0	0	44	0	213	0	0	0	88	0	213	0	0	0	88	0	213	0	0	0	44	0	213	0	0	0	44	0	213	0
214	0	0	0	86	0	214	0	0	0	86	0	214	0	0	0	43	0	214	0	0	0	43	0	214	0	0	0	86	0	214	0	0	0	86	0	214	0	0	0	43	0	214	0	0	0	43	0	214	0
215	0	0	0	88	0	215	0	0	0	88	0	215	0	0	0	44	0	215	0	0	0	44	0	215	0	0	0	88	0	215	0	0	0	88	0	215	0	0	0	44	0	215	0	0	0	44	0	215	0
216	0	0	0	88	0	216	0	0	0	88	0	216	0	0	0	44	0	216	0	0	0	44	0	216	0	0	0	88	0	216	0	0	0	88	0	216	0	0	0	44	0	216	0	0	0	44	0	216	0
217	0	0	0	87	0	217	0	0	0	87	0	217	0	0	0	44	0	217	0	0	0	44	0	217	0	0	0	87	0	217	0	0	0	87	0	217	0	0	0	44	0	217	0	0	0	44	0	217	0
218	0	0	0	87	0	218	0	0	0	87	0	218	0	0	0	44	0	218	0	0	0	44	0	218	0	0	0	87	0	218	0	0	0	87	0	218	0	0	0	44	0	218	0	0	0	44	0	218	0
219	0	0	0	85	0	219	0	0	0	85	0	219	0	0	0	43	0	219	0	0	0	43	0	219	0	0	0	85	0	219	0	0	0	85	0	219	0	0	0	43	0	219	0	0	0	43	0	219	0
220	0	0	0	83	0	220	0	0	0	83	0	220	0	0	0	42	0	220	0	0	0	42	0	220	0	0	0	83	0	220	0	0	0	83	0	220	0	0	0	42	0	220	0	0	0	42	0	220	0
221	0	0	0	86	0	221	0	0	0	86	0	221	0	0	0	43	0	221	0	0	0	43	0	221	0	0	0	86	0	221	0	0	0	86	0	221	0	0	0	43	0	221	0	0	0	43	0	221	0
222	0	0	0	86	0	222	0	0	0	86	0	222	0	0	0	43	0	222	0	0	0	43	0	222	0	0	0	86	0	222	0	0	0	86	0	222	0	0	0	43	0	222	0	0	0	43	0	222	0
223	0	0	0	86	0	223	0	0	0	86	0	223	0	0	0	43	0	223	0	0	0	43	0	223	0	0	0	86	0	223	0	0	0	86	0	223	0	0	0	43	0	223	0	0	0	43	0	223	0
224	0	0	0	84	0	224	0	0	0	84	0	224	0	0	0	42	0	224	0	0	0	42	0	224	0	0	0	84	0	224	0	0	0	84	0	224	0	0	0	42	0	224	0	0	0	42	0	224	0
225	0	0	0	85	0	225	0	0	0	85	0	225	0	0	0	43	0	225	0	0	0	43	0	225	0	0	0	85	0	225	0	0	0	85	0	225	0	0	0	43	0	225	0	0	0	43	0	225	0
226	0	0	0	84	0	226	0	0	0	84	0	226	0	0	0	42	0	226	0	0	0	42	0	226	0	0	0	84	0	226	0	0	0	84	0	226	0	0	0	42	0	226	0	0	0	42	0	226	0
227	0	0	0	83	0	227	0	0	0	83	0	227	0	0	0	42	0	227	0	0	0	42	0	227	0	0	0	83	0	227	0	0	0	83	0	227	0	0	0	42	0	227	0	0	0	42	0	227	0
228	0	0	0	86	0	228	0	0	0	86	0	228	0	0	0	43	0	228	0	0	0	43	0	228	0	0	0	86	0	228	0	0	0	86	0	228	0	0	0	43	0	228	0	0	0	43	0	228	0
229	0	0	0	81	0	229	0	0	0	81	0	229	0	0	0	41	0	229	0	0	0	41	0	229	0	0	0	81	0	229	0	0	0	81	0	229	0	0	0	41	0	229	0	0	0	41	0	229	0
230	0	0	0	76	0	230	0	0	0	76	0	230	0	0	0	38	0	230	0	0	0	38	0	230	0	0	0	76	0	230	0	0	0	76	0	230	0	0	0	38	0	230	0	0	0	38	0	230	0
231	0	0	0	78	0	231	0	0	0	78	0	231	0	0	0	39	0	231	0	0	0	39	0	231	0	0	0	78	0	231	0	0	0	78	0	231	0	0	0	39	0	231	0	0	0	39	0	231	0
232	0	0	0	79	0	232	0	0	0	79	0	232	0	0	0	40	0	232	0	0	0	40	0	232	0	0	0	79	0	232	0	0	0	79	0	232	0	0	0	40	0	232	0	0	0	40	0	232	0
233	0	0	0	79	0	233	0	0	0	79	0	233	0	0	0	40	0	233	0	0	0	40	0	233	0	0	0	79	0	233	0	0	0	79	0	233	0	0	0	40	0	233	0	0	0	40	0	233	0
234	0	0	0	79	0	234	0	0	0	79	0	234	0	0	0	40	0	234	0	0	0	40	0	234	0	0	0	79	0	234	0	0	0	79	0	234	0	0	0	40	0	234	0	0	0	40	0	234	0
235	0	0	0	80	0	235	0	0	0	80	0	235	0	0	0	40	0	235	0	0	0	40	0	235	0	0	0	80	0	235	0	0	0	80	0	235	0	0	0	40	0	235	0	0	0	40	0	235	0
236	0	0	0	78	0	236	0	0	0	78	0	236	0	0	0	39	0	236	0	0	0	39	0	236	0	0	0	78	0	236	0	0	0	78	0	236	0	0	0	39	0	236	0	0	0	39	0	236	0
237	0	0	0	79	0	237	0	0	0	79	0	237	0	0	0	40	0	237	0	0	0	40	0	237	0	0	0	79	0	237	0	0	0	79	0	237	0	0	0	40	0	237	0	0	0	40	0	237	0
238	0	0	0	80	0	238	0	0	0	80	0	238	0	0	0	40	0	238	0	0	0	40	0	238	0	0	0	80	0	238	0	0	0	80	0	238	0	0	0	40	0	238	0	0	0	40	0	238	0
239	0	0	0	76	0	239	0	0	0	76	0	239	0	0	0	38	0	239	0	0	0	38	0	239	0	0	0	76	0	239	0	0	0	76	0	239	0	0	0	38	0	239	0	0	0	38	0	239	0
240	0	0	0	77	0	240	0	0	0	77	0	240	0	0	0	39	0	240	0	0	0	39	0	240	0	0	0	77	0	240	0	0	0	77	0	240	0	0	0	39	0	240	0	0	0	39	0	240	0
241	0	0	0	81	0	241	0	0	0	81	0	241	0	0	0	41	0	241	0	0	0	41	0	241	0	0	0	81	0	241	0	0	0	81	0	241	0	0	0	41	0	241	0	0	0	41	0	241	0
242	0	0	0	79	0	242	0	0	0	79	0	242	0	0	0	40	0	242	0	0	0	40	0	242	0	0	0	79	0	242	0	0	0	79	0	242	0	0	0	40	0	242	0	0	0	40	0	242	0
243	0	0	0	80	0	243	0	0	0	80	0	243	0	0	0	40	0	243	0	0	0	40	0	243	0	0	0	80	0	243	0	0	0	80	0	243	0	0	0	40	0	243	0	0	0	40	0	243	0
244	0	0	0	74	0	244	0	0	0	74	0	244	0	0	0	37	0	244	0	0	0	37	0	244	0	0	0	74	0	244	0	0	0	74	0	244	0	0	0	37	0	244	0	0	0	37	0	244	0
245	0	0	0	78	0	245	0	0	0	78	0	245	0	0	0	39	0	245	0	0	0	39	0	245	0	0	0	78	0	245	0	0	0	78	0	245	0	0	0	39	0	245	0	0	0	39	0	245	0
246	0	0	0	74	0	246	0	0	0	74	0	246	0	0	0	37	0	246	0	0	0	37	0	246	0	0	0	74	0	246	0	0	0	74	0	246	0	0	0	37	0	246	0	0	0	37	0	246	0
247	0	0	0	76	0	247	0	0	0	76	0	247	0	0	0	38	0	247	0	0	0	38	0	247	0	0	0	76	0	247	0	0	0	76	0	247	0	0	0	38	0	247	0	0	0	38	0	247	0
248	0	0	0	74	0	248	0	0	0	74	0	248	0	0	0	37	0	248	0	0	0	37	0	248	0	0	0	74	0	248	0	0	0	74	0	248	0	0	0	37	0	248	0	0	0	37	0	248	0
249	0	0	0	77	0	249	0	0	0	77	0	249	0	0	0	39	0	249	0	0	0	39	0	249	0	0	0	77	0	249	0	0	0	77	0	249	0	0	0	39	0	249	0	0	0	39	0	249	0
250	0	0	0	74	0	250	0	0	0	74	0	250	0	0	0	37	0	250	0	0	0	37	0	250	0	0	0	74	0	250	0	0	0	74	0	250	0	0	0	37	0	250	0	0	0	37	0	250	0
251	0	0	0	76	0	251	0	0	0	76	0	251	0	0	0	38	0	251	0	0	0	38	0	251	0	0	0	76	0	251	0	0	0	76	0	251	0	0	0	38	0	251	0	0	0	38	0	251	0
252	0	0	0	75	0	252	0	0	0	75	0	252	0	0	0	38	0	252	0	0	0	38	0	252	0	0	0	75	0	252	0	0	0	75	0	252	0	0	0	38	0	252	0	0	0	38	0	252	0
253	0	0	0	71	0	253	0	0	0	71	0	253	0	0	0	36	0	253	0	0	0	36	0	253	0	0	0	71	0	253	0	0	0	71	0	253	0	0	0	36	0	253	0	0	0	36	0	253	0
254	0	0	0	73	0	254	0	0	0	73	0	254	0	0	0	37	0	254	0	0	0	37	0	254	0	0	0	73	0	254	0	0	0	73	0	254	0	0	0	37	0	254	0	0	0	37	0	254	0
255	0	0	0	71	0	255	0	0	0	71	0	255	0	0	0	36	0	255	0	0	0	36	0	255	0	0	0	71	0	255	0	0	0	71	0	255	0	0	0	36	0	255	0	0	0	36	0	255	0
256	0	0	0	72	0	256	0	0	0	72	0	256	0	0	0	36	0	256	0	0	0	36	0	256	0	0	0	72	0	256	0	0	0	72	0	256	0	0	0	36	0	256	0	0	0	36	0	256	0
257	0	0	0	73	0	257	0	0	0	73	0	257	0	0	0	37	0	257	0	0	0	37	0	257	0	0	0	73	0	257	0	0	0	73	0	257	0	0	0	37	0	257	0	0	0	37	0	257	0
258	0	0	0	71	0	258	0	0	0	71	0	258	0	0	0	36	0	258	0	0	0	36	0	258	0	0	0	71	0	258	0	0	0	71	0	258	0	0	0	36	0	258	0	0	0	36	0	258	0
259	0	0	0	72	0	259	0	0	0	72	0	259	0	0	0	36	0	259	0	0	0	36	0	259	0	0	0	72	0	259	0	0	0	72	0	259	0	0	0	36	0	259	0	0	0	36	0	259	0
260	0	0	0	72	0	260	0	0	0	72	0	260	0	0	0	36	0	260	0	0	0	36	0	260	0	0	0	72	0	260	0	0	0	72	0	260	0	0	0	36	0	260	0	0	0	36	0	260	0
261	0	0	0	69	0	261	0	0	0	69	0	261	0	0	0	35	0	261	0	0	0	35	0	261	0	0	0	69	0	261	0	0	0	69	0	261	0	0	0	35	0	261	0	0	0	35	0	261	0
262	0	0	0	66	0	262	0	0	0	66	0	262	0	0	0	33	0	262	0	0	0	33	0	262	0	0	0	66	0	262	0	0	0	66	0	262	0	0	0	33	0	262	0	0	0	33	0	262	0
263	0	0	0	69	0	263	0	0	0	69	0	263	0	0	0	35	0	263	0	0	0	35	0	263	0	0	0	69	0	263	0	0	0	69	0	263	0	0	0	35	0	263	0	0	0	35	0	263	0
264	0	0	0	70	0	264	0	0	0	70	0	264	0	0	0	35	0	264	0	0	0	35	0	264	0	0	0	70	0	264	0	0	0	70	0	264	0	0	0	35	0	264	0	0	0	35	0	264	0
265	0	0	0	70	0	265	0	0	0	70	0	265	0	0	0	35	0	265	0	0	0	35	0	265	0	0	0	70	0	265	0	0	0	70	0	265	0	0	0	35	0	265	0	0	0	35	0	265	0
266	0	0	0	66	0	266	0	0	0	66	0	266	0	0	0	33	0	266	0	0	0	33	0	266	0	0	0	66	0	266	0	0	0	66	0	266	0	0	0	33	0	266	0	0	0	33	0	266	0
267	0	0	0	69	0	267	0	0	0	69	0	267	0	0	0	35	0	267	0	0	0	35	0	267	0	0	0	69	0	267	0	0	0	69	0	267	0	0	0	35	0	267	0	0	0	35	0	267	0
268	0	0	0	68	0	268	0	0	0	68	0	268	0	0	0	34	0	268	0	0	0	34	0	268	0	0	0	68	0	268	0	0	0	68	0	268	0	0	0	34	0	268	0	0	0	34	0	268	0
269	0	0	0	68	0	269	0	0	0	68	0	269	0	0	0	34	0	269	0	0	0	34	0	269	0	0	0	68	0	269	0	0	0	68	0	269	0	0	0	34	0	269	0	0	0	34	0	269	0
270	0	0	0	67	0	270	0	0	0	67	0	270	0	0	0	34	0	270	0	0	0	34	0	270	0	0	0	67	0	270	0	0	0	67	0	270	0	0	0	34	0	270	0	0	0	34	0	270	0
271	0	0	0	68	0	271	0	0	0	68	0	271	0	0	0	34	0	271	0	0	0	34	0	271	0	0	0	68	0	271	0	0	0	68	0	271	0	0	0	34	0	271	0	0	0	34	0	271	0
272	0	0	0	63	0	272	0	0	0	63	0	272	0	0	0	32	0	272	0	0	0	32	0	272	0	0	0	63	0	272	0	0	0	63	0	272	0	0	0	32	0	272	0	0	0	32	0	272	0
273	0	0	0	67	0	273	0	0	0	67	0	273	0	0	0	34	0	273	0	0	0	34	0	273	0	0	0	67	0	273	0	0	0	67	0	273	0	0	0	34	0	273	0	0	0	34	0	273	0
274	0	0	0	62	0	274	0	0	0	62	0	274	0	0	0	31	0	274	0	0	0	31	0	274	0	0	0	62	0	274	0	0	0	62	0	274	0	0	0	31	0	274	0	0	0	31	0	274	0
275	0	0	0	63	0	275	0	0	0	63	0	275	0	0	0	32	0	275	0	0	0	32	0	275	0	0	0	63	0	275	0	0	0	63	0	275	0	0	0	32	0	275	0	0	0	32	0	275	0
276	0	0	0	66	0	276	0	0	0	66	0	276	0	0	0	33	0	276	0	0	0	33	0	276	0	0	0	66	0	276	0	0	0	66	0	276	0	0	0	33	0	276	0	0	0	33	0	276	0
277	0	0	0	54	0	277	0	0	0	54	0	277	0	0	0	27	0	277	0	0	0	27	0	277	0	0	0	54	0	277	0	0	0	54	0	277	0	0	0	27	0	277	0	0	0	27	0	277	0
278	0	0	0	54	0	278	0	0	0	54	0	278	0	0	0	27	0	278	0	0	0	27	0	278	0	0	0	54	0	278	0	0	0	54	0	278	0	0	0	27	0	278	0	0	0	27	0	278	0
279	0	0	0	53	0	279	0	0	0	53	0	279	0	0	0	27	0	279	0	0	0	27	0	279	0	0	0	53	0	279	0	0	0	53	0	279	0	0	0	27	0	279	0	0	0	27	0	279	0
280	0	0	0	53	0	280	0	0	0	53	0	280	0	0	0	27	0	280	0	0	0	27	0	280	0	0	0	53	0	280	0	0	0	53	0	280	0	0	0	27	0	280	0	0	0	27	0	280	0
281	0	0	0	53	0	281	0	0	0	53	0	281	0	0	0	27	0	281	0	0	0	27	0	281	0	0	0	53	0	281	0	0	0	53	0	281	0	0	0	27	0	281	0	0	0	27	0	281	0
282	0	0	0	50	0	282	0	0	0	50	0	282	0	0	0	25	0	282	0	0	0	25	0	282	0	0	0	50	0	282	0	0	0	50	0	282	0	0	0	25	0	282	0	0	0	25	0	282	0
283	0	0	0	53	0	283	0	0	0	53	0	283	0	0	0	27	0	283	0	0	0	27	0	283	0	0	0	53	0	283	0	0	0	53	0	283	0	0	0	27	0	283	0	0	0	27	0	283	0
284	0	0	0	54	0	284	0	0	0	54	0	284	0	0	0	27	0	284	0	0	0	27	0	284	0	0	0	54	0	284	0	0	0	54	0	284	0	0	0	27	0	284	0	0	0	27	0	284	0
285	0	0	0	51	0	285	0	0	0	51	0	285	0	0	0	26	0	285	0	0	0	26	0	285	0	0	0	51	0	285	0	0	0	51	0	285	0	0	0	26	0	285	0	0	0	26	0	285	0
286	0	0	0	46	0	286	0	0	0	46	0	286	0	0	0	23	0	286	0	0	0	23	0	286	0	0	0	46	0	286	0	0	0	46	0	286	0	0	0	23	0	286	0	0	0	23	0	286	0
287	0	0	0	49	0	287	0	0	0	49	0	287	0	0	0	25	0	287	0	0	0	25	0	287	0	0	0	49	0	287	0	0	0	49	0	287	0	0	0	25	0	287	0	0	0	25	0	287	0
288	0	0	0	49	0	288	0	0	0	49	0	288	0	0	0	25	0	288	0	0	0	25	0	288	0	0	0	49	0	288	0	0	0	49	0	288	0	0	0	25	0	288	0	0	0	25	0	288	0
289	0	0	0	50	0	289	0	0	0	50	0	289	0	0	0	25	0	289	0	0	0	25	0	289	0	0	0	50	0	289	0	0	0	50	0	289	0	0	0	25	0	289	0	0	0	25	0	289	0
290	0	0	0	51	0	290	0	0	0	51	0	290	0	0	0	26	0	290	0	0	0	26	0	290	0	0	0	51	0	290	0	0	0	51	0	290	0	0	0	26	0	290	0	0	0	26	0	290	0
291	0	0	0	50	0	291	0	0	0	50	0	291	0	0	0	25	0	291	0	0	0	25	0	291	0	0	0	50	0	291	0	0	0	50	0	291	0	0	0	25	0	291	0	0	0	25	0	291	0
292	0	0	0	49	0	292	0	0	0	49	0	292	0	0	0	25	0	292	0	0	0	25	0	292	0	0	0	49	0	292	0	0	0	49	0	292	0	0	0	25	0	292	0	0	0	25	0	292	0
293	0	0	0	47	0	293	0	0	0	47	0	293	0	0	0	24	0	293	0	0	0	24	0	293	0	0	0	47	0	293	0	0	0	47	0	293	0	0	0	24	0	293	0	0	0	24	0	293	0
294	0	0	0	49	0	294	0	0	0	49	0	294	0	0	0	25	0	294	0	0	0	25	0	294	0	0	0	49	0	294	0	0	0	49	0	294	0	0	0	25	0	294	0	0	0	25	0	294	0
295	0	0	0	51	0	295	0	0	0	51	0	295	0	0	0	26	0	295	0	0	0	26	0	295	0	0	0	51	0	295	0	0	0	51	0	295	0	0	0	26	0	295	0	0	0	26	0	295	0
296	0	0	0	50	0	296	0	0	0	50	0	296	0	0	0	25	0	296	0	0	0	25	0	296	0	0	0	50	0	296	0	0	0	50	0	296	0	0	0	25	0	296	0	0	0	25	0	296	0
297	0	0	0	50	0	297	0	0	0	50	0	297	0	0	0	25	0	297	0	0	0	25	0	297	0	0	0	50	0	297	0	0	0	50	0	297	0	0	0	25	0	297	0	0	0	25	0	297	0
298	0	0	0	48	0	298	0	0	0	48	0	298	0	0	0	24	0	298	0	0	0	24	0	298	0	0	0	48	0	298	0	0	0	48	0	298	0	0	0	24	0	298	0	0	0	24	0	298	0
299	0	0	0	49	0	299	0	0	0	49	0	299	0	0	0	25	0	299	0	0	0	25	0	299	0	0	0	49	0	299	0	0	0	49	0	299	0	0	0	25	0	299	0	0	0	25	0	299	0
300	0	0	0	47	0	300	0	0	0	47	0	300	0	0	0	24	0	300	0	0	0	24	0	300	0	0	0	47	0	300	0	0	0	47	0	300	0	0	0	24	0	300	0	0	0	24	0	300	0
301	0	0	0	49	0	301	0	0	0	49	0	301	0	0	0	25	0	301	0	0	0	25	0	301	0	0	0	49	0	301	0	0	0	49	0	301	0	0	0	25	0	301	0	0	0	25	0	301	0
302	0	0	0	49	0	302	0	0	0	49	0	302	0	0	0	25	0	302	0	0	0	25	0	302	0	0	0	49	0	302	0	0	0	49	0	302	0	0	0	25	0	302	0	0	0	25	0	302	0
303	0	0	0	49	0	303	0	0	0	49	0	303	0	0	0	25	0	303	0	0	0	25	0	303	0	0	0	49	0	303	0	0	0	49	0	303	0	0	0	25	0	303	0	0	0	25	0	303	0
304	0	0	0	46	0	304	0	0	0	46	0	304	0	0	0	23	0	304	0	0	0	23	0	304	0	0	0	46	0	304	0	0	0	46	0	304	0	0	0	23	0	304	0	0	0	23	0	304	0
305	0	0	0	45	0	305	0	0	0	45	0	305	0	0	0	23	0	305	0	0	0	23	0	305	0	0	0	45	0	305	0	0	0	45	0	305	0	0	0	23	0	305	0	0	0	23	0	305	0
306	0	0	0	47	0	306	0	0	0	47	0	306	0	0	0	24	0	306	0	0	0	24	0	306	0	0	0	47	0	306	0	0	0	47	0	306	0	0	0	24	0	306	0	0	0	24	0	306	0
307	0	0	0	43	0	307	0	0	0	43	0	307	0	0	0	22	0	307	0	0	0	22	0	307	0	0	0	43	0	307	0	0	0	43	0	307	0	0	0	22	0	307	0	0	0	22	0	307	0
308	0	0	0	48	0	308	0	0	0	48	0	308	0	0	0	24	0	308	0	0	0	24	0	308	0	0	0	48	0	308	0	0	0	48	0	308	0	0	0	24	0	308	0	0	0	24	0	308	0
309	0	0	0	49	0	309	0	0	0	49	0	309	0	0	0	25	0	309	0	0	0	25	0	309	0	0	0	49	0	309	0	0	0	49	0	309	0	0	0	25	0	309	0	0	0	25	0	309	0
310	0	0	0	47	0	310	0	0	0	47	0	310	0	0	0	24	0	310	0	0	0	24	0	310	0	0	0	47	0	310	0	0	0	47	0	310	0	0	0	24	0	310	0	0	0	24	0	310	0
311	0	0	0	48	0	311	0	0	0	48	0	311	0	0	0	24	0	311	0	0	0	24	0	311	0	0	0	48	0	311	0	0	0	48	0	311	0	0	0	24	0	311	0	0	0	24	0	311	0
312	0	0	0	49	0	312	0	0	0	49	0	312	0	0	0	25	0	312	0	0	0	25	0	312	0	0	0	49	0	312	0	0	0	49	0	312	0	0	0	25	0	312	0	0	0	25	0	312	0
313	0	0	0	48	0	313	0	0	0	48	0	313	0	0	0	24	0	313	0	0	0	24	0	313	0	0	0	48	0	313	0	0	0	48	0	313	0	0	0	24	0	313	0	0	0	24	0	313	0
314	0	0	0	45	0	314	0	0	0	45	0	314	0	0	0	23	0	314	0	0	0	23	0	314	0	0	0	45	0	314	0	0	0	45	0	314	0	0	0	23	0	314	0	0	0	23	0	314	0
315	0	0	0	47	0	315	0	0	0	47	0	315	0	0	0	24	0	315	0	0	0	24	0	315	0	0	0	47	0	315	0	0	0	47	0	315	0	0	0	24	0	315	0	0	0	24	0	315	0
316	0	0	0	47	0	316	0	0	0	47	0	316	0	0	0	24	0	316	0	0	0	24	0	316	0	0	0	47	0	316	0	0	0	47	0	316	0	0	0	24	0	316	0	0	0	24	0	316	0
317	0	0	0	48	0	317	0	0	0	48	0	317	0	0	0	24	0	317	0	0	0	24	0	317	0	0	0	48	0	317	0	0	0	48	0	317	0	0	0	24	0	317	0	0	0	24	0	317	0
318	0	0	0	47	0	318	0	0	0	47	0	318	0	0	0	24	0	318	0	0	0	24	0	318	0	0	0	47	0	318	0	0	0	47	0	318	0	0	0	24	0	318	0	0	0	24	0	318	0
319	0	0	0	46	0	319	0	0	0	46	0	319	0	0	0	23	0	319	0	0	0	23	0	319	0	0	0	46	0	319	0	0	0	46	0	319	0	0	0	23	0	319	0	0	0	23	0	319	0
320	0	0	0	43	0	320	0	0	0	43	0	320	0	0	0	22	0	320	0	0	0	22	0	320	0	0	0	43	0	320	0	0	0	43	0	320	0	0	0	22	0	320	0	0	0	22	0	320	0
321	0	0	0	46	0	321	0	0	0	46	0	321	0	0	0	23	0	321	0	0	0	23	0	321	0	0	0	46	0	321	0	0	0	46	0	321	0	0	0	23	0	321	0	0	0	23	0	321	0
322	0	0	0	45	0	322	0	0	0	45	0	322	0	0	0	23	0	322	0	0	0	23	0	322	0	0	0	45	0	322	0	0	0	45	0	322	0	0	0	23	0	322	0	0	0	23	0	322	0
323	0	0	12	31	27.907	323	0	0	11	32	25.5814	323	0	0	0	22	0	323	0	0	0	22	0	323	0	0	13	30	30.2326	323	0	0	16	27	37.2093	323	0	0	1	21	4.54545	323	0	0	1	21	4.54545	323	0
324	0	0	12	33	26.6667	324	0	0	0	45	0	324	0	0	5	18	21.7391	324	0	0	0	23	0	324	0	0	3	42	6.66667	324	0	0	4	41	8.88889	324	0	0	0	23	0	324	0	0	0	23	0	324	0
325	0	0	0	44	0	325	0	0	0	44	0	325	0	0	0	22	0	325	0	0	0	22	0	325	0	0	0	44	0	325	0	0	0	44	0	325	0	0	0	22	0	325	0	0	0	22	0	325	0
326	0	0	3	41	6.81818	326	0	0	1	43	2.27273	326	0	0	3	19	13.6364	326	0	0	2	20	9.09091	326	0	0	3	41	6.81818	326	0	0	2	42	4.54545	326	0	0	3	19	13.6364	326	0	0	1	21	4.54545	326	0
327	0	0	5	41	10.8696	327	0	0	2	44	4.34783	327	0	0	1	22	4.34783	327	0	0	0	23	0	327	0	0	11	35	23.913	327	0	0	6	40	13.0435	327	0	0	5	18	21.7391	327	0	0	1	22	4.34783	327	0
328	0	0	4	39	9.30233	328	0	0	2	41	4.65116	328	0	0	3	19	13.6364	328	0	0	2	20	9.09091	328	0	0	8	35	18.6047	328	0	0	5	38	11.6279	328	0	0	5	17	22.7273	328	0	0	2	20	9.09091	328	0
329	0	0	8	35	18.6047	329	0	0	4	39	9.30233	329	0	0	1	21	4.54545	329	0	0	2	20	9.09091	329	0	0	11	32	25.5814	329	0	0	10	33	23.2558	329	0	0	5	17	22.7273	329	0	0	4	18	18.1818	329	0
330	0	0	19	28	40.4255	330	0	1	39	8	82.9787	330	0	1	12	12	50	330	0	1	16	8	66.6667	330	0	0	20	27	42.5532	330	0	0	20	27	42.5532	330	0	1	15	9	62.5	330	0	0	10	14	41.6667	330	0
331	0	0	18	28	39.1304	331	0	0	18	28	39.1304	331	0	1	14	9	60.8696	331	0	1	14	9	60.8696	331	0	0	19	27	41.3043	331	0	0	17	29	36.9565	331	0	1	15	8	65.2174	331	0	1	13	10	56.5217	331	0
332	0	1	28	15	65.1163	332	0	1	24	19	55.814	332	0	1	18	4	81.8182	332	0	1	16	6	72.7273	332	0	1	29	14	67.4419	332	0	1	31	12	72.093	332	0	1	19	3	86.3636	332	0	0	10	12	45.4545	332	0
333	0	1	27	19	58.6957	333	0	0	22	24	47.8261	333	0	0	5	18	21.7391	333	0	0	6	17	26.087	333	0	1	29	17	63.0435	333	0	1	28	18	60.8696	333	0	0	6	17	26.087	333	0	0	8	15	34.7826	333	0
334	0	0	17	27	38.6364	334	0	0	19	25	43.1818	334	0	0	7	15	31.8182	334	0	0	8	14	36.3636	334	0	0	21	23	47.7273	334	0	0	21	23	47.7273	334	0	0	9	13	40.9091	334	0	0	4	18	18.1818	334	0
335	0	0	9	36	20	335	0	0	5	40	11.1111	335	0	0	3	20	13.0435	335	0	0	3	20	13.0435	335	0	0	12	33	26.6667	335	0	0	14	31	31.1111	335	0	0	3	20	13.0435	335	0	0	0	23	0	335	0
336	0	1	27	18	60	336	0	1	40	5	88.8889	336	0	0	7	16	30.4348	336	0	1	18	5	78.2609	336	0	1	40	5	88.8889	336	0	1	40	5	88.8889	336	0	1	12	11	52.1739	336	0	1	13	10	56.5217	336	0
337	0	1	24	22	52.1739	337	0	1	33	13	71.7391	337	0	1	12	11	52.1739	337	0	1	14	9	60.8696	337	0	1	24	22	52.1739	337	0	1	24	22	52.1739	337	0	1	12	11	52.1739	337	0	1	12	11	52.1739	337	0
338	0	0	22	23	48.8889	338	0	1	23	22	51.1111	338	0	0	11	12	47.8261	338	0	0	11	12	47.8261	338	0	1	24	21	53.3333	338	0	1	23	22	51.1111	338	0	1	12	11	52.1739	338	0	0	4	19	17.3913	338	0
339	0	0	9	37	19.5652	339	0	0	7	39	15.2174	339	0	0	1	22	4.34783	339	0	0	0	23	0	339	0	0	11	35	23.913	339	0	0	13	33	28.2609	339	0	0	1	22	4.34783	339	0	0	0	23	0	339	0
340	0	0	1	44	2.22222	340	0	0	14	31	31.1111	340	0	0	0	23	0	340	0	0	0	23	0	340	0	0	13	32	28.8889	340	0	0	10	35	22.2222	340	0	0	0	23	0	340	0	0	0	23	0	340	0
[truncated: 22 more columns]

## Sheet: pce23
A.nt						A.fs						A.df						A.fs.df						B.nt						B.fs						B.df						B.fs.df						C.nt
doy	obs	pred	nr_true	nr_false	perc	doy	obs	pred	nr_true	nr_false	perc	doy	obs	pred	nr_true	nr_false	perc	doy	obs	pred	nr_true	nr_false	perc	doy	obs	pred	nr_true	nr_false	perc	doy	obs	pred	nr_true	nr_false	perc	doy	obs	pred	nr_true	nr_false	perc	doy	obs	pred	nr_true	nr_false	perc	doy	obs
1	0	0	0	44	0	1	0	0	0	44	0	1	0	0	0	22	0	1	0	0	0	22	0	1	0	0	0	44	0	1	0	0	0	44	0	1	0	0	0	22	0	1	0	0	0	22	0	1	0
2	0	0	0	41	0	2	0	0	0	41	0	2	0	0	0	21	0	2	0	0	0	21	0	2	0	0	0	41	0	2	0	0	0	41	0	2	0	0	0	21	0	2	0	0	0	21	0	2	0
3	0	0	0	42	0	3	0	0	0	42	0	3	0	0	0	21	0	3	0	0	0	21	0	3	0	0	0	42	0	3	0	0	0	42	0	3	0	0	0	21	0	3	0	0	0	21	0	3	0
4	0	0	0	42	0	4	0	0	0	42	0	4	0	0	0	21	0	4	0	0	0	21	0	4	0	0	0	42	0	4	0	0	0	42	0	4	0	0	0	21	0	4	0	0	0	21	0	4	0
5	0	0	0	43	0	5	0	0	0	43	0	5	0	0	0	22	0	5	0	0	0	22	0	5	0	0	0	43	0	5	0	0	0	43	0	5	0	0	0	22	0	5	0	0	0	22	0	5	0
6	0	0	0	42	0	6	0	0	0	42	0	6	0	0	0	21	0	6	0	0	0	21	0	6	0	0	0	42	0	6	0	0	0	42	0	6	0	0	0	21	0	6	0	0	0	21	0	6	0
7	0	0	0	42	0	7	0	0	0	42	0	7	0	0	0	21	0	7	0	0	0	21	0	7	0	0	0	42	0	7	0	0	0	42	0	7	0	0	0	21	0	7	0	0	0	21	0	7	0
8	0	0	0	10	0	8	0	0	0	10	0	8	0	0	0	5	0	8	0	0	0	5	0	8	0	0	0	10	0	8	0	0	0	10	0	8	0	0	0	5	0	8	0	0	0	5	0	8	0
9	0	0	0	13	0	9	0	0	0	13	0	9	0	0	0	7	0	9	0	0	0	7	0	9	0	0	0	13	0	9	0	0	0	13	0	9	0	0	0	7	0	9	0	0	0	7	0	9	0
10	0	0	0	4	0	10	0	0	0	4	0	10	0	0	0	2	0	10	0	0	0	2	0	10	0	0	0	4	0	10	0	0	0	4	0	10	0	0	0	2	0	10	0	0	0	2	0	10	0
11	0	0	0	10	0	11	0	0	0	10	0	11	0	0	0	5	0	11	0	0	0	5	0	11	0	0	0	10	0	11	0	0	0	10	0	11	0	0	0	5	0	11	0	0	0	5	0	11	0
12	0	0	0	18	0	12	0	0	0	18	0	12	0	0	0	9	0	12	0	0	0	9	0	12	0	0	0	18	0	12	0	0	0	18	0	12	0	0	0	9	0	12	0	0	0	9	0	12	0
13	0	0	0	3	0	13	0	0	0	3	0	13	0	0	0	2	0	13	0	0	0	2	0	13	0	0	0	3	0	13	0	0	0	3	0	13	0	0	0	2	0	13	0	0	0	2	0	13	0
14	0	0	0	21	0	14	0	0	0	21	0	14	0	0	0	11	0	14	0	0	0	11	0	14	0	0	0	21	0	14	0	0	0	21	0	14	0	0	0	11	0	14	0	0	0	11	0	14	0
15	0	0	0	40	0	15	0	0	0	40	0	15	0	0	0	20	0	15	0	0	0	20	0	15	0	0	0	40	0	15	0	0	0	40	0	15	0	0	0	20	0	15	0	0	0	20	0	15	0
16	0	0	0	22	0	16	0	0	0	22	0	16	0	0	0	11	0	16	0	0	0	11	0	16	0	0	0	22	0	16	0	0	0	22	0	16	0	0	0	11	0	16	0	0	0	11	0	16	0
17	0	0	0	36	0	17	0	0	0	36	0	17	0	0	0	18	0	17	0	0	0	18	0	17	0	0	0	36	0	17	0	0	0	36	0	17	0	0	0	18	0	17	0	0	0	18	0	17	0
18	0	0	0	24	0	18	0	0	0	24	0	18	0	0	0	12	0	18	0	0	0	12	0	18	0	0	0	24	0	18	0	0	0	24	0	18	0	0	0	12	0	18	0	0	0	12	0	18	0
19	0	0	0	35	0	19	0	0	0	35	0	19	0	0	0	18	0	19	0	0	0	18	0	19	0	0	0	35	0	19	0	0	0	35	0	19	0	0	0	18	0	19	0	0	0	18	0	19	0
20	0	0	0	28	0	20	0	0	0	28	0	20	0	0	0	14	0	20	0	0	0	14	0	20	0	0	0	28	0	20	0	0	0	28	0	20	0	0	0	14	0	20	0	0	0	14	0	20	0
21	0	0	3	26	10.3448	21	0	0	1	28	3.44828	21	0	0	0	15	0	21	0	0	0	15	0	21	0	0	1	28	3.44828	21	0	0	1	28	3.44828	21	0	0	0	15	0	21	0	0	0	15	0	21	0
22	0	0	0	36	0	22	0	0	0	36	0	22	0	0	0	18	0	22	0	0	0	18	0	22	0	0	0	36	0	22	0	0	0	36	0	22	0	0	0	18	0	22	0	0	0	18	0	22	0
23	0	0	0	14	0	23	0	0	0	14	0	23	0	0	0	7	0	23	0	0	0	7	0	23	0	0	0	14	0	23	0	0	0	14	0	23	0	0	0	7	0	23	0	0	0	7	0	23	0
24	0	0	0	46	0	24	0	0	0	46	0	24	0	0	0	23	0	24	0	0	0	23	0	24	0	0	0	46	0	24	0	0	0	46	0	24	0	0	0	23	0	24	0	0	0	23	0	24	0
25	0	0	0	46	0	25	0	0	0	46	0	25	0	0	0	23	0	25	0	0	0	23	0	25	0	0	0	46	0	25	0	0	0	46	0	25	0	0	0	23	0	25	0	0	0	23	0	25	0
26	0	0	0	47	0	26	0	0	0	47	0	26	0	0	0	24	0	26	0	0	0	24	0	26	0	0	0	47	0	26	0	0	0	47	0	26	0	0	0	24	0	26	0	0	0	24	0	26	0
27	0	0	0	46	0	27	0	0	0	46	0	27	0	0	0	23	0	27	0	0	0	23	0	27	0	0	0	46	0	27	0	0	0	46	0	27	0	0	0	23	0	27	0	0	0	23	0	27	0
28	0	0	0	16	0	28	0	0	0	16	0	28	0	0	0	8	0	28	0	0	0	8	0	28	0	0	0	16	0	28	0	0	0	16	0	28	0	0	0	8	0	28	0	0	0	8	0	28	0
29	0	0	0	43	0	29	0	0	1	42	2.32558	29	0	0	0	22	0	29	0	0	0	22	0	29	0	0	0	43	0	29	0	0	0	43	0	29	0	0	0	22	0	29	0	0	0	22	0	29	0
30	0	0	0	12	0	30	0	0	0	12	0	30	0	0	0	6	0	30	0	0	0	6	0	30	0	0	0	12	0	30	0	0	0	12	0	30	0	0	0	6	0	30	0	0	0	6	0	30	0
31	0	0	0	9	0	31	0	0	0	9	0	31	0	0	0	5	0	31	0	0	0	5	0	31	0	0	0	9	0	31	0	0	0	9	0	31	0	0	0	5	0	31	0	0	0	5	0	31	0
32	0	0	0	19	0	32	0	0	0	19	0	32	0	0	0	10	0	32	0	0	0	10	0	32	0	0	0	19	0	32	0	0	0	19	0	32	0	0	0	10	0	32	0	0	0	10	0	32	0
33	0	0	0	15	0	33	0	0	0	15	0	33	0	0	0	8	0	33	0	0	0	8	0	33	0	0	0	15	0	33	0	0	0	15	0	33	0	0	0	8	0	33	0	0	0	8	0	33	0
34	0	0	0	30	0	34	0	0	0	30	0	34	0	0	0	15	0	34	0	0	0	15	0	34	0	0	0	30	0	34	0	0	0	30	0	34	0	0	0	15	0	34	0	0	0	15	0	34	0
35	0	0	0	43	0	35	0	0	0	43	0	35	0	0	0	22	0	35	0	0	0	22	0	35	0	0	0	43	0	35	0	0	0	43	0	35	0	0	0	22	0	35	0	0	0	22	0	35	0
36	0	0	0	46	0	36	0	0	0	46	0	36	0	0	0	23	0	36	0	0	0	23	0	36	0	0	0	46	0	36	0	0	0	46	0	36	0	0	0	23	0	36	0	0	0	23	0	36	0
37	0	0	0	45	0	37	0	0	0	45	0	37	0	0	0	23	0	37	0	0	0	23	0	37	0	0	0	45	0	37	0	0	0	45	0	37	0	0	0	23	0	37	0	0	0	23	0	37	0
38	0	0	0	45	0	38	0	0	0	45	0	38	0	0	0	23	0	38	0	0	0	23	0	38	0	0	0	45	0	38	0	0	0	45	0	38	0	0	0	23	0	38	0	0	0	23	0	38	0
39	0	0	0	48	0	39	0	0	0	48	0	39	0	0	0	24	0	39	0	0	0	24	0	39	0	0	0	48	0	39	0	0	0	48	0	39	0	0	0	24	0	39	0	0	0	24	0	39	0
40	0	0	0	26	0	40	0	0	0	26	0	40	0	0	0	13	0	40	0	0	0	13	0	40	0	0	0	26	0	40	0	0	0	26	0	40	0	0	0	13	0	40	0	0	0	13	0	40	0
41	0	0	0	30	0	41	0	0	0	30	0	41	0	0	0	15	0	41	0	0	0	15	0	41	0	0	0	30	0	41	0	0	0	30	0	41	0	0	0	15	0	41	0	0	0	15	0	41	0
47	0	0	0	12	0	47	0	0	0	12	0	47	0	0	0	6	0	47	0	0	0	6	0	47	0	0	0	12	0	47	0	0	0	12	0	47	0	0	0	6	0	47	0	0	0	6	0	47	0
48	0	0	0	22	0	48	0	0	0	22	0	48	0	0	0	11	0	48	0	0	0	11	0	48	0	0	0	22	0	48	0	0	0	22	0	48	0	0	0	11	0	48	0	0	0	11	0	48	0
49	0	0	0	8	0	49	0	0	0	8	0	49	0	0	0	4	0	49	0	0	0	4	0	49	0	0	0	8	0	49	0	0	0	8	0	49	0	0	0	4	0	49	0	0	0	4	0	49	0
50	0	0	0	12	0	50	0	0	0	12	0	50	0	0	0	6	0	50	0	0	0	6	0	50	0	0	0	12	0	50	0	0	0	12	0	50	0	0	0	6	0	50	0	0	0	6	0	50	0
51	0	0	0	18	0	51	0	0	0	18	0	51	0	0	0	9	0	51	0	0	0	9	0	51	0	0	0	18	0	51	0	0	0	18	0	51	0	0	0	9	0	51	0	0	0	9	0	51	0
52	0	0	0	13	0	52	0	0	0	13	0	52	0	0	0	7	0	52	0	0	0	7	0	52	0	0	0	13	0	52	0	0	0	13	0	52	0	0	0	7	0	52	0	0	0	7	0	52	0
53	0	0	0	19	0	53	0	0	0	19	0	53	0	0	0	10	0	53	0	0	0	10	0	53	0	0	0	19	0	53	0	0	0	19	0	53	0	0	0	10	0	53	0	0	0	10	0	53	0
54	0	0	0	28	0	54	0	0	0	28	0	54	0	0	0	14	0	54	0	0	0	14	0	54	0	0	0	28	0	54	0	0	0	28	0	54	0	0	0	14	0	54	0	0	0	14	0	54	0
55	0	0	0	15	0	55	0	0	0	15	0	55	0	0	0	8	0	55	0	0	0	8	0	55	0	0	0	15	0	55	0	0	0	15	0	55	0	0	0	8	0	55	0	0	0	8	0	55	0
56	0	0	0	20	0	56	0	0	0	20	0	56	0	0	0	10	0	56	0	0	0	10	0	56	0	0	0	20	0	56	0	0	0	20	0	56	0	0	0	10	0	56	0	0	0	10	0	56	0
57	0	0	0	15	0	57	0	0	0	15	0	57	0	0	0	8	0	57	0	0	0	8	0	57	0	0	0	15	0	57	0	0	0	15	0	57	0	0	0	8	0	57	0	0	0	8	0	57	0
58	0	0	0	25	0	58	0	0	0	25	0	58	0	0	0	13	0	58	0	0	0	13	0	58	0	0	0	25	0	58	0	0	0	25	0	58	0	0	0	13	0	58	0	0	0	13	0	58	0
59	0	0	0	49	0	59	0	0	0	49	0	59	0	0	0	25	0	59	0	0	0	25	0	59	0	0	0	49	0	59	0	0	0	49	0	59	0	0	0	25	0	59	0	0	0	25	0	59	0
60	0	0	0	63	0	60	0	0	0	63	0	60	0	0	0	32	0	60	0	0	0	32	0	60	0	0	0	63	0	60	0	0	0	63	0	60	0	0	0	32	0	60	0	0	0	32	0	60	0
61	0	0	0	63	0	61	0	0	0	63	0	61	0	0	0	32	0	61	0	0	0	32	0	61	0	0	0	63	0	61	0	0	0	63	0	61	0	0	0	32	0	61	0	0	0	32	0	61	0
62	0	0	0	61	0	62	0	0	0	61	0	62	0	0	0	31	0	62	0	0	0	31	0	62	0	0	0	61	0	62	0	0	0	61	0	62	0	0	0	31	0	62	0	0	0	31	0	62	0
63	0	0	0	30	0	63	0	0	0	30	0	63	0	0	0	15	0	63	0	0	0	15	0	63	0	0	0	30	0	63	0	0	0	30	0	63	0	0	0	15	0	63	0	0	0	15	0	63	0
64	0	0	0	25	0	64	0	0	0	25	0	64	0	0	0	13	0	64	0	0	0	13	0	64	0	0	0	25	0	64	0	0	0	25	0	64	0	0	0	13	0	64	0	0	0	13	0	64	0
65	0	0	0	22	0	65	0	0	0	22	0	65	0	0	0	11	0	65	0	0	0	11	0	65	0	0	0	22	0	65	0	0	0	22	0	65	0	0	0	11	0	65	0	0	0	11	0	65	0
66	0	0	0	67	0	66	0	0	0	67	0	66	0	0	0	34	0	66	0	0	0	34	0	66	0	0	0	67	0	66	0	0	0	67	0	66	0	0	0	34	0	66	0	0	0	34	0	66	0
67	0	0	0	68	0	67	0	0	0	68	0	67	0	0	0	34	0	67	0	0	0	34	0	67	0	0	0	68	0	67	0	0	0	68	0	67	0	0	0	34	0	67	0	0	0	34	0	67	0
68	0	0	0	68	0	68	0	0	3	65	4.41176	68	0	0	0	34	0	68	0	0	0	34	0	68	0	0	0	68	0	68	0	0	0	68	0	68	0	0	0	34	0	68	0	0	0	34	0	68	0
69	0	0	0	68	0	69	0	0	0	68	0	69	0	0	0	34	0	69	0	0	0	34	0	69	0	0	0	68	0	69	0	0	0	68	0	69	0	0	0	34	0	69	0	0	0	34	0	69	0
70	0	0	0	44	0	70	0	0	1	43	2.27273	70	0	0	0	22	0	70	0	0	0	22	0	70	0	0	0	44	0	70	0	0	1	43	2.27273	70	0	0	0	22	0	70	0	0	0	22	0	70	0
71	0	0	0	67	0	71	0	0	0	67	0	71	0	0	0	34	0	71	0	0	0	34	0	71	0	0	0	67	0	71	0	0	0	67	0	71	0	0	0	34	0	71	0	0	0	34	0	71	0
72	0	0	0	42	0	72	0	0	0	42	0	72	0	0	0	21	0	72	0	0	0	21	0	72	0	0	0	42	0	72	0	0	0	42	0	72	0	0	0	21	0	72	0	0	0	21	0	72	0
73	0	0	0	52	0	73	0	0	0	52	0	73	0	0	0	26	0	73	0	0	0	26	0	73	0	0	0	52	0	73	0	0	0	52	0	73	0	0	0	26	0	73	0	0	0	26	0	73	0
74	0	0	0	69	0	74	0	0	0	69	0	74	0	0	0	35	0	74	0	0	0	35	0	74	0	0	0	69	0	74	0	0	0	69	0	74	0	0	0	35	0	74	0	0	0	35	0	74	0
75	0	0	0	69	0	75	0	0	1	68	1.44928	75	0	0	0	35	0	75	0	0	0	35	0	75	0	0	0	69	0	75	0	0	0	69	0	75	0	0	0	35	0	75	0	0	0	35	0	75	0
76	0	0	0	34	0	76	0	0	0	34	0	76	0	0	0	17	0	76	0	0	0	17	0	76	0	0	0	34	0	76	0	0	0	34	0	76	0	0	0	17	0	76	0	0	0	17	0	76	0
77	0	0	0	30	0	77	0	0	0	30	0	77	0	0	0	15	0	77	0	0	0	15	0	77	0	0	0	30	0	77	0	0	0	30	0	77	0	0	0	15	0	77	0	0	0	15	0	77	0
78	0	0	0	33	0	78	0	0	0	33	0	78	0	0	0	17	0	78	0	0	0	17	0	78	0	0	0	33	0	78	0	0	0	33	0	78	0	0	0	17	0	78	0	0	0	17	0	78	0
79	0	0	0	44	0	79	0	0	0	44	0	79	0	0	0	22	0	79	0	0	0	22	0	79	0	0	0	44	0	79	0	0	0	44	0	79	0	0	0	22	0	79	0	0	0	22	0	79	0
80	0	0	0	58	0	80	0	0	0	58	0	80	0	0	0	29	0	80	0	0	0	29	0	80	0	0	0	58	0	80	0	0	0	58	0	80	0	0	0	29	0	80	0	0	0	29	0	80	0
81	0	0	0	70	0	81	0	0	0	70	0	81	0	0	0	35	0	81	0	0	0	35	0	81	0	0	0	70	0	81	0	0	0	70	0	81	0	0	0	35	0	81	0	0	0	35	0	81	0
82	0	0	0	71	0	82	0	0	0	71	0	82	0	0	0	36	0	82	0	0	0	36	0	82	0	0	0	71	0	82	0	0	0	71	0	82	0	0	0	36	0	82	0	0	0	36	0	82	0
83	0	0	0	49	0	83	0	0	0	49	0	83	0	0	0	25	0	83	0	0	0	25	0	83	0	0	0	49	0	83	0	0	0	49	0	83	0	0	0	25	0	83	0	0	0	25	0	83	0
84	0	0	1	34	2.85714	84	0	0	0	35	0	84	0	0	0	18	0	84	0	0	0	18	0	84	0	0	0	35	0	84	0	0	0	35	0	84	0	0	0	18	0	84	0	0	0	18	0	84	0
85	0	0	0	50	0	85	0	0	0	50	0	85	0	0	0	25	0	85	0	0	0	25	0	85	0	0	0	50	0	85	0	0	0	50	0	85	0	0	0	25	0	85	0	0	0	25	0	85	0
86	0	0	0	34	0	86	0	0	1	33	2.94118	86	0	0	0	17	0	86	0	0	0	17	0	86	0	0	0	34	0	86	0	0	0	34	0	86	0	0	0	17	0	86	0	0	0	17	0	86	0
87	0	0	1	14	6.66667	87	0	0	1	14	6.66667	87	0	0	1	7	12.5	87	0	0	1	7	12.5	87	0	0	0	15	0	87	0	0	0	15	0	87	0	0	0	8	0	87	0	0	0	8	0	87	0
88	0	0	0	22	0	88	0	0	0	22	0	88	0	0	0	11	0	88	0	0	0	11	0	88	0	0	0	22	0	88	0	0	0	22	0	88	0	0	0	11	0	88	0	0	0	11	0	88	0
89	0	0	0	73	0	89	0	0	0	73	0	89	0	0	0	37	0	89	0	0	0	37	0	89	0	0	0	73	0	89	0	0	0	73	0	89	0	0	0	37	0	89	0	0	0	37	0	89	0
90	0	0	0	74	0	90	0	0	0	74	0	90	0	0	0	37	0	90	0	0	0	37	0	90	0	0	0	74	0	90	0	0	0	74	0	90	0	0	0	37	0	90	0	0	0	37	0	90	0
91	0	0	3	35	7.89474	91	0	0	7	31	18.4211	91	0	0	2	17	10.5263	91	0	0	4	15	21.0526	91	0	0	0	38	0	91	0	0	0	38	0	91	0	0	0	19	0	91	0	0	0	19	0	91	0
92	0	0	0	40	0	92	0	0	0	40	0	92	0	0	0	20	0	92	0	0	0	20	0	92	0	0	0	40	0	92	0	0	0	40	0	92	0	0	0	20	0	92	0	0	0	20	0	92	0
93	1	0	13	35	27.0833	93	1	0	15	33	31.25	93	1	0	8	16	33.3333	93	1	0	7	17	29.1667	93	1	0	16	32	33.3333	93	1	0	14	34	29.1667	93	1	1	14	10	58.3333	93	1	1	14	10	58.3333	93	1
94	1	0	4	17	19.0476	94	1	0	4	17	19.0476	94	1	0	2	9	18.1818	94	1	0	2	9	18.1818	94	1	0	2	19	9.52381	94	1	0	1	20	4.7619	94	1	0	1	10	9.09091	94	1	0	1	10	9.09091	94	1
95	1	0	8	14	36.3636	95	1	0	8	14	36.3636	95	1	0	4	7	36.3636	95	1	0	5	6	45.4545	95	1	1	11	11	50	95	1	0	10	12	45.4545	95	1	1	7	4	63.6364	95	1	1	7	4	63.6364	95	1
96	1	1	16	13	55.1724	96	1	1	15	14	51.7241	96	1	1	9	6	60	96	1	1	10	5	66.6667	96	1	1	20	9	68.9655	96	1	1	20	9	68.9655	96	1	1	14	1	93.3333	96	1	1	14	1	93.3333	96	1
97	1	1	25	1	96.1538	97	1	1	24	2	92.3077	97	1	1	9	4	69.2308	97	1	1	9	4	69.2308	97	1	1	21	5	80.7692	97	1	1	25	1	96.1538	97	1	1	11	2	84.6154	97	1	1	11	2	84.6154	97	1
98	1	1	19	5	79.1667	98	1	1	21	3	87.5	98	1	1	11	1	91.6667	98	1	1	11	1	91.6667	98	1	1	20	4	83.3333	98	1	1	20	4	83.3333	98	1	1	8	4	66.6667	98	1	1	9	3	75	98	1
99	1	1	34	0	100	99	1	1	34	0	100	99	1	1	17	0	100	99	1	1	17	0	100	99	1	1	34	0	100	99	1	1	34	0	100	99	1	1	16	1	94.1176	99	1	1	17	0	100	99	1
100	1	1	30	0	100	100	1	1	30	0	100	100	1	1	15	0	100	100	1	1	15	0	100	100	1	1	30	0	100	100	1	1	29	1	96.6667	100	1	1	15	0	100	100	1	1	15	0	100	100	1
101	1	1	22	0	100	101	1	1	22	0	100	101	1	1	11	0	100	101	1	1	11	0	100	101	1	1	22	0	100	101	1	1	22	0	100	101	1	1	11	0	100	101	1	1	11	0	100	101	1
102	1	1	28	0	100	102	1	1	27	1	96.4286	102	1	1	14	0	100	102	1	1	14	0	100	102	1	1	27	1	96.4286	102	1	1	27	1	96.4286	102	1	1	14	0	100	102	1	1	14	0	100	102	1
103	1	1	27	0	100	103	1	1	27	0	100	103	1	1	14	0	100	103	1	1	14	0	100	103	1	1	27	0	100	103	1	1	27	0	100	103	1	1	14	0	100	103	1	1	14	0	100	103	1
104	1	1	21	1	95.4545	104	1	1	21	1	95.4545	104	1	1	11	0	100	104	1	1	11	0	100	104	1	1	21	1	95.4545	104	1	1	21	1	95.4545	104	1	1	11	0	100	104	1	1	11	0	100	104	1
105	1	1	24	1	96	105	1	1	24	1	96	105	1	1	12	1	92.3077	105	1	1	13	0	100	105	1	1	23	2	92	105	1	1	24	1	96	105	1	1	11	2	84.6154	105	1	1	12	1	92.3077	105	1
106	1	1	37	1	97.3684	106	1	1	37	1	97.3684	106	1	1	19	0	100	106	1	1	19	0	100	106	1	1	35	3	92.1053	106	1	1	36	2	94.7368	106	1	1	19	0	100	106	1	1	19	0	100	106	1
107	1	1	27	2	93.1034	107	1	1	27	2	93.1034	107	1	1	14	1	93.3333	107	1	1	15	0	100	107	1	1	25	4	86.2069	107	1	1	26	3	89.6552	107	1	1	12	3	80	107	1	1	13	2	86.6667	107	1
108	0	1	28	8	77.7778	108	0	1	25	11	69.4444	108	0	1	10	8	55.5556	108	0	1	11	7	61.1111	108	0	1	20	16	55.5556	108	0	1	21	15	58.3333	108	0	0	7	11	38.8889	108	0	0	6	12	33.3333	108	0
109	0	1	37	19	66.0714	109	0	1	39	17	69.6429	109	0	0	10	18	35.7143	109	0	1	14	14	50	109	0	1	39	17	69.6429	109	0	1	30	26	53.5714	109	0	0	8	20	28.5714	109	0	0	5	23	17.8571	109	0
110	0	1	9	6	60	110	0	1	9	6	60	110	0	0	3	5	37.5	110	0	0	2	6	25	110	0	1	12	3	80	110	0	1	12	3	80	110	0	1	6	2	75	110	0	1	6	2	75	110	0
111	0	1	19	14	57.5758	111	0	1	19	14	57.5758	111	0	1	16	1	94.1176	111	0	1	16	1	94.1176	111	0	1	21	12	63.6364	111	0	1	20	13	60.6061	111	0	1	17	0	100	111	0	1	16	1	94.1176	111	0
112	0	1	16	12	57.1429	112	0	0	11	17	39.2857	112	0	1	11	3	78.5714	112	0	1	7	7	50	112	0	0	10	18	35.7143	112	0	0	8	20	28.5714	112	0	1	10	4	71.4286	112	0	1	8	6	57.1429	112	0
113	0	0	1	9	10	113	0	0	0	10	0	113	0	0	1	4	20	113	0	0	0	5	0	113	0	0	0	10	0	113	0	0	0	10	0	113	0	0	0	5	0	113	0	0	0	5	0	113	0
114	0	0	0	47	0	114	0	0	0	47	0	114	0	0	0	24	0	114	0	0	0	24	0	114	0	0	0	47	0	114	0	0	0	47	0	114	0	0	0	24	0	114	0	0	0	24	0	114	0
115	0	0	0	38	0	115	0	0	0	38	0	115	0	0	0	19	0	115	0	0	0	19	0	115	0	0	0	38	0	115	0	0	0	38	0	115	0	0	0	19	0	115	0	0	0	19	0	115	0
116	0	0	0	39	0	116	0	0	0	39	0	116	0	0	0	20	0	116	0	0	0	20	0	116	0	0	0	39	0	116	0	0	0	39	0	116	0	0	0	20	0	116	0	0	0	20	0	116	0
117	0	0	0	61	0	117	0	0	0	61	0	117	0	0	0	31	0	117	0	0	0	31	0	117	0	0	0	61	0	117	0	0	0	61	0	117	0	0	0	31	0	117	0	0	0	31	0	117	0
118	0	0	0	42	0	118	0	0	0	42	0	118	0	0	0	21	0	118	0	0	0	21	0	118	0	0	0	42	0	118	0	0	0	42	0	118	0	0	0	21	0	118	0	0	0	21	0	118	0
119	0	0	0	35	0	119	0	0	0	35	0	119	0	0	0	18	0	119	0	0	0	18	0	119	0	0	0	35	0	119	0	0	0	35	0	119	0	0	0	18	0	119	0	0	0	18	0	119	0
120	0	0	0	44	0	120	0	0	0	44	0	120	0	0	0	22	0	120	0	0	0	22	0	120	0	0	0	44	0	120	0	0	0	44	0	120	0	0	0	22	0	120	0	0	0	22	0	120	0
121	0	0	0	34	0	121	0	0	0	34	0	121	0	0	0	17	0	121	0	0	0	17	0	121	0	0	0	34	0	121	0	0	0	34	0	121	0	0	0	17	0	121	0	0	0	17	0	121	0
122	0	0	0	44	0	122	0	0	0	44	0	122	0	0	0	22	0	122	0	0	0	22	0	122	0	0	0	44	0	122	0	0	0	44	0	122	0	0	0	22	0	122	0	0	0	22	0	122	0
123	0	0	0	37	0	123	0	0	0	37	0	123	0	0	0	19	0	123	0	0	0	19	0	123	0	0	0	37	0	123	0	0	0	37	0	123	0	0	0	19	0	123	0	0	0	19	0	123	0
124	0	0	0	12	0	124	0	0	0	12	0	124	0	0	0	6	0	124	0	0	0	6	0	124	0	0	0	12	0	124	0	0	0	12	0	124	0	0	0	6	0	124	0	0	0	6	0	124	0
125	0	0	0	63	0	125	0	0	0	63	0	125	0	0	0	32	0	125	0	0	0	32	0	125	0	0	0	63	0	125	0	0	0	63	0	125	0	0	0	32	0	125	0	0	0	32	0	125	0
126	0	0	0	88	0	126	0	0	0	88	0	126	0	0	0	44	0	126	0	0	0	44	0	126	0	0	0	88	0	126	0	0	0	88	0	126	0	0	0	44	0	126	0	0	0	44	0	126	0
127	0	0	0	89	0	127	0	0	0	89	0	127	0	0	0	45	0	127	0	0	0	45	0	127	0	0	0	89	0	127	0	0	0	89	0	127	0	0	0	45	0	127	0	0	0	45	0	127	0
128	0	0	0	90	0	128	0	0	0	90	0	128	0	0	0	45	0	128	0	0	0	45	0	128	0	0	0	90	0	128	0	0	0	90	0	128	0	0	0	45	0	128	0	0	0	45	0	128	0
129	0	0	0	65	0	129	0	0	0	65	0	129	0	0	0	33	0	129	0	0	0	33	0	129	0	0	0	65	0	129	0	0	0	65	0	129	0	0	0	33	0	129	0	0	0	33	0	129	0
130	0	0	0	12	0	130	0	0	0	12	0	130	0	0	0	6	0	130	0	0	0	6	0	130	0	0	0	12	0	130	0	0	0	12	0	130	0	0	0	6	0	130	0	0	0	6	0	130	0
131	0	0	0	32	0	131	0	0	0	32	0	131	0	0	0	16	0	131	0	0	0	16	0	131	0	0	0	32	0	131	0	0	0	32	0	131	0	0	0	16	0	131	0	0	0	16	0	131	0
132	0	0	0	11	0	132	0	0	0	11	0	132	0	0	0	6	0	132	0	0	0	6	0	132	0	0	0	11	0	132	0	0	0	11	0	132	0	0	0	6	0	132	0	0	0	6	0	132	0
133	0	0	0	18	0	133	0	0	0	18	0	133	0	0	0	9	0	133	0	0	0	9	0	133	0	0	0	18	0	133	0	0	0	18	0	133	0	0	0	9	0	133	0	0	0	9	0	133	0
134	0	0	0	25	0	134	0	0	0	25	0	134	0	0	0	13	0	134	0	0	0	13	0	134	0	0	0	25	0	134	0	0	0	25	0	134	0	0	0	13	0	134	0	0	0	13	0	134	0
135	0	0	0	47	0	135	0	0	0	47	0	135	0	0	0	24	0	135	0	0	0	24	0	135	0	0	0	47	0	135	0	0	0	47	0	135	0	0	0	24	0	135	0	0	0	24	0	135	0
136	0	0	0	31	0	136	0	0	0	31	0	136	0	0	0	16	0	136	0	0	0	16	0	136	0	0	0	31	0	136	0	0	0	31	0	136	0	0	0	16	0	136	0	0	0	16	0	136	0
137	0	0	0	23	0	137	0	0	0	23	0	137	0	0	0	12	0	137	0	0	0	12	0	137	0	0	0	23	0	137	0	0	0	23	0	137	0	0	0	12	0	137	0	0	0	12	0	137	0
138	0	0	0	30	0	138	0	0	0	30	0	138	0	0	0	15	0	138	0	0	0	15	0	138	0	0	0	30	0	138	0	0	0	30	0	138	0	0	0	15	0	138	0	0	0	15	0	138	0
139	0	0	0	93	0	139	0	0	0	93	0	139	0	0	0	47	0	139	0	0	0	47	0	139	0	0	0	93	0	139	0	0	0	93	0	139	0	0	0	47	0	139	0	0	0	47	0	139	0
140	0	0	0	93	0	140	0	0	0	93	0	140	0	0	0	47	0	140	0	0	0	47	0	140	0	0	0	93	0	140	0	0	0	93	0	140	0	0	0	47	0	140	0	0	0	47	0	140	0
141	0	0	0	95	0	141	0	0	0	95	0	141	0	0	0	48	0	141	0	0	0	48	0	141	0	0	0	95	0	141	0	0	0	95	0	141	0	0	0	48	0	141	0	0	0	48	0	141	0
142	0	0	0	94	0	142	0	0	0	94	0	142	0	0	0	47	0	142	0	0	0	47	0	142	0	0	0	94	0	142	0	0	0	94	0	142	0	0	0	47	0	142	0	0	0	47	0	142	0
143	0	0	0	95	0	143	0	0	0	95	0	143	0	0	0	48	0	143	0	0	0	48	0	143	0	0	0	95	0	143	0	0	0	95	0	143	0	0	0	48	0	143	0	0	0	48	0	143	0
144	0	0	0	94	0	144	0	0	0	94	0	144	0	0	0	47	0	144	0	0	0	47	0	144	0	0	0	94	0	144	0	0	0	94	0	144	0	0	0	47	0	144	0	0	0	47	0	144	0
145	0	0	0	95	0	145	0	0	0	95	0	145	0	0	0	48	0	145	0	0	0	48	0	145	0	0	0	95	0	145	0	0	0	95	0	145	0	0	0	48	0	145	0	0	0	48	0	145	0
146	0	0	0	96	0	146	0	0	0	96	0	146	0	0	0	48	0	146	0	0	0	48	0	146	0	0	0	96	0	146	0	0	0	96	0	146	0	0	0	48	0	146	0	0	0	48	0	146	0
147	0	0	0	96	0	147	0	0	0	96	0	147	0	0	0	48	0	147	0	0	0	48	0	147	0	0	0	96	0	147	0	0	0	96	0	147	0	0	0	48	0	147	0	0	0	48	0	147	0
148	0	0	0	96	0	148	0	0	0	96	0	148	0	0	0	48	0	148	0	0	0	48	0	148	0	0	0	96	0	148	0	0	0	96	0	148	0	0	0	48	0	148	0	0	0	48	0	148	0
149	0	0	0	96	0	149	0	0	0	96	0	149	0	0	0	48	0	149	0	0	0	48	0	149	0	0	0	96	0	149	0	0	0	96	0	149	0	0	0	48	0	149	0	0	0	48	0	149	0
150	0	0	0	97	0	150	0	0	0	97	0	150	0	0	0	49	0	150	0	0	0	49	0	150	0	0	0	97	0	150	0	0	0	97	0	150	0	0	0	49	0	150	0	0	0	49	0	150	0
151	0	0	0	97	0	151	0	0	0	97	0	151	0	0	0	49	0	151	0	0	0	49	0	151	0	0	0	97	0	151	0	0	0	97	0	151	0	0	0	49	0	151	0	0	0	49	0	151	0
152	0	0	0	97	0	152	0	0	0	97	0	152	0	0	0	49	0	152	0	0	0	49	0	152	0	0	0	97	0	152	0	0	0	97	0	152	0	0	0	49	0	152	0	0	0	49	0	152	0
153	0	0	0	97	0	153	0	0	0	97	0	153	0	0	0	49	0	153	0	0	0	49	0	153	0	0	0	97	0	153	0	0	0	97	0	153	0	0	0	49	0	153	0	0	0	49	0	153	0
154	0	0	0	98	0	154	0	0	0	98	0	154	0	0	0	49	0	154	0	0	0	49	0	154	0	0	0	98	0	154	0	0	0	98	0	154	0	0	0	49	0	154	0	0	0	49	0	154	0
155	0	0	0	98	0	155	0	0	0	98	0	155	0	0	0	49	0	155	0	0	0	49	0	155	0	0	0	98	0	155	0	0	0	98	0	155	0	0	0	49	0	155	0	0	0	49	0	155	0
156	0	0	0	97	0	156	0	0	0	97	0	156	0	0	0	49	0	156	0	0	0	49	0	156	0	0	0	97	0	156	0	0	0	97	0	156	0	0	0	49	0	156	0	0	0	49	0	156	0
157	0	0	0	93	0	157	0	0	0	93	0	157	0	0	0	47	0	157	0	0	0	47	0	157	0	0	0	93	0	157	0	0	0	93	0	157	0	0	0	47	0	157	0	0	0	47	0	157	0
158	0	0	0	91	0	158	0	0	0	91	0	158	0	0	0	46	0	158	0	0	0	46	0	158	0	0	0	91	0	158	0	0	0	91	0	158	0	0	0	46	0	158	0	0	0	46	0	158	0
159	0	0	0	94	0	159	0	0	0	94	0	159	0	0	0	47	0	159	0	0	0	47	0	159	0	0	0	94	0	159	0	0	0	94	0	159	0	0	0	47	0	159	0	0	0	47	0	159	0
160	0	0	0	93	0	160	0	0	0	93	0	160	0	0	0	47	0	160	0	0	0	47	0	160	0	0	0	93	0	160	0	0	0	93	0	160	0	0	0	47	0	160	0	0	0	47	0	160	0
161	0	0	0	98	0	161	0	0	0	98	0	161	0	0	0	49	0	161	0	0	0	49	0	161	0	0	0	98	0	161	0	0	0	98	0	161	0	0	0	49	0	161	0	0	0	49	0	161	0
162	0	0	0	94	0	162	0	0	0	94	0	162	0	0	0	47	0	162	0	0	0	47	0	162	0	0	0	94	0	162	0	0	0	94	0	162	0	0	0	47	0	162	0	0	0	47	0	162	0
163	0	0	0	95	0	163	0	0	0	95	0	163	0	0	0	48	0	163	0	0	0	48	0	163	0	0	0	95	0	163	0	0	0	95	0	163	0	0	0	48	0	163	0	0	0	48	0	163	0
164	0	0	0	98	0	164	0	0	0	98	0	164	0	0	0	49	0	164	0	0	0	49	0	164	0	0	0	98	0	164	0	0	0	98	0	164	0	0	0	49	0	164	0	0	0	49	0	164	0
165	0	0	0	97	0	165	0	0	0	97	0	165	0	0	0	49	0	165	0	0	0	49	0	165	0	0	0	97	0	165	0	0	0	97	0	165	0	0	0	49	0	165	0	0	0	49	0	165	0
166	0	0	0	96	0	166	0	0	0	96	0	166	0	0	0	48	0	166	0	0	0	48	0	166	0	0	0	96	0	166	0	0	0	96	0	166	0	0	0	48	0	166	0	0	0	48	0	166	0
167	0	0	0	95	0	167	0	0	0	95	0	167	0	0	0	48	0	167	0	0	0	48	0	167	0	0	0	95	0	167	0	0	0	95	0	167	0	0	0	48	0	167	0	0	0	48	0	167	0
168	0	0	0	99	0	168	0	0	0	99	0	168	0	0	0	50	0	168	0	0	0	50	0	168	0	0	0	99	0	168	0	0	0	99	0	168	0	0	0	50	0	168	0	0	0	50	0	168	0
169	0	0	0	97	0	169	0	0	0	97	0	169	0	0	0	49	0	169	0	0	0	49	0	169	0	0	0	97	0	169	0	0	0	97	0	169	0	0	0	49	0	169	0	0	0	49	0	169	0
170	0	0	0	98	0	170	0	0	0	98	0	170	0	0	0	49	0	170	0	0	0	49	0	170	0	0	0	98	0	170	0	0	0	98	0	170	0	0	0	49	0	170	0	0	0	49	0	170	0
171	0	0	0	98	0	171	0	0	0	98	0	171	0	0	0	49	0	171	0	0	0	49	0	171	0	0	0	98	0	171	0	0	0	98	0	171	0	0	0	49	0	171	0	0	0	49	0	171	0
172	0	0	0	94	0	172	0	0	0	94	0	172	0	0	0	47	0	172	0	0	0	47	0	172	0	0	0	94	0	172	0	0	0	94	0	172	0	0	0	47	0	172	0	0	0	47	0	172	0
173	0	0	0	99	0	173	0	0	0	99	0	173	0	0	0	50	0	173	0	0	0	50	0	173	0	0	0	99	0	173	0	0	0	99	0	173	0	0	0	50	0	173	0	0	0	50	0	173	0
174	0	0	0	93	0	174	0	0	0	93	0	174	0	0	0	47	0	174	0	0	0	47	0	174	0	0	0	93	0	174	0	0	0	93	0	174	0	0	0	47	0	174	0	0	0	47	0	174	0
175	0	0	0	91	0	175	0	0	0	91	0	175	0	0	0	46	0	175	0	0	0	46	0	175	0	0	0	91	0	175	0	0	0	91	0	175	0	0	0	46	0	175	0	0	0	46	0	175	0
176	0	0	0	99	0	176	0	0	0	99	0	176	0	0	0	50	0	176	0	0	0	50	0	176	0	0	0	99	0	176	0	0	0	99	0	176	0	0	0	50	0	176	0	0	0	50	0	176	0
177	0	0	0	94	0	177	0	0	0	94	0	177	0	0	0	47	0	177	0	0	0	47	0	177	0	0	0	94	0	177	0	0	0	94	0	177	0	0	0	47	0	177	0	0	0	47	0	177	0
178	0	0	0	96	0	178	0	0	0	96	0	178	0	0	0	48	0	178	0	0	0	48	0	178	0	0	0	96	0	178	0	0	0	96	0	178	0	0	0	48	0	178	0	0	0	48	0	178	0
179	0	0	0	96	0	179	0	0	0	96	0	179	0	0	0	48	0	179	0	0	0	48	0	179	0	0	0	96	0	179	0	0	0	96	0	179	0	0	0	48	0	179	0	0	0	48	0	179	0
180	0	0	0	97	0	180	0	0	0	97	0	180	0	0	0	49	0	180	0	0	0	49	0	180	0	0	0	97	0	180	0	0	0	97	0	180	0	0	0	49	0	180	0	0	0	49	0	180	0
181	0	0	0	95	0	181	0	0	0	95	0	181	0	0	0	48	0	181	0	0	0	48	0	181	0	0	0	95	0	181	0	0	0	95	0	181	0	0	0	48	0	181	0	0	0	48	0	181	0
182	0	0	0	95	0	182	0	0	0	95	0	182	0	0	0	48	0	182	0	0	0	48	0	182	0	0	0	95	0	182	0	0	0	95	0	182	0	0	0	48	0	182	0	0	0	48	0	182	0
183	0	0	0	96	0	183	0	0	0	96	0	183	0	0	0	48	0	183	0	0	0	48	0	183	0	0	0	96	0	183	0	0	0	96	0	183	0	0	0	48	0	183	0	0	0	48	0	183	0
184	0	0	0	96	0	184	0	0	0	96	0	184	0	0	0	48	0	184	0	0	0	48	0	184	0	0	0	96	0	184	0	0	0	96	0	184	0	0	0	48	0	184	0	0	0	48	0	184	0
185	0	0	0	95	0	185	0	0	0	95	0	185	0	0	0	48	0	185	0	0	0	48	0	185	0	0	0	95	0	185	0	0	0	95	0	185	0	0	0	48	0	185	0	0	0	48	0	185	0
186	0	0	0	96	0	186	0	0	0	96	0	186	0	0	0	48	0	186	0	0	0	48	0	186	0	0	0	96	0	186	0	0	0	96	0	186	0	0	0	48	0	186	0	0	0	48	0	186	0
187	0	0	0	95	0	187	0	0	0	95	0	187	0	0	0	48	0	187	0	0	0	48	0	187	0	0	0	95	0	187	0	0	0	95	0	187	0	0	0	48	0	187	0	0	0	48	0	187	0
188	0	0	0	94	0	188	0	0	0	94	0	188	0	0	0	47	0	188	0	0	0	47	0	188	0	0	0	94	0	188	0	0	0	94	0	188	0	0	0	47	0	188	0	0	0	47	0	188	0
189	0	0	0	71	0	189	0	0	0	71	0	189	0	0	0	36	0	189	0	0	0	36	0	189	0	0	0	71	0	189	0	0	0	71	0	189	0	0	0	36	0	189	0	0	0	36	0	189	0
191	0	0	0	75	0	191	0	0	0	75	0	191	0	0	0	38	0	191	0	0	0	38	0	191	0	0	0	75	0	191	0	0	0	75	0	191	0	0	0	38	0	191	0	0	0	38	0	191	0
192	0	0	0	94	0	192	0	0	0	94	0	192	0	0	0	47	0	192	0	0	0	47	0	192	0	0	0	94	0	192	0	0	0	94	0	192	0	0	0	47	0	192	0	0	0	47	0	192	0
193	0	0	0	91	0	193	0	0	0	91	0	193	0	0	0	46	0	193	0	0	0	46	0	193	0	0	0	91	0	193	0	0	0	91	0	193	0	0	0	46	0	193	0	0	0	46	0	193	0
194	0	0	0	89	0	194	0	0	0	89	0	194	0	0	0	45	0	194	0	0	0	45	0	194	0	0	0	89	0	194	0	0	0	89	0	194	0	0	0	45	0	194	0	0	0	45	0	194	0
195	0	0	0	94	0	195	0	0	0	94	0	195	0	0	0	47	0	195	0	0	0	47	0	195	0	0	0	94	0	195	0	0	0	94	0	195	0	0	0	47	0	195	0	0	0	47	0	195	0
196	0	0	0	91	0	196	0	0	0	91	0	196	0	0	0	46	0	196	0	0	0	46	0	196	0	0	0	91	0	196	0	0	0	91	0	196	0	0	0	46	0	196	0	0	0	46	0	196	0
197	0	0	0	93	0	197	0	0	0	93	0	197	0	0	0	47	0	197	0	0	0	47	0	197	0	0	0	93	0	197	0	0	0	93	0	197	0	0	0	47	0	197	0	0	0	47	0	197	0
198	0	0	0	94	0	198	0	0	0	94	0	198	0	0	0	47	0	198	0	0	0	47	0	198	0	0	0	94	0	198	0	0	0	94	0	198	0	0	0	47	0	198	0	0	0	47	0	198	0
199	0	0	0	91	0	199	0	0	0	91	0	199	0	0	0	46	0	199	0	0	0	46	0	199	0	0	0	91	0	199	0	0	0	91	0	199	0	0	0	46	0	199	0	0	0	46	0	199	0
200	0	0	0	92	0	200	0	0	0	92	0	200	0	0	0	46	0	200	0	0	0	46	0	200	0	0	0	92	0	200	0	0	0	92	0	200	0	0	0	46	0	200	0	0	0	46	0	200	0
201	0	0	0	92	0	201	0	0	0	92	0	201	0	0	0	46	0	201	0	0	0	46	0	201	0	0	0	92	0	201	0	0	0	92	0	201	0	0	0	46	0	201	0	0	0	46	0	201	0
202	0	0	0	94	0	202	0	0	0	94	0	202	0	0	0	47	0	202	0	0	0	47	0	202	0	0	0	94	0	202	0	0	0	94	0	202	0	0	0	47	0	202	0	0	0	47	0	202	0
203	0	0	0	90	0	203	0	0	0	90	0	203	0	0	0	45	0	203	0	0	0	45	0	203	0	0	0	90	0	203	0	0	0	90	0	203	0	0	0	45	0	203	0	0	0	45	0	203	0
204	0	0	0	89	0	204	0	0	0	89	0	204	0	0	0	45	0	204	0	0	0	45	0	204	0	0	0	89	0	204	0	0	0	89	0	204	0	0	0	45	0	204	0	0	0	45	0	204	0
205	0	0	0	90	0	205	0	0	0	90	0	205	0	0	0	45	0	205	0	0	0	45	0	205	0	0	0	90	0	205	0	0	0	90	0	205	0	0	0	45	0	205	0	0	0	45	0	205	0
206	0	0	0	92	0	206	0	0	0	92	0	206	0	0	0	46	0	206	0	0	0	46	0	206	0	0	0	92	0	206	0	0	0	92	0	206	0	0	0	46	0	206	0	0	0	46	0	206	0
207	0	0	0	92	0	207	0	0	0	92	0	207	0	0	0	46	0	207	0	0	0	46	0	207	0	0	0	92	0	207	0	0	0	92	0	207	0	0	0	46	0	207	0	0	0	46	0	207	0
208	0	0	0	88	0	208	0	0	0	88	0	208	0	0	0	44	0	208	0	0	0	44	0	208	0	0	0	88	0	208	0	0	0	88	0	208	0	0	0	44	0	208	0	0	0	44	0	208	0
209	0	0	0	87	0	209	0	0	0	87	0	209	0	0	0	44	0	209	0	0	0	44	0	209	0	0	0	87	0	209	0	0	0	87	0	209	0	0	0	44	0	209	0	0	0	44	0	209	0
210	0	0	0	88	0	210	0	0	0	88	0	210	0	0	0	44	0	210	0	0	0	44	0	210	0	0	0	88	0	210	0	0	0	88	0	210	0	0	0	44	0	210	0	0	0	44	0	210	0
211	0	0	0	88	0	211	0	0	0	88	0	211	0	0	0	44	0	211	0	0	0	44	0	211	0	0	0	88	0	211	0	0	0	88	0	211	0	0	0	44	0	211	0	0	0	44	0	211	0
212	0	0	0	89	0	212	0	0	0	89	0	212	0	0	0	45	0	212	0	0	0	45	0	212	0	0	0	89	0	212	0	0	0	89	0	212	0	0	0	45	0	212	0	0	0	45	0	212	0
213	0	0	0	88	0	213	0	0	0	88	0	213	0	0	0	44	0	213	0	0	0	44	0	213	0	0	0	88	0	213	0	0	0	88	0	213	0	0	0	44	0	213	0	0	0	44	0	213	0
214	0	0	0	86	0	214	0	0	0	86	0	214	0	0	0	43	0	214	0	0	0	43	0	214	0	0	0	86	0	214	0	0	0	86	0	214	0	0	0	43	0	214	0	0	0	43	0	214	0
215	0	0	0	88	0	215	0	0	0	88	0	215	0	0	0	44	0	215	0	0	0	44	0	215	0	0	0	88	0	215	0	0	0	88	0	215	0	0	0	44	0	215	0	0	0	44	0	215	0
216	0	0	0	88	0	216	0	0	0	88	0	216	0	0	0	44	0	216	0	0	0	44	0	216	0	0	0	88	0	216	0	0	0	88	0	216	0	0	0	44	0	216	0	0	0	44	0	216	0
217	0	0	0	87	0	217	0	0	0	87	0	217	0	0	0	44	0	217	0	0	0	44	0	217	0	0	0	87	0	217	0	0	0	87	0	217	0	0	0	44	0	217	0	0	0	44	0	217	0
218	0	0	0	87	0	218	0	0	0	87	0	218	0	0	0	44	0	218	0	0	0	44	0	218	0	0	0	87	0	218	0	0	0	87	0	218	0	0	0	44	0	218	0	0	0	44	0	218	0
219	0	0	0	85	0	219	0	0	0	85	0	219	0	0	0	43	0	219	0	0	0	43	0	219	0	0	0	85	0	219	0	0	0	85	0	219	0	0	0	43	0	219	0	0	0	43	0	219	0
220	0	0	0	83	0	220	0	0	0	83	0	220	0	0	0	42	0	220	0	0	0	42	0	220	0	0	0	83	0	220	0	0	0	83	0	220	0	0	0	42	0	220	0	0	0	42	0	220	0
221	0	0	0	86	0	221	0	0	0	86	0	221	0	0	0	43	0	221	0	0	0	43	0	221	0	0	0	86	0	221	0	0	0	86	0	221	0	0	0	43	0	221	0	0	0	43	0	221	0
222	0	0	0	86	0	222	0	0	0	86	0	222	0	0	0	43	0	222	0	0	0	43	0	222	0	0	0	86	0	222	0	0	0	86	0	222	0	0	0	43	0	222	0	0	0	43	0	222	0
223	0	0	0	86	0	223	0	0	0	86	0	223	0	0	0	43	0	223	0	0	0	43	0	223	0	0	0	86	0	223	0	0	0	86	0	223	0	0	0	43	0	223	0	0	0	43	0	223	0
224	0	0	0	84	0	224	0	0	0	84	0	224	0	0	0	42	0	224	0	0	0	42	0	224	0	0	0	84	0	224	0	0	0	84	0	224	0	0	0	42	0	224	0	0	0	42	0	224	0
225	0	0	0	85	0	225	0	0	0	85	0	225	0	0	0	43	0	225	0	0	0	43	0	225	0	0	0	85	0	225	0	0	0	85	0	225	0	0	0	43	0	225	0	0	0	43	0	225	0
226	0	0	0	84	0	226	0	0	0	84	0	226	0	0	0	42	0	226	0	0	0	42	0	226	0	0	0	84	0	226	0	0	0	84	0	226	0	0	0	42	0	226	0	0	0	42	0	226	0
227	0	0	0	83	0	227	0	0	0	83	0	227	0	0	0	42	0	227	0	0	0	42	0	227	0	0	0	83	0	227	0	0	0	83	0	227	0	0	0	42	0	227	0	0	0	42	0	227	0
228	0	0	0	86	0	228	0	0	0	86	0	228	0	0	0	43	0	228	0	0	0	43	0	228	0	0	0	86	0	228	0	0	0	86	0	228	0	0	0	43	0	228	0	0	0	43	0	228	0
229	0	0	0	81	0	229	0	0	0	81	0	229	0	0	0	41	0	229	0	0	0	41	0	229	0	0	0	81	0	229	0	0	0	81	0	229	0	0	0	41	0	229	0	0	0	41	0	229	0
230	0	0	0	76	0	230	0	0	0	76	0	230	0	0	0	38	0	230	0	0	0	38	0	230	0	0	0	76	0	230	0	0	0	76	0	230	0	0	0	38	0	230	0	0	0	38	0	230	0
231	0	0	0	78	0	231	0	0	0	78	0	231	0	0	0	39	0	231	0	0	0	39	0	231	0	0	0	78	0	231	0	0	0	78	0	231	0	0	0	39	0	231	0	0	0	39	0	231	0
232	0	0	0	79	0	232	0	0	0	79	0	232	0	0	0	40	0	232	0	0	0	40	0	232	0	0	0	79	0	232	0	0	0	79	0	232	0	0	0	40	0	232	0	0	0	40	0	232	0
233	0	0	0	79	0	233	0	0	0	79	0	233	0	0	0	40	0	233	0	0	0	40	0	233	0	0	0	79	0	233	0	0	0	79	0	233	0	0	0	40	0	233	0	0	0	40	0	233	0
234	0	0	0	79	0	234	0	0	0	79	0	234	0	0	0	40	0	234	0	0	0	40	0	234	0	0	0	79	0	234	0	0	0	79	0	234	0	0	0	40	0	234	0	0	0	40	0	234	0
235	0	0	0	80	0	235	0	0	0	80	0	235	0	0	0	40	0	235	0	0	0	40	0	235	0	0	0	80	0	235	0	0	0	80	0	235	0	0	0	40	0	235	0	0	0	40	0	235	0
236	0	0	0	78	0	236	0	0	0	78	0	236	0	0	0	39	0	236	0	0	0	39	0	236	0	0	0	78	0	236	0	0	0	78	0	236	0	0	0	39	0	236	0	0	0	39	0	236	0
237	0	0	0	79	0	237	0	0	0	79	0	237	0	0	0	40	0	237	0	0	0	40	0	237	0	0	0	79	0	237	0	0	0	79	0	237	0	0	0	40	0	237	0	0	0	40	0	237	0
238	0	0	0	80	0	238	0	0	0	80	0	238	0	0	0	40	0	238	0	0	0	40	0	238	0	0	0	80	0	238	0	0	0	80	0	238	0	0	0	40	0	238	0	0	0	40	0	238	0
239	0	0	0	76	0	239	0	0	0	76	0	239	0	0	0	38	0	239	0	0	0	38	0	239	0	0	0	76	0	239	0	0	0	76	0	239	0	0	0	38	0	239	0	0	0	38	0	239	0
240	0	0	0	77	0	240	0	0	0	77	0	240	0	0	0	39	0	240	0	0	0	39	0	240	0	0	0	77	0	240	0	0	0	77	0	240	0	0	0	39	0	240	0	0	0	39	0	240	0
241	0	0	0	81	0	241	0	0	0	81	0	241	0	0	0	41	0	241	0	0	0	41	0	241	0	0	0	81	0	241	0	0	0	81	0	241	0	0	0	41	0	241	0	0	0	41	0	241	0
242	0	0	0	79	0	242	0	0	0	79	0	242	0	0	0	40	0	242	0	0	0	40	0	242	0	0	0	79	0	242	0	0	0	79	0	242	0	0	0	40	0	242	0	0	0	40	0	242	0
243	0	0	0	80	0	243	0	0	0	80	0	243	0	0	0	40	0	243	0	0	0	40	0	243	0	0	0	80	0	243	0	0	0	80	0	243	0	0	0	40	0	243	0	0	0	40	0	243	0
244	0	0	0	74	0	244	0	0	0	74	0	244	0	0	0	37	0	244	0	0	0	37	0	244	0	0	0	74	0	244	0	0	0	74	0	244	0	0	0	37	0	244	0	0	0	37	0	244	0
245	0	0	0	78	0	245	0	0	0	78	0	245	0	0	0	39	0	245	0	0	0	39	0	245	0	0	0	78	0	245	0	0	0	78	0	245	0	0	0	39	0	245	0	0	0	39	0	245	0
246	0	0	0	74	0	246	0	0	0	74	0	246	0	0	0	37	0	246	0	0	0	37	0	246	0	0	0	74	0	246	0	0	0	74	0	246	0	0	0	37	0	246	0	0	0	37	0	246	0
247	0	0	0	76	0	247	0	0	0	76	0	247	0	0	0	38	0	247	0	0	0	38	0	247	0	0	0	76	0	247	0	0	0	76	0	247	0	0	0	38	0	247	0	0	0	38	0	247	0
248	0	0	0	74	0	248	0	0	0	74	0	248	0	0	0	37	0	248	0	0	0	37	0	248	0	0	0	74	0	248	0	0	0	74	0	248	0	0	0	37	0	248	0	0	0	37	0	248	0
249	0	0	0	77	0	249	0	0	0	77	0	249	0	0	0	39	0	249	0	0	0	39	0	249	0	0	0	77	0	249	0	0	0	77	0	249	0	0	0	39	0	249	0	0	0	39	0	249	0
250	0	0	0	74	0	250	0	0	0	74	0	250	0	0	0	37	0	250	0	0	0	37	0	250	0	0	0	74	0	250	0	0	0	74	0	250	0	0	0	37	0	250	0	0	0	37	0	250	0
251	0	0	0	76	0	251	0	0	0	76	0	251	0	0	0	38	0	251	0	0	0	38	0	251	0	0	0	76	0	251	0	0	0	76	0	251	0	0	0	38	0	251	0	0	0	38	0	251	0
252	0	0	0	75	0	252	0	0	0	75	0	252	0	0	0	38	0	252	0	0	0	38	0	252	0	0	0	75	0	252	0	0	0	75	0	252	0	0	0	38	0	252	0	0	0	38	0	252	0
253	0	0	0	71	0	253	0	0	0	71	0	253	0	0	0	36	0	253	0	0	0	36	0	253	0	0	0	71	0	253	0	0	0	71	0	253	0	0	0	36	0	253	0	0	0	36	0	253	0
254	0	0	0	73	0	254	0	0	0	73	0	254	0	0	0	37	0	254	0	0	0	37	0	254	0	0	0	73	0	254	0	0	0	73	0	254	0	0	0	37	0	254	0	0	0	37	0	254	0
255	0	0	0	71	0	255	0	0	0	71	0	255	0	0	0	36	0	255	0	0	0	36	0	255	0	0	0	71	0	255	0	0	0	71	0	255	0	0	0	36	0	255	0	0	0	36	0	255	0
256	0	0	0	72	0	256	0	0	0	72	0	256	0	0	0	36	0	256	0	0	0	36	0	256	0	0	0	72	0	256	0	0	0	72	0	256	0	0	0	36	0	256	0	0	0	36	0	256	0
257	0	0	0	73	0	257	0	0	0	73	0	257	0	0	0	37	0	257	0	0	0	37	0	257	0	0	0	73	0	257	0	0	0	73	0	257	0	0	0	37	0	257	0	0	0	37	0	257	0
258	0	0	0	71	0	258	0	0	0	71	0	258	0	0	0	36	0	258	0	0	0	36	0	258	0	0	0	71	0	258	0	0	0	71	0	258	0	0	0	36	0	258	0	0	0	36	0	258	0
259	0	0	0	72	0	259	0	0	0	72	0	259	0	0	0	36	0	259	0	0	0	36	0	259	0	0	0	72	0	259	0	0	0	72	0	259	0	0	0	36	0	259	0	0	0	36	0	259	0
260	0	0	0	72	0	260	0	0	0	72	0	260	0	0	0	36	0	260	0	0	0	36	0	260	0	0	0	72	0	260	0	0	0	72	0	260	0	0	0	36	0	260	0	0	0	36	0	260	0
261	0	0	0	69	0	261	0	0	0	69	0	261	0	0	0	35	0	261	0	0	0	35	0	261	0	0	0	69	0	261	0	0	0	69	0	261	0	0	0	35	0	261	0	0	0	35	0	261	0
262	0	0	0	66	0	262	0	0	0	66	0	262	0	0	0	33	0	262	0	0	0	33	0	262	0	0	0	66	0	262	0	0	0	66	0	262	0	0	0	33	0	262	0	0	0	33	0	262	0
263	0	0	0	69	0	263	0	0	0	69	0	263	0	0	0	35	0	263	0	0	0	35	0	263	0	0	0	69	0	263	0	0	0	69	0	263	0	0	0	35	0	263	0	0	0	35	0	263	0
264	0	0	0	70	0	264	0	0	0	70	0	264	0	0	0	35	0	264	0	0	0	35	0	264	0	0	0	70	0	264	0	0	0	70	0	264	0	0	0	35	0	264	0	0	0	35	0	264	0
265	0	0	0	70	0	265	0	0	0	70	0	265	0	0	0	35	0	265	0	0	0	35	0	265	0	0	0	70	0	265	0	0	0	70	0	265	0	0	0	35	0	265	0	0	0	35	0	265	0
266	0	0	0	66	0	266	0	0	0	66	0	266	0	0	0	33	0	266	0	0	0	33	0	266	0	0	0	66	0	266	0	0	0	66	0	266	0	0	0	33	0	266	0	0	0	33	0	266	0
267	0	0	1	68	1.44928	267	0	0	1	68	1.44928	267	0	0	0	35	0	267	0	0	0	35	0	267	0	0	0	69	0	267	0	0	0	69	0	267	0	0	0	35	0	267	0	0	0	35	0	267	0
268	0	0	0	68	0	268	0	0	0	68	0	268	0	0	0	34	0	268	0	0	0	34	0	268	0	0	0	68	0	268	0	0	0	68	0	268	0	0	0	34	0	268	0	0	0	34	0	268	0
269	0	0	0	68	0	269	0	0	0	68	0	269	0	0	0	34	0	269	0	0	0	34	0	269	0	0	0	68	0	269	0	0	0	68	0	269	0	0	0	34	0	269	0	0	0	34	0	269	0
270	0	0	0	67	0	270	0	0	0	67	0	270	0	0	0	34	0	270	0	0	0	34	0	270	0	0	0	67	0	270	0	0	0	67	0	270	0	0	0	34	0	270	0	0	0	34	0	270	0
271	0	0	0	68	0	271	0	0	0	68	0	271	0	0	0	34	0	271	0	0	0	34	0	271	0	0	0	68	0	271	0	0	0	68	0	271	0	0	0	34	0	271	0	0	0	34	0	271	0
272	0	0	0	63	0	272	0	0	0	63	0	272	0	0	0	32	0	272	0	0	0	32	0	272	0	0	0	63	0	272	0	0	0	63	0	272	0	0	0	32	0	272	0	0	0	32	0	272	0
273	0	0	0	67	0	273	0	0	0	67	0	273	0	0	0	34	0	273	0	0	0	34	0	273	0	0	0	67	0	273	0	0	0	67	0	273	0	0	0	34	0	273	0	0	0	34	0	273	0
274	0	0	0	62	0	274	0	0	0	62	0	274	0	0	0	31	0	274	0	0	0	31	0	274	0	0	0	62	0	274	0	0	0	62	0	274	0	0	0	31	0	274	0	0	0	31	0	274	0
275	0	0	0	63	0	275	0	0	0	63	0	275	0	0	0	32	0	275	0	0	0	32	0	275	0	0	0	63	0	275	0	0	0	63	0	275	0	0	0	32	0	275	0	0	0	32	0	275	0
276	0	0	0	66	0	276	0	0	0	66	0	276	0	0	0	33	0	276	0	0	0	33	0	276	0	0	0	66	0	276	0	0	0	66	0	276	0	0	0	33	0	276	0	0	0	33	0	276	0
277	0	0	0	54	0	277	0	0	0	54	0	277	0	0	0	27	0	277	0	0	0	27	0	277	0	0	0	54	0	277	0	0	0	54	0	277	0	0	0	27	0	277	0	0	0	27	0	277	0
278	0	0	0	54	0	278	0	0	0	54	0	278	0	0	0	27	0	278	0	0	0	27	0	278	0	0	0	54	0	278	0	0	0	54	0	278	0	0	0	27	0	278	0	0	0	27	0	278	0
279	0	0	0	53	0	279	0	0	0	53	0	279	0	0	0	27	0	279	0	0	0	27	0	279	0	0	0	53	0	279	0	0	0	53	0	279	0	0	0	27	0	279	0	0	0	27	0	279	0
280	0	0	0	53	0	280	0	0	0	53	0	280	0	0	0	27	0	280	0	0	0	27	0	280	0	0	0	53	0	280	0	0	0	53	0	280	0	0	0	27	0	280	0	0	0	27	0	280	0
281	0	0	0	53	0	281	0	0	0	53	0	281	0	0	0	27	0	281	0	0	0	27	0	281	0	0	0	53	0	281	0	0	0	53	0	281	0	0	0	27	0	281	0	0	0	27	0	281	0
282	0	0	0	50	0	282	0	0	0	50	0	282	0	0	0	25	0	282	0	0	0	25	0	282	0	0	0	50	0	282	0	0	0	50	0	282	0	0	0	25	0	282	0	0	0	25	0	282	0
283	0	0	0	53	0	283	0	0	0	53	0	283	0	0	0	27	0	283	0	0	0	27	0	283	0	0	0	53	0	283	0	0	0	53	0	283	0	0	0	27	0	283	0	0	0	27	0	283	0
284	0	0	0	54	0	284	0	0	0	54	0	284	0	0	0	27	0	284	0	0	0	27	0	284	0	0	0	54	0	284	0	0	0	54	0	284	0	0	0	27	0	284	0	0	0	27	0	284	0
285	0	0	0	51	0	285	0	0	0	51	0	285	0	0	0	26	0	285	0	0	0	26	0	285	0	0	0	51	0	285	0	0	0	51	0	285	0	0	0	26	0	285	0	0	0	26	0	285	0
286	0	0	0	46	0	286	0	0	0	46	0	286	0	0	0	23	0	286	0	0	0	23	0	286	0	0	0	46	0	286	0	0	0	46	0	286	0	0	0	23	0	286	0	0	0	23	0	286	0
287	0	0	0	49	0	287	0	0	0	49	0	287	0	0	0	25	0	287	0	0	0	25	0	287	0	0	0	49	0	287	0	0	0	49	0	287	0	0	0	25	0	287	0	0	0	25	0	287	0
288	0	0	0	49	0	288	0	0	0	49	0	288	0	0	0	25	0	288	0	0	0	25	0	288	0	0	0	49	0	288	0	0	0	49	0	288	0	0	0	25	0	288	0	0	0	25	0	288	0
289	0	0	0	50	0	289	0	0	0	50	0	289	0	0	0	25	0	289	0	0	0	25	0	289	0	0	0	50	0	289	0	0	0	50	0	289	0	0	0	25	0	289	0	0	0	25	0	289	0
290	0	0	0	51	0	290	0	0	0	51	0	290	0	0	0	26	0	290	0	0	0	26	0	290	0	0	0	51	0	290	0	0	0	51	0	290	0	0	0	26	0	290	0	0	0	26	0	290	0
291	0	0	0	50	0	291	0	0	0	50	0	291	0	0	0	25	0	291	0	0	0	25	0	291	0	0	0	50	0	291	0	0	0	50	0	291	0	0	0	25	0	291	0	0	0	25	0	291	0
292	0	0	0	49	0	292	0	0	0	49	0	292	0	0	0	25	0	292	0	0	0	25	0	292	0	0	0	49	0	292	0	0	0	49	0	292	0	0	0	25	0	292	0	0	0	25	0	292	0
293	0	0	0	47	0	293	0	0	0	47	0	293	0	0	0	24	0	293	0	0	0	24	0	293	0	0	0	47	0	293	0	0	0	47	0	293	0	0	0	24	0	293	0	0	0	24	0	293	0
294	0	0	0	49	0	294	0	0	0	49	0	294	0	0	0	25	0	294	0	0	0	25	0	294	0	0	0	49	0	294	0	0	0	49	0	294	0	0	0	25	0	294	0	0	0	25	0	294	0
295	0	0	0	51	0	295	0	0	0	51	0	295	0	0	0	26	0	295	0	0	0	26	0	295	0	0	0	51	0	295	0	0	0	51	0	295	0	0	0	26	0	295	0	0	0	26	0	295	0
296	0	0	0	50	0	296	0	0	0	50	0	296	0	0	0	25	0	296	0	0	0	25	0	296	0	0	0	50	0	296	0	0	0	50	0	296	0	0	0	25	0	296	0	0	0	25	0	296	0
297	0	0	0	50	0	297	0	0	0	50	0	297	0	0	0	25	0	297	0	0	0	25	0	297	0	0	0	50	0	297	0	0	0	50	0	297	0	0	0	25	0	297	0	0	0	25	0	297	0
298	0	0	0	48	0	298	0	0	0	48	0	298	0	0	0	24	0	298	0	0	0	24	0	298	0	0	0	48	0	298	0	0	0	48	0	298	0	0	0	24	0	298	0	0	0	24	0	298	0
299	0	0	0	49	0	299	0	0	0	49	0	299	0	0	0	25	0	299	0	0	0	25	0	299	0	0	0	49	0	299	0	0	0	49	0	299	0	0	0	25	0	299	0	0	0	25	0	299	0
300	0	0	0	47	0	300	0	0	0	47	0	300	0	0	0	24	0	300	0	0	0	24	0	300	0	0	0	47	0	300	0	0	0	47	0	300	0	0	0	24	0	300	0	0	0	24	0	300	0
301	0	0	0	49	0	301	0	0	0	49	0	301	0	0	0	25	0	301	0	0	0	25	0	301	0	0	0	49	0	301	0	0	0	49	0	301	0	0	0	25	0	301	0	0	0	25	0	301	0
302	0	0	0	49	0	302	0	0	0	49	0	302	0	0	0	25	0	302	0	0	0	25	0	302	0	0	0	49	0	302	0	0	0	49	0	302	0	0	0	25	0	302	0	0	0	25	0	302	0
303	0	0	0	49	0	303	0	0	0	49	0	303	0	0	0	25	0	303	0	0	0	25	0	303	0	0	0	49	0	303	0	0	0	49	0	303	0	0	0	25	0	303	0	0	0	25	0	303	0
304	0	0	0	46	0	304	0	0	0	46	0	304	0	0	0	23	0	304	0	0	0	23	0	304	0	0	0	46	0	304	0	0	0	46	0	304	0	0	0	23	0	304	0	0	0	23	0	304	0
305	0	0	0	45	0	305	0	0	0	45	0	305	0	0	0	23	0	305	0	0	0	23	0	305	0	0	0	45	0	305	0	0	0	45	0	305	0	0	0	23	0	305	0	0	0	23	0	305	0
306	0	0	0	47	0	306	0	0	0	47	0	306	0	0	0	24	0	306	0	0	0	24	0	306	0	0	0	47	0	306	0	0	0	47	0	306	0	0	0	24	0	306	0	0	0	24	0	306	0
307	0	0	0	43	0	307	0	0	0	43	0	307	0	0	0	22	0	307	0	0	0	22	0	307	0	0	0	43	0	307	0	0	0	43	0	307	0	0	0	22	0	307	0	0	0	22	0	307	0
308	0	0	0	48	0	308	0	0	0	48	0	308	0	0	0	24	0	308	0	0	0	24	0	308	0	0	0	48	0	308	0	0	0	48	0	308	0	0	0	24	0	308	0	0	0	24	0	308	0
309	0	0	0	49	0	309	0	0	0	49	0	309	0	0	0	25	0	309	0	0	0	25	0	309	0	0	0	49	0	309	0	0	0	49	0	309	0	0	0	25	0	309	0	0	0	25	0	309	0
310	0	0	0	47	0	310	0	0	0	47	0	310	0	0	0	24	0	310	0	0	0	24	0	310	0	0	0	47	0	310	0	0	0	47	0	310	0	0	0	24	0	310	0	0	0	24	0	310	0
311	0	0	0	48	0	311	0	0	0	48	0	311	0	0	0	24	0	311	0	0	0	24	0	311	0	0	0	48	0	311	0	0	0	48	0	311	0	0	0	24	0	311	0	0	0	24	0	311	0
312	0	0	0	49	0	312	0	0	0	49	0	312	0	0	0	25	0	312	0	0	0	25	0	312	0	0	0	49	0	312	0	0	0	49	0	312	0	0	0	25	0	312	0	0	0	25	0	312	0
313	0	0	0	48	0	313	0	0	0	48	0	313	0	0	0	24	0	313	0	0	0	24	0	313	0	0	0	48	0	313	0	0	0	48	0	313	0	0	0	24	0	313	0	0	0	24	0	313	0
314	0	0	0	45	0	314	0	0	0	45	0	314	0	0	0	23	0	314	0	0	0	23	0	314	0	0	0	45	0	314	0	0	0	45	0	314	0	0	0	23	0	314	0	0	0	23	0	314	0
315	0	0	0	47	0	315	0	0	0	47	0	315	0	0	0	24	0	315	0	0	0	24	0	315	0	0	0	47	0	315	0	0	0	47	0	315	0	0	0	24	0	315	0	0	0	24	0	315	0
316	0	0	0	47	0	316	0	0	0	47	0	316	0	0	0	24	0	316	0	0	0	24	0	316	0	0	0	47	0	316	0	0	0	47	0	316	0	0	0	24	0	316	0	0	0	24	0	316	0
317	0	0	0	48	0	317	0	0	0	48	0	317	0	0	0	24	0	317	0	0	0	24	0	317	0	0	0	48	0	317	0	0	0	48	0	317	0	0	0	24	0	317	0	0	0	24	0	317	0
318	0	0	0	47	0	318	0	0	0	47	0	318	0	0	0	24	0	318	0	0	0	24	0	318	0	0	0	47	0	318	0	0	0	47	0	318	0	0	0	24	0	318	0	0	0	24	0	318	0
319	0	0	0	46	0	319	0	0	0	46	0	319	0	0	0	23	0	319	0	0	0	23	0	319	0	0	0	46	0	319	0	0	0	46	0	319	0	0	0	23	0	319	0	0	0	23	0	319	0
320	0	0	0	43	0	320	0	0	0	43	0	320	0	0	0	22	0	320	0	0	0	22	0	320	0	0	0	43	0	320	0	0	0	43	0	320	0	0	0	22	0	320	0	0	0	22	0	320	0
321	0	0	0	46	0	321	0	0	0	46	0	321	0	0	0	23	0	321	0	0	0	23	0	321	0	0	0	46	0	321	0	0	0	46	0	321	0	0	0	23	0	321	0	0	0	23	0	321	0
322	0	0	0	45	0	322	0	0	0	45	0	322	0	0	0	23	0	322	0	0	0	23	0	322	0	0	0	45	0	322	0	0	0	45	0	322	0	0	0	23	0	322	0	0	0	23	0	322	0
323	0	0	2	41	4.65116	323	0	0	2	41	4.65116	323	0	0	0	22	0	323	0	0	0	22	0	323	0	0	1	42	2.32558	323	0	0	2	41	4.65116	323	0	0	0	22	0	323	0	0	0	22	0	323	0
324	0	0	0	45	0	324	0	0	0	45	0	324	0	0	0	23	0	324	0	0	0	23	0	324	0	0	0	45	0	324	0	0	0	45	0	324	0	0	0	23	0	324	0	0	0	23	0	324	0
325	0	0	0	44	0	325	0	0	0	44	0	325	0	0	0	22	0	325	0	0	0	22	0	325	0	0	0	44	0	325	0	0	0	44	0	325	0	0	0	22	0	325	0	0	0	22	0	325	0
326	0	0	0	44	0	326	0	0	0	44	0	326	0	0	0	22	0	326	0	0	0	22	0	326	0	0	0	44	0	326	0	0	0	44	0	326	0	0	0	22	0	326	0	0	0	22	0	326	0
327	0	0	0	46	0	327	0	0	0	46	0	327	0	0	0	23	0	327	0	0	0	23	0	327	0	0	0	46	0	327	0	0	0	46	0	327	0	0	0	23	0	327	0	0	0	23	0	327	0
328	0	0	0	45	0	328	0	0	0	45	0	328	0	0	0	23	0	328	0	0	0	23	0	328	0	0	0	45	0	328	0	0	0	45	0	328	0	0	0	23	0	328	0	0	0	23	0	328	0
329	0	0	0	43	0	329	0	0	0	43	0	329	0	0	0	22	0	329	0	0	0	22	0	329	0	0	0	43	0	329	0	0	0	43	0	329	0	0	0	22	0	329	0	0	0	22	0	329	0
330	0	0	20	27	42.5532	330	0	0	7	40	14.8936	330	0	0	11	13	45.8333	330	0	0	3	21	12.5	330	0	0	18	29	38.2979	330	0	0	4	43	8.51064	330	0	0	10	14	41.6667	330	0	0	2	22	8.33333	330	0
331	0	0	1	45	2.17391	331	0	0	2	44	4.34783	331	0	0	0	23	0	331	0	0	0	23	0	331	0	0	1	45	2.17391	331	0	0	0	46	0	331	0	0	0	23	0	331	0	0	0	23	0	331	0
332	0	0	0	43	0	332	0	0	0	43	0	332	0	0	0	22	0	332	0	0	0	22	0	332	0	0	0	43	0	332	0	0	0	43	0	332	0	0	0	22	0	332	0	0	0	22	0	332	0
333	0	0	0	46	0	333	0	0	0	46	0	333	0	0	0	23	0	333	0	0	0	23	0	333	0	0	0	46	0	333	0	0	0	46	0	333	0	0	0	23	0	333	0	0	0	23	0	333	0
334	0	0	0	44	0	334	0	0	0	44	0	334	0	0	0	22	0	334	0	0	0	22	0	334	0	0	0	44	0	334	0	0	0	44	0	334	0	0	0	22	0	334	0	0	0	22	0	334	0
335	0	0	1	44	2.22222	335	0	0	0	45	0	335	0	0	1	22	4.34783	335	0	0	1	22	4.34783	335	0	0	0	45	0	335	0	0	0	45	0	335	0	0	0	23	0	335	0	0	0	23	0	335	0
336	0	0	0	45	0	336	0	0	0	45	0	336	0	0	0	23	0	336	0	0	0	23	0	336	0	0	0	45	0	336	0	0	0	45	0	336	0	0	0	23	0	336	0	0	0	23	0	336	0
337	0	0	3	43	6.52174	337	0	0	2	44	4.34783	337	0	0	5	18	21.7391	337	0	0	1	22	4.34783	337	0	0	5	41	10.8696	337	0	0	1	45	2.17391	337	0	0	5	18	21.7391	337	0	0	2	21	8.69565	337	0
338	0	0	2	43	4.44444	338	0	0	0	45	0	338	0	0	0	23	0	338	0	0	0	23	0	338	0	0	3	42	6.66667	338	0	0	0	45	0	338	0	0	0	23	0	338	0	0	0	23	0	338	0
339	0	0	1	45	2.17391	339	0	0	0	46	0	339	0	0	0	23	0	339	0	0	0	23	0	339	0	0	0	46	0	339	0	0	0	46	0	339	0	0	0	23	0	339	0	0	0	23	0	339	0
340	0	0	0	45	0	340	0	0	0	45	0	340	0	0	0	23	0	340	0	0	0	23	0	340	0	0	0	45	0	340	0	0	0	45	0	340	0	0	0	23	0	340	0	0	0	23	0	340	0
[truncated: 22 more columns]

## Sheet: rgl23
A.nt						A.fs						A.df						A.fs.df						B.nt						B.fs						B.df						B.fs.df						C.nt
doy	obs	pred	nr_true	nr_false	perc	doy	obs	pred	nr_true	nr_false	perc	doy	obs	pred	nr_true	nr_false	perc	doy	obs	pred	nr_true	nr_false	perc	doy	obs	pred	nr_true	nr_false	perc	doy	obs	pred	nr_true	nr_false	perc	doy	obs	pred	nr_true	nr_false	perc	doy	obs	pred	nr_true	nr_false	perc	doy	obs
1	0	0	0	44	0	1	0	0	0	44	0	1	0	0	0	22	0	1	0	0	0	22	0	1	0	0	0	44	0	1	0	0	0	44	0	1	0	0	0	22	0	1	0	0	0	22	0	1	0
2	0	0	0	41	0	2	0	0	0	41	0	2	0	0	0	21	0	2	0	0	0	21	0	2	0	0	0	41	0	2	0	0	0	41	0	2	0	0	0	21	0	2	0	0	0	21	0	2	0
3	0	0	0	42	0	3	0	0	0	42	0	3	0	0	0	21	0	3	0	0	0	21	0	3	0	0	0	42	0	3	0	0	0	42	0	3	0	0	0	21	0	3	0	0	0	21	0	3	0
4	0	0	0	42	0	4	0	0	0	42	0	4	0	0	0	21	0	4	0	0	0	21	0	4	0	0	0	42	0	4	0	0	0	42	0	4	0	0	0	21	0	4	0	0	0	21	0	4	0
5	0	0	0	43	0	5	0	0	0	43	0	5	0	0	0	22	0	5	0	0	0	22	0	5	0	0	0	43	0	5	0	0	0	43	0	5	0	0	0	22	0	5	0	0	0	22	0	5	0
6	0	0	0	42	0	6	0	0	0	42	0	6	0	0	0	21	0	6	0	0	0	21	0	6	0	0	0	42	0	6	0	0	0	42	0	6	0	0	0	21	0	6	0	0	0	21	0	6	0
7	0	0	0	42	0	7	0	0	0	42	0	7	0	0	0	21	0	7	0	0	0	21	0	7	0	0	1	41	2.38095	7	0	0	0	42	0	7	0	0	0	21	0	7	0	0	0	21	0	7	0
8	0	0	0	10	0	8	0	0	0	10	0	8	0	0	0	5	0	8	0	0	0	5	0	8	0	0	0	10	0	8	0	0	0	10	0	8	0	0	0	5	0	8	0	0	0	5	0	8	0
9	0	0	0	13	0	9	0	0	0	13	0	9	0	0	0	7	0	9	0	0	0	7	0	9	0	0	0	13	0	9	0	0	0	13	0	9	0	0	0	7	0	9	0	0	0	7	0	9	0
10	0	0	0	4	0	10	0	0	0	4	0	10	0	0	0	2	0	10	0	0	0	2	0	10	0	0	0	4	0	10	0	0	0	4	0	10	0	0	0	2	0	10	0	0	0	2	0	10	0
11	0	0	0	10	0	11	0	0	0	10	0	11	0	0	0	5	0	11	0	0	0	5	0	11	0	0	0	10	0	11	0	0	0	10	0	11	0	0	0	5	0	11	0	0	0	5	0	11	0
12	0	0	0	18	0	12	0	0	0	18	0	12	0	0	0	9	0	12	0	0	0	9	0	12	0	0	0	18	0	12	0	0	0	18	0	12	0	0	0	9	0	12	0	0	0	9	0	12	0
13	0	0	0	3	0	13	0	0	0	3	0	13	0	0	0	2	0	13	0	0	0	2	0	13	0	0	0	3	0	13	0	0	0	3	0	13	0	0	0	2	0	13	0	0	0	2	0	13	0
14	0	0	0	21	0	14	0	0	0	21	0	14	0	0	0	11	0	14	0	0	0	11	0	14	0	0	0	21	0	14	0	0	0	21	0	14	0	0	0	11	0	14	0	0	0	11	0	14	0
15	0	0	0	40	0	15	0	0	0	40	0	15	0	0	0	20	0	15	0	0	0	20	0	15	0	0	0	40	0	15	0	0	0	40	0	15	0	0	0	20	0	15	0	0	0	20	0	15	0
16	0	0	0	22	0	16	0	0	0	22	0	16	0	0	0	11	0	16	0	0	0	11	0	16	0	0	0	22	0	16	0	0	0	22	0	16	0	0	0	11	0	16	0	0	0	11	0	16	0
17	0	0	0	36	0	17	0	0	0	36	0	17	0	0	0	18	0	17	0	0	0	18	0	17	0	0	0	36	0	17	0	0	0	36	0	17	0	0	0	18	0	17	0	0	0	18	0	17	0
18	0	0	0	24	0	18	0	0	0	24	0	18	0	0	0	12	0	18	0	0	0	12	0	18	0	0	0	24	0	18	0	0	0	24	0	18	0	0	0	12	0	18	0	0	0	12	0	18	0
19	0	0	0	34	0	19	0	0	0	34	0	19	0	0	0	17	0	19	0	0	0	17	0	19	0	0	0	34	0	19	0	0	0	34	0	19	0	0	0	17	0	19	0	0	0	17	0	19	0
20	0	0	3	25	10.7143	20	0	0	2	26	7.14286	20	0	0	0	14	0	20	0	0	0	14	0	20	0	0	1	27	3.57143	20	0	0	0	28	0	20	0	0	0	14	0	20	0	0	0	14	0	20	0
21	0	0	1	28	3.44828	21	0	0	2	27	6.89655	21	0	0	1	14	6.66667	21	0	0	0	15	0	21	0	0	1	28	3.44828	21	0	0	2	27	6.89655	21	0	0	1	14	6.66667	21	0	0	0	15	0	21	0
22	0	0	0	36	0	22	0	0	0	36	0	22	0	0	0	18	0	22	0	0	0	18	0	22	0	0	0	36	0	22	0	0	0	36	0	22	0	0	0	18	0	22	0	0	0	18	0	22	0
23	0	0	0	14	0	23	0	0	0	14	0	23	0	0	0	7	0	23	0	0	0	7	0	23	0	0	0	14	0	23	0	0	0	14	0	23	0	0	0	7	0	23	0	0	0	7	0	23	0
24	0	0	0	46	0	24	0	0	0	46	0	24	0	0	0	23	0	24	0	0	0	23	0	24	0	0	0	46	0	24	0	0	0	46	0	24	0	0	0	23	0	24	0	0	0	23	0	24	0
25	0	0	0	46	0	25	0	0	0	46	0	25	0	0	0	23	0	25	0	0	0	23	0	25	0	0	0	46	0	25	0	0	0	46	0	25	0	0	0	23	0	25	0	0	0	23	0	25	0
26	0	0	0	47	0	26	0	0	0	47	0	26	0	0	0	24	0	26	0	0	0	24	0	26	0	0	0	47	0	26	0	0	0	47	0	26	0	0	0	24	0	26	0	0	0	24	0	26	0
27	0	0	0	46	0	27	0	0	0	46	0	27	0	0	0	23	0	27	0	0	0	23	0	27	0	0	0	46	0	27	0	0	0	46	0	27	0	0	0	23	0	27	0	0	0	23	0	27	0
28	0	0	0	16	0	28	0	0	0	16	0	28	0	0	0	8	0	28	0	0	0	8	0	28	0	0	0	16	0	28	0	0	0	16	0	28	0	0	0	8	0	28	0	0	0	8	0	28	0
29	0	0	0	43	0	29	0	0	0	43	0	29	0	0	0	22	0	29	0	0	0	22	0	29	0	0	0	43	0	29	0	0	0	43	0	29	0	0	0	22	0	29	0	0	0	22	0	29	0
30	0	0	3	9	25	30	0	0	2	10	16.6667	30	0	0	1	5	16.6667	30	0	0	1	5	16.6667	30	0	0	3	9	25	30	0	0	2	10	16.6667	30	0	0	1	5	16.6667	30	0	0	1	5	16.6667	30	0
31	0	0	0	9	0	31	0	0	0	9	0	31	0	0	0	5	0	31	0	0	0	5	0	31	0	0	0	9	0	31	0	0	0	9	0	31	0	0	0	5	0	31	0	0	0	5	0	31	0
32	0	0	0	19	0	32	0	0	0	19	0	32	0	0	0	10	0	32	0	0	0	10	0	32	0	0	0	19	0	32	0	0	0	19	0	32	0	0	0	10	0	32	0	0	0	10	0	32	0
33	0	0	0	15	0	33	0	0	0	15	0	33	0	0	0	8	0	33	0	0	0	8	0	33	0	0	0	15	0	33	0	0	0	15	0	33	0	0	0	8	0	33	0	0	0	8	0	33	0
34	0	0	5	25	16.6667	34	0	0	5	25	16.6667	34	0	0	2	13	13.3333	34	0	0	2	13	13.3333	34	0	0	4	26	13.3333	34	0	0	4	26	13.3333	34	0	0	2	13	13.3333	34	0	0	0	15	0	34	0
35	0	0	0	43	0	35	0	0	0	43	0	35	0	0	0	22	0	35	0	0	0	22	0	35	0	0	0	43	0	35	0	0	0	43	0	35	0	0	0	22	0	35	0	0	1	21	4.54545	35	0
36	0	0	0	46	0	36	0	0	0	46	0	36	0	0	0	23	0	36	0	0	0	23	0	36	0	0	0	46	0	36	0	0	0	46	0	36	0	0	0	23	0	36	0	0	0	23	0	36	0
37	0	0	1	44	2.22222	37	0	0	1	44	2.22222	37	0	0	0	23	0	37	0	0	0	23	0	37	0	0	1	44	2.22222	37	0	0	1	44	2.22222	37	0	0	0	23	0	37	0	0	0	23	0	37	0
38	0	0	0	45	0	38	0	0	0	45	0	38	0	0	0	23	0	38	0	0	0	23	0	38	0	0	0	45	0	38	0	0	0	45	0	38	0	0	0	23	0	38	0	0	0	23	0	38	0
39	0	0	0	48	0	39	0	0	0	48	0	39	0	0	0	24	0	39	0	0	0	24	0	39	0	0	0	48	0	39	0	0	0	48	0	39	0	0	0	24	0	39	0	0	0	24	0	39	0
40	0	0	0	26	0	40	0	0	0	26	0	40	0	0	0	13	0	40	0	0	0	13	0	40	0	0	0	26	0	40	0	0	0	26	0	40	0	0	0	13	0	40	0	0	0	13	0	40	0
41	0	0	0	30	0	41	0	0	0	30	0	41	0	0	0	15	0	41	0	0	0	15	0	41	0	0	0	30	0	41	0	0	0	30	0	41	0	0	0	15	0	41	0	0	0	15	0	41	0
47	0	0	0	12	0	47	0	0	0	12	0	47	0	0	0	6	0	47	0	0	0	6	0	47	0	0	0	12	0	47	0	0	0	12	0	47	0	0	0	6	0	47	0	0	0	6	0	47	0
48	0	0	0	22	0	48	0	0	0	22	0	48	0	0	0	11	0	48	0	0	0	11	0	48	0	0	0	22	0	48	0	0	0	22	0	48	0	0	0	11	0	48	0	0	0	11	0	48	0
49	0	0	0	8	0	49	0	0	0	8	0	49	0	0	0	4	0	49	0	0	0	4	0	49	0	0	0	8	0	49	0	0	0	8	0	49	0	0	0	4	0	49	0	0	0	4	0	49	0
50	0	0	0	12	0	50	0	0	0	12	0	50	0	0	0	6	0	50	0	0	0	6	0	50	0	0	0	12	0	50	0	0	0	12	0	50	0	0	0	6	0	50	0	0	0	6	0	50	0
51	0	0	0	18	0	51	0	0	0	18	0	51	0	0	0	9	0	51	0	0	0	9	0	51	0	0	0	18	0	51	0	0	0	18	0	51	0	0	0	9	0	51	0	0	0	9	0	51	0
52	0	0	0	13	0	52	0	0	0	13	0	52	0	0	0	7	0	52	0	0	0	7	0	52	0	0	0	13	0	52	0	0	0	13	0	52	0	0	0	7	0	52	0	0	0	7	0	52	0
53	0	0	0	19	0	53	0	0	0	19	0	53	0	0	0	10	0	53	0	0	0	10	0	53	0	0	0	19	0	53	0	0	0	19	0	53	0	0	0	10	0	53	0	0	0	10	0	53	0
54	0	0	0	28	0	54	0	0	0	28	0	54	0	0	0	14	0	54	0	0	0	14	0	54	0	0	0	28	0	54	0	0	0	28	0	54	0	0	0	14	0	54	0	0	0	14	0	54	0
55	0	0	0	15	0	55	0	0	0	15	0	55	0	0	0	8	0	55	0	0	0	8	0	55	0	0	0	15	0	55	0	0	0	15	0	55	0	0	0	8	0	55	0	0	0	8	0	55	0
56	0	0	0	20	0	56	0	0	0	20	0	56	0	0	0	10	0	56	0	0	0	10	0	56	0	0	0	20	0	56	0	0	0	20	0	56	0	0	0	10	0	56	0	0	0	10	0	56	0
57	0	0	0	15	0	57	0	0	0	15	0	57	0	0	0	8	0	57	0	0	0	8	0	57	0	0	0	15	0	57	0	0	0	15	0	57	0	0	0	8	0	57	0	0	0	8	0	57	0
58	0	0	0	25	0	58	0	0	0	25	0	58	0	0	0	13	0	58	0	0	0	13	0	58	0	0	0	25	0	58	0	0	0	25	0	58	0	0	0	13	0	58	0	0	0	13	0	58	0
59	0	0	0	49	0	59	0	0	0	49	0	59	0	0	0	25	0	59	0	0	0	25	0	59	0	0	0	49	0	59	0	0	0	49	0	59	0	0	0	25	0	59	0	0	0	25	0	59	0
60	0	0	0	63	0	60	0	0	0	63	0	60	0	0	0	32	0	60	0	0	0	32	0	60	0	0	0	63	0	60	0	0	0	63	0	60	0	0	0	32	0	60	0	0	0	32	0	60	0
61	0	0	0	63	0	61	0	0	0	63	0	61	0	0	1	31	3.125	61	0	0	1	31	3.125	61	0	0	0	63	0	61	0	0	0	63	0	61	0	0	1	31	3.125	61	0	0	0	32	0	61	0
62	0	0	0	61	0	62	0	0	0	61	0	62	0	0	0	31	0	62	0	0	0	31	0	62	0	0	0	61	0	62	0	0	0	61	0	62	0	0	0	31	0	62	0	0	0	31	0	62	0
63	0	0	0	30	0	63	0	0	0	30	0	63	0	0	0	15	0	63	0	0	0	15	0	63	0	0	0	30	0	63	0	0	0	30	0	63	0	0	0	15	0	63	0	0	0	15	0	63	0
64	0	0	0	25	0	64	0	0	0	25	0	64	0	0	0	13	0	64	0	0	0	13	0	64	0	0	0	25	0	64	0	0	0	25	0	64	0	0	0	13	0	64	0	0	0	13	0	64	0
65	0	0	1	21	4.54545	65	0	0	2	20	9.09091	65	0	0	0	11	0	65	0	0	0	11	0	65	0	0	1	21	4.54545	65	0	0	0	22	0	65	0	0	0	11	0	65	0	0	0	11	0	65	0
66	0	0	2	65	2.98507	66	0	0	1	66	1.49254	66	0	0	0	34	0	66	0	0	0	34	0	66	0	0	1	66	1.49254	66	0	0	0	67	0	66	0	0	0	34	0	66	0	0	0	34	0	66	0
67	0	0	0	68	0	67	0	0	0	68	0	67	0	0	0	34	0	67	0	0	0	34	0	67	0	0	0	68	0	67	0	0	0	68	0	67	0	0	0	34	0	67	0	0	0	34	0	67	0
68	0	0	1	67	1.47059	68	0	0	2	66	2.94118	68	0	0	2	32	5.88235	68	0	0	1	33	2.94118	68	0	0	1	67	1.47059	68	0	0	3	65	4.41176	68	0	0	1	33	2.94118	68	0	0	1	33	2.94118	68	0
69	0	0	0	68	0	69	0	0	0	68	0	69	0	0	0	34	0	69	0	0	0	34	0	69	0	0	0	68	0	69	0	0	0	68	0	69	0	0	0	34	0	69	0	0	0	34	0	69	0
70	0	0	0	44	0	70	0	0	0	44	0	70	0	0	0	22	0	70	0	0	0	22	0	70	0	0	0	44	0	70	0	0	1	43	2.27273	70	0	0	0	22	0	70	0	0	0	22	0	70	0
71	0	0	3	64	4.47761	71	0	0	3	64	4.47761	71	0	0	0	34	0	71	0	0	0	34	0	71	0	0	3	64	4.47761	71	0	0	2	65	2.98507	71	0	0	0	34	0	71	0	0	0	34	0	71	0
72	0	0	0	42	0	72	0	0	0	42	0	72	0	0	0	21	0	72	0	0	0	21	0	72	0	0	0	42	0	72	0	0	0	42	0	72	0	0	0	21	0	72	0	0	0	21	0	72	0
73	0	0	0	52	0	73	0	0	0	52	0	73	0	0	0	26	0	73	0	0	0	26	0	73	0	0	0	52	0	73	0	0	0	52	0	73	0	0	0	26	0	73	0	0	0	26	0	73	0
74	0	0	0	69	0	74	0	0	0	69	0	74	0	0	0	35	0	74	0	0	0	35	0	74	0	0	0	69	0	74	0	0	0	69	0	74	0	0	0	35	0	74	0	0	0	35	0	74	0
75	0	0	0	69	0	75	0	0	0	69	0	75	0	0	0	35	0	75	0	0	0	35	0	75	0	0	0	69	0	75	0	0	0	69	0	75	0	0	0	35	0	75	0	0	0	35	0	75	0
76	0	0	0	34	0	76	0	0	1	33	2.94118	76	0	0	0	17	0	76	0	0	0	17	0	76	0	0	0	34	0	76	0	0	3	31	8.82353	76	0	0	0	17	0	76	0	0	0	17	0	76	0
77	0	0	0	30	0	77	0	0	0	30	0	77	0	0	0	15	0	77	0	0	0	15	0	77	0	0	0	30	0	77	0	0	0	30	0	77	0	0	0	15	0	77	0	0	0	15	0	77	0
78	0	0	0	33	0	78	0	0	0	33	0	78	0	0	0	17	0	78	0	0	0	17	0	78	0	0	0	33	0	78	0	0	0	33	0	78	0	0	0	17	0	78	0	0	0	17	0	78	0
79	0	0	2	42	4.54545	79	0	0	2	42	4.54545	79	0	0	0	22	0	79	0	0	0	22	0	79	0	0	2	42	4.54545	79	0	0	0	44	0	79	0	0	0	22	0	79	0	0	0	22	0	79	0
80	0	0	0	58	0	80	0	0	0	58	0	80	0	0	0	29	0	80	0	0	0	29	0	80	0	0	0	58	0	80	0	0	0	58	0	80	0	0	0	29	0	80	0	0	0	29	0	80	0
81	0	0	0	70	0	81	0	0	0	70	0	81	0	0	0	35	0	81	0	0	0	35	0	81	0	0	0	70	0	81	0	0	0	70	0	81	0	0	0	35	0	81	0	0	0	35	0	81	0
82	0	0	0	71	0	82	0	0	0	71	0	82	0	0	0	36	0	82	0	0	0	36	0	82	0	0	0	71	0	82	0	0	0	71	0	82	0	0	0	36	0	82	0	0	0	36	0	82	0
83	0	0	0	49	0	83	0	0	0	49	0	83	0	0	0	25	0	83	0	0	0	25	0	83	0	0	0	49	0	83	0	0	0	49	0	83	0	0	0	25	0	83	0	0	0	25	0	83	0
84	0	0	0	35	0	84	0	0	0	35	0	84	0	0	0	18	0	84	0	0	0	18	0	84	0	0	0	35	0	84	0	0	0	35	0	84	0	0	0	18	0	84	0	0	0	18	0	84	0
85	0	0	0	50	0	85	0	0	0	50	0	85	0	0	0	25	0	85	0	0	0	25	0	85	0	0	0	50	0	85	0	0	0	50	0	85	0	0	0	25	0	85	0	0	0	25	0	85	0
86	0	0	0	34	0	86	0	0	0	34	0	86	0	0	0	17	0	86	0	0	0	17	0	86	0	0	0	34	0	86	0	0	0	34	0	86	0	0	0	17	0	86	0	0	0	17	0	86	0
87	0	0	1	14	6.66667	87	0	0	1	14	6.66667	87	0	0	0	8	0	87	0	0	0	8	0	87	0	0	1	14	6.66667	87	0	0	1	14	6.66667	87	0	0	0	8	0	87	0	0	0	8	0	87	0
88	0	0	0	22	0	88	0	0	0	22	0	88	0	0	0	11	0	88	0	0	0	11	0	88	0	0	0	22	0	88	0	0	0	22	0	88	0	0	0	11	0	88	0	0	0	11	0	88	0
89	0	0	0	73	0	89	0	0	0	73	0	89	0	0	0	37	0	89	0	0	0	37	0	89	0	0	0	73	0	89	0	0	0	73	0	89	0	0	0	37	0	89	0	0	0	37	0	89	0
90	0	0	0	74	0	90	0	0	0	74	0	90	0	0	0	37	0	90	0	0	0	37	0	90	0	0	0	74	0	90	0	0	0	74	0	90	0	0	0	37	0	90	0	0	0	37	0	90	0
91	0	0	0	38	0	91	0	0	0	38	0	91	0	0	0	19	0	91	0	0	0	19	0	91	0	0	0	38	0	91	0	0	0	38	0	91	0	0	0	19	0	91	0	0	0	19	0	91	0
92	0	0	0	40	0	92	0	0	0	40	0	92	0	0	0	20	0	92	0	0	0	20	0	92	0	0	0	40	0	92	0	0	0	40	0	92	0	0	0	20	0	92	0	0	0	20	0	92	0
93	0	0	0	48	0	93	0	0	0	48	0	93	0	0	0	24	0	93	0	0	0	24	0	93	0	0	0	48	0	93	0	0	0	48	0	93	0	0	0	24	0	93	0	0	0	24	0	93	0
94	0	0	0	21	0	94	0	0	0	21	0	94	0	0	0	11	0	94	0	0	0	11	0	94	0	0	0	21	0	94	0	0	0	21	0	94	0	0	0	11	0	94	0	0	0	11	0	94	0
95	0	0	0	22	0	95	0	0	0	22	0	95	0	0	0	11	0	95	0	0	0	11	0	95	0	0	0	22	0	95	0	0	0	22	0	95	0	0	0	11	0	95	0	0	0	11	0	95	0
96	0	0	0	29	0	96	0	0	0	29	0	96	0	0	0	15	0	96	0	0	0	15	0	96	0	0	0	29	0	96	0	0	0	29	0	96	0	0	0	15	0	96	0	0	0	15	0	96	0
97	0	0	0	26	0	97	0	0	0	26	0	97	0	0	0	13	0	97	0	0	0	13	0	97	0	0	0	26	0	97	0	0	0	26	0	97	0	0	0	13	0	97	0	0	0	13	0	97	0
98	0	0	1	23	4.16667	98	0	0	1	23	4.16667	98	0	0	0	12	0	98	0	0	0	12	0	98	0	0	0	24	0	98	0	0	1	23	4.16667	98	0	0	0	12	0	98	0	0	0	12	0	98	0
99	0	0	0	34	0	99	0	0	0	34	0	99	0	0	1	16	5.88235	99	0	0	2	15	11.7647	99	0	0	0	34	0	99	0	0	0	34	0	99	0	0	1	16	5.88235	99	0	0	2	15	11.7647	99	0
100	0	0	0	30	0	100	0	0	0	30	0	100	0	0	0	15	0	100	0	0	0	15	0	100	0	0	0	30	0	100	0	0	0	30	0	100	0	0	0	15	0	100	0	0	0	15	0	100	0
101	0	0	0	22	0	101	0	0	0	22	0	101	0	0	0	11	0	101	0	0	0	11	0	101	0	0	0	22	0	101	0	0	0	22	0	101	0	0	0	11	0	101	0	0	0	11	0	101	0
102	0	0	0	28	0	102	0	0	0	28	0	102	0	0	0	14	0	102	0	0	0	14	0	102	0	0	0	28	0	102	0	0	0	28	0	102	0	0	0	14	0	102	0	0	0	14	0	102	0
103	0	0	0	27	0	103	0	0	0	27	0	103	0	0	0	14	0	103	0	0	0	14	0	103	0	0	0	27	0	103	0	0	0	27	0	103	0	0	0	14	0	103	0	0	0	14	0	103	0
104	0	0	0	22	0	104	0	0	0	22	0	104	0	0	0	11	0	104	0	0	0	11	0	104	0	0	0	22	0	104	0	0	0	22	0	104	0	0	0	11	0	104	0	0	0	11	0	104	0
105	0	0	0	25	0	105	0	0	0	25	0	105	0	0	0	13	0	105	0	0	0	13	0	105	0	0	0	25	0	105	0	0	0	25	0	105	0	0	0	13	0	105	0	0	0	13	0	105	0
106	0	0	0	38	0	106	0	0	0	38	0	106	0	0	0	19	0	106	0	0	0	19	0	106	0	0	0	38	0	106	0	0	0	38	0	106	0	0	0	19	0	106	0	0	0	19	0	106	0
107	0	0	0	29	0	107	0	0	0	29	0	107	0	0	0	15	0	107	0	0	0	15	0	107	0	0	0	29	0	107	0	0	0	29	0	107	0	0	0	15	0	107	0	0	0	15	0	107	0
108	0	0	0	36	0	108	0	0	0	36	0	108	0	0	0	18	0	108	0	0	0	18	0	108	0	0	0	36	0	108	0	0	0	36	0	108	0	0	0	18	0	108	0	0	0	18	0	108	0
109	0	0	0	56	0	109	0	0	0	56	0	109	0	0	0	28	0	109	0	0	0	28	0	109	0	0	0	56	0	109	0	0	0	56	0	109	0	0	0	28	0	109	0	0	0	28	0	109	0
110	0	0	0	15	0	110	0	0	0	15	0	110	0	0	0	8	0	110	0	0	0	8	0	110	0	0	0	15	0	110	0	0	0	15	0	110	0	0	0	8	0	110	0	0	0	8	0	110	0
111	0	0	0	33	0	111	0	0	0	33	0	111	0	0	0	17	0	111	0	0	0	17	0	111	0	0	0	33	0	111	0	0	0	33	0	111	0	0	0	17	0	111	0	0	0	17	0	111	0
112	0	0	1	27	3.57143	112	0	0	0	28	0	112	0	0	0	14	0	112	0	0	0	14	0	112	0	0	0	28	0	112	0	0	0	28	0	112	0	0	0	14	0	112	0	0	0	14	0	112	0
113	0	0	0	10	0	113	0	0	0	10	0	113	0	0	0	5	0	113	0	0	0	5	0	113	0	0	0	10	0	113	0	0	0	10	0	113	0	0	0	5	0	113	0	0	0	5	0	113	0
114	0	0	0	47	0	114	0	0	0	47	0	114	0	0	0	24	0	114	0	0	0	24	0	114	0	0	0	47	0	114	0	0	0	47	0	114	0	0	0	24	0	114	0	0	0	24	0	114	0
115	0	0	0	38	0	115	0	0	0	38	0	115	0	0	0	19	0	115	0	0	0	19	0	115	0	0	0	38	0	115	0	0	0	38	0	115	0	0	0	19	0	115	0	0	0	19	0	115	0
116	0	0	0	39	0	116	0	0	0	39	0	116	0	0	0	20	0	116	0	0	0	20	0	116	0	0	0	39	0	116	0	0	0	39	0	116	0	0	0	20	0	116	0	0	0	20	0	116	0
117	0	0	0	61	0	117	0	0	0	61	0	117	0	0	0	31	0	117	0	0	0	31	0	117	0	0	0	61	0	117	0	0	0	61	0	117	0	0	0	31	0	117	0	0	0	31	0	117	0
118	0	0	0	42	0	118	0	0	0	42	0	118	0	0	0	21	0	118	0	0	0	21	0	118	0	0	0	42	0	118	0	0	0	42	0	118	0	0	0	21	0	118	0	0	0	21	0	118	0
119	0	0	0	35	0	119	0	0	0	35	0	119	0	0	0	18	0	119	0	0	0	18	0	119	0	0	0	35	0	119	0	0	0	35	0	119	0	0	0	18	0	119	0	0	0	18	0	119	0
120	0	0	0	44	0	120	0	0	0	44	0	120	0	0	0	22	0	120	0	0	0	22	0	120	0	0	0	44	0	120	0	0	0	44	0	120	0	0	0	22	0	120	0	0	0	22	0	120	0
121	0	0	0	34	0	121	0	0	0	34	0	121	0	0	0	17	0	121	0	0	0	17	0	121	0	0	0	34	0	121	0	0	0	34	0	121	0	0	0	17	0	121	0	0	0	17	0	121	0
122	0	0	0	44	0	122	0	0	0	44	0	122	0	0	0	22	0	122	0	0	0	22	0	122	0	0	0	44	0	122	0	0	0	44	0	122	0	0	0	22	0	122	0	0	0	22	0	122	0
123	0	0	0	37	0	123	0	0	0	37	0	123	0	0	0	19	0	123	0	0	0	19	0	123	0	0	0	37	0	123	0	0	0	37	0	123	0	0	0	19	0	123	0	0	0	19	0	123	0
124	0	0	2	10	16.6667	124	0	0	1	11	8.33333	124	0	0	0	6	0	124	0	0	0	6	0	124	0	0	1	11	8.33333	124	0	0	0	12	0	124	0	0	0	6	0	124	0	0	0	6	0	124	0
125	0	0	0	63	0	125	0	0	0	63	0	125	0	0	0	32	0	125	0	0	0	32	0	125	0	0	0	63	0	125	0	0	0	63	0	125	0	0	0	32	0	125	0	0	0	32	0	125	0
126	0	0	3	85	3.40909	126	0	0	3	85	3.40909	126	0	0	3	41	6.81818	126	0	0	3	41	6.81818	126	0	0	3	85	3.40909	126	0	0	4	84	4.54545	126	0	0	3	41	6.81818	126	0	0	4	40	9.09091	126	0
127	0	0	1	88	1.1236	127	0	0	0	89	0	127	0	0	1	44	2.22222	127	0	0	1	44	2.22222	127	0	0	1	88	1.1236	127	0	0	1	88	1.1236	127	0	0	1	44	2.22222	127	0	0	1	44	2.22222	127	0
128	0	0	1	89	1.11111	128	0	0	1	89	1.11111	128	0	0	0	45	0	128	0	0	0	45	0	128	0	0	1	89	1.11111	128	0	0	1	89	1.11111	128	0	0	0	45	0	128	0	0	0	45	0	128	0
129	0	0	2	63	3.07692	129	0	0	2	63	3.07692	129	0	0	0	33	0	129	0	0	0	33	0	129	0	0	2	63	3.07692	129	0	0	3	62	4.61538	129	0	0	0	33	0	129	0	0	0	33	0	129	0
130	0	0	1	11	8.33333	130	0	0	1	11	8.33333	130	0	0	0	6	0	130	0	0	0	6	0	130	0	0	0	12	0	130	0	0	0	12	0	130	0	0	0	6	0	130	0	0	0	6	0	130	0
131	0	0	3	29	9.375	131	0	0	3	29	9.375	131	0	0	2	14	12.5	131	0	0	3	13	18.75	131	0	0	3	29	9.375	131	0	0	3	29	9.375	131	0	0	2	14	12.5	131	0	0	1	15	6.25	131	0
132	0	0	1	10	9.09091	132	0	0	1	10	9.09091	132	0	0	0	6	0	132	0	0	1	5	16.6667	132	0	0	1	10	9.09091	132	0	0	0	11	0	132	0	0	0	6	0	132	0	0	0	6	0	132	0
133	0	0	2	16	11.1111	133	0	0	4	14	22.2222	133	0	0	2	7	22.2222	133	0	0	2	7	22.2222	133	0	0	3	15	16.6667	133	0	0	4	14	22.2222	133	0	0	2	7	22.2222	133	0	0	2	7	22.2222	133	0
134	0	0	3	22	12	134	0	0	3	22	12	134	0	0	1	12	7.69231	134	0	0	1	12	7.69231	134	0	0	3	22	12	134	0	0	3	22	12	134	0	0	1	12	7.69231	134	0	0	1	12	7.69231	134	0
135	0	0	2	45	4.25532	135	0	0	2	45	4.25532	135	0	0	0	24	0	135	0	0	0	24	0	135	0	0	3	44	6.38298	135	0	0	2	45	4.25532	135	0	0	0	24	0	135	0	0	0	24	0	135	0
136	0	0	0	31	0	136	0	0	0	31	0	136	0	0	0	16	0	136	0	0	0	16	0	136	0	0	0	31	0	136	0	0	0	31	0	136	0	0	0	16	0	136	0	0	0	16	0	136	0
137	0	0	1	22	4.34783	137	0	0	1	22	4.34783	137	0	0	1	11	8.33333	137	0	0	1	11	8.33333	137	0	0	2	21	8.69565	137	0	0	2	21	8.69565	137	0	0	2	10	16.6667	137	0	0	1	11	8.33333	137	0
138	0	0	1	29	3.33333	138	0	0	2	28	6.66667	138	0	0	0	15	0	138	0	0	0	15	0	138	0	0	2	28	6.66667	138	0	0	3	27	10	138	0	0	0	15	0	138	0	0	0	15	0	138	0
139	0	0	1	92	1.07527	139	0	0	1	92	1.07527	139	0	0	1	46	2.12766	139	0	0	2	45	4.25532	139	0	0	1	92	1.07527	139	0	0	2	91	2.15054	139	0	0	1	46	2.12766	139	0	0	0	47	0	139	0
140	0	0	7	86	7.52688	140	0	0	9	84	9.67742	140	0	0	3	44	6.38298	140	0	0	4	43	8.51064	140	0	0	9	84	9.67742	140	0	0	11	82	11.828	140	0	0	5	42	10.6383	140	0	0	6	41	12.766	140	0
141	0	0	16	79	16.8421	141	0	0	16	79	16.8421	141	0	0	12	36	25	141	0	0	15	33	31.25	141	0	0	22	73	23.1579	141	0	0	23	72	24.2105	141	0	0	16	32	33.3333	141	0	0	16	32	33.3333	141	0
142	0	0	20	74	21.2766	142	0	0	18	76	19.1489	142	0	0	13	34	27.6596	142	0	0	13	34	27.6596	142	0	0	22	72	23.4043	142	0	0	21	73	22.3404	142	0	0	16	31	34.0426	142	0	0	16	31	34.0426	142	0
143	0	0	14	81	14.7368	143	0	0	16	79	16.8421	143	0	0	12	36	25	143	0	0	12	36	25	143	0	0	18	77	18.9474	143	0	0	14	81	14.7368	143	0	0	13	35	27.0833	143	0	0	12	36	25	143	0
144	0	0	15	79	15.9574	144	0	0	16	78	17.0213	144	0	0	12	35	25.5319	144	0	0	10	37	21.2766	144	0	0	15	79	15.9574	144	0	0	19	75	20.2128	144	0	0	12	35	25.5319	144	0	0	13	34	27.6596	144	0
145	0	0	34	61	35.7895	145	0	0	33	62	34.7368	145	0	0	21	27	43.75	145	0	0	20	28	41.6667	145	0	0	37	58	38.9474	145	0	0	37	58	38.9474	145	0	1	24	24	50	145	0	1	24	24	50	145	0
146	0	0	38	58	39.5833	146	0	0	39	57	40.625	146	0	1	30	18	62.5	146	0	1	33	15	68.75	146	0	0	43	53	44.7917	146	0	0	46	50	47.9167	146	0	1	34	14	70.8333	146	0	1	35	13	72.9167	146	0
147	0	0	40	56	41.6667	147	0	0	41	55	42.7083	147	0	1	31	17	64.5833	147	0	1	33	15	68.75	147	0	0	42	54	43.75	147	0	0	43	53	44.7917	147	0	1	34	14	70.8333	147	0	1	35	13	72.9167	147	0
148	0	0	46	50	47.9167	148	0	0	42	54	43.75	148	0	1	34	14	70.8333	148	0	1	33	15	68.75	148	0	1	48	48	50	148	0	1	52	44	54.1667	148	0	1	37	11	77.0833	148	0	1	36	12	75	148	0
149	1	0	43	53	44.7917	149	1	0	41	55	42.7083	149	1	1	35	13	72.9167	149	1	1	36	12	75	149	1	1	50	46	52.0833	149	1	1	49	47	51.0417	149	1	1	36	12	75	149	1	1	38	10	79.1667	149	1
150	1	0	43	54	44.3299	150	1	0	44	53	45.3608	150	1	1	29	20	59.1837	150	1	1	29	20	59.1837	150	1	0	41	56	42.268	150	1	0	47	50	48.4536	150	1	1	29	20	59.1837	150	1	1	29	20	59.1837	150	1
151	1	0	42	55	43.299	151	1	0	42	55	43.299	151	1	1	27	22	55.102	151	1	1	27	22	55.102	151	1	0	47	50	48.4536	151	1	0	45	52	46.3918	151	1	1	30	19	61.2245	151	1	1	30	19	61.2245	151	1
152	1	1	51	46	52.5773	152	1	1	54	43	55.6701	152	1	1	36	13	73.4694	152	1	1	37	12	75.5102	152	1	1	64	33	65.9794	152	1	1	61	36	62.8866	152	1	1	43	6	87.7551	152	1	1	42	7	85.7143	152	1
153	1	1	55	42	56.701	153	1	1	50	47	51.5464	153	1	1	32	17	65.3061	153	1	1	32	17	65.3061	153	1	1	63	34	64.9485	153	1	1	59	38	60.8247	153	1	1	35	14	71.4286	153	1	1	34	15	69.3878	153	1
154	1	1	57	41	58.1633	154	1	1	53	45	54.0816	154	1	1	38	11	77.551	154	1	1	38	11	77.551	154	1	1	65	33	66.3265	154	1	1	58	40	59.1837	154	1	1	41	8	83.6735	154	1	1	39	10	79.5918	154	1
155	1	1	61	37	62.2449	155	1	1	61	37	62.2449	155	1	1	42	7	85.7143	155	1	1	42	7	85.7143	155	1	1	63	35	64.2857	155	1	1	62	36	63.2653	155	1	1	42	7	85.7143	155	1	1	41	8	83.6735	155	1
156	1	1	70	27	72.1649	156	1	1	69	28	71.134	156	1	1	42	7	85.7143	156	1	1	42	7	85.7143	156	1	1	80	17	82.4742	156	1	1	74	23	76.2887	156	1	1	44	5	89.7959	156	1	1	41	8	83.6735	156	1
157	1	1	84	9	90.3226	157	1	1	82	11	88.172	157	1	1	44	3	93.617	157	1	1	44	3	93.617	157	1	1	86	7	92.4731	157	1	1	82	11	88.172	157	1	1	45	2	95.7447	157	1	1	45	2	95.7447	157	1
158	1	1	67	24	73.6264	158	1	1	65	26	71.4286	158	1	1	44	2	95.6522	158	1	1	44	2	95.6522	158	1	1	70	21	76.9231	158	1	1	68	23	74.7253	158	1	1	45	1	97.8261	158	1	1	45	1	97.8261	158	1
159	1	0	42	52	44.6809	159	1	0	41	53	43.617	159	1	1	27	20	57.4468	159	1	1	26	21	55.3191	159	1	1	50	44	53.1915	159	1	1	50	44	53.1915	159	1	1	32	15	68.0851	159	1	1	32	15	68.0851	159	1
160	1	0	34	59	36.5591	160	1	0	35	58	37.6344	160	1	1	29	18	61.7021	160	1	1	29	18	61.7021	160	1	1	48	45	51.6129	160	1	0	44	49	47.3118	160	1	1	36	11	76.5957	160	1	1	34	13	72.3404	160	1
161	1	0	25	73	25.5102	161	1	0	27	71	27.551	161	1	0	19	30	38.7755	161	1	0	21	28	42.8571	161	1	0	41	57	41.8367	161	1	0	39	59	39.7959	161	1	1	31	18	63.2653	161	1	1	31	18	63.2653	161	1
162	1	0	8	86	8.51064	162	1	0	11	83	11.7021	162	1	0	4	43	8.51064	162	1	0	5	42	10.6383	162	1	0	15	79	15.9574	162	1	0	18	76	19.1489	162	1	0	9	38	19.1489	162	1	0	10	37	21.2766	162	1
163	1	0	6	89	6.31579	163	1	0	8	87	8.42105	163	1	0	5	43	10.4167	163	1	0	7	41	14.5833	163	1	0	8	87	8.42105	163	1	0	8	87	8.42105	163	1	0	5	43	10.4167	163	1	0	6	42	12.5	163	1
164	0	0	9	89	9.18367	164	0	0	8	90	8.16327	164	0	0	6	43	12.2449	164	0	0	2	47	4.08163	164	0	0	12	86	12.2449	164	0	0	8	90	8.16327	164	0	0	6	43	12.2449	164	0	0	4	45	8.16327	164	0
165	0	0	8	89	8.24742	165	0	0	8	89	8.24742	165	0	0	5	44	10.2041	165	0	0	4	45	8.16327	165	0	0	8	89	8.24742	165	0	0	9	88	9.27835	165	0	0	5	44	10.2041	165	0	0	6	43	12.2449	165	0
166	0	0	9	87	9.375	166	0	0	9	87	9.375	166	0	0	3	45	6.25	166	0	0	3	45	6.25	166	0	0	13	83	13.5417	166	0	0	12	84	12.5	166	0	0	4	44	8.33333	166	0	0	4	44	8.33333	166	0
167	0	0	7	88	7.36842	167	0	0	7	88	7.36842	167	0	0	3	45	6.25	167	0	0	2	46	4.16667	167	0	0	8	87	8.42105	167	0	0	9	86	9.47368	167	0	0	5	43	10.4167	167	0	0	8	40	16.6667	167	0
168	0	0	9	90	9.09091	168	0	0	11	88	11.1111	168	0	0	3	47	6	168	0	0	3	47	6	168	0	0	9	90	9.09091	168	0	0	10	89	10.101	168	0	0	2	48	4	168	0	0	4	46	8	168	0
169	0	0	8	89	8.24742	169	0	0	8	89	8.24742	169	0	0	2	47	4.08163	169	0	0	1	48	2.04082	169	0	0	7	90	7.21649	169	0	0	6	91	6.18557	169	0	0	2	47	4.08163	169	0	0	1	48	2.04082	169	0
170	0	0	8	90	8.16327	170	0	0	7	91	7.14286	170	0	0	4	45	8.16327	170	0	0	5	44	10.2041	170	0	0	9	89	9.18367	170	0	0	6	92	6.12245	170	0	0	5	44	10.2041	170	0	0	4	45	8.16327	170	0
171	0	0	4	94	4.08163	171	0	0	3	95	3.06122	171	0	0	4	45	8.16327	171	0	0	4	45	8.16327	171	0	0	5	93	5.10204	171	0	0	5	93	5.10204	171	0	0	5	44	10.2041	171	0	0	4	45	8.16327	171	0
172	0	0	4	90	4.25532	172	0	0	4	90	4.25532	172	0	0	9	38	19.1489	172	0	0	6	41	12.766	172	0	0	9	85	9.57447	172	0	0	9	85	9.57447	172	0	0	8	39	17.0213	172	0	0	7	40	14.8936	172	0
173	0	0	5	94	5.05051	173	0	0	5	94	5.05051	173	0	0	1	49	2	173	0	0	1	49	2	173	0	0	6	93	6.06061	173	0	0	8	91	8.08081	173	0	0	2	48	4	173	0	0	2	48	4	173	0
174	0	0	10	83	10.7527	174	0	0	7	86	7.52688	174	0	0	10	37	21.2766	174	0	0	7	40	14.8936	174	0	0	11	82	11.828	174	0	0	6	87	6.45161	174	0	0	10	37	21.2766	174	0	0	8	39	17.0213	174	0
175	0	0	7	84	7.69231	175	0	0	5	86	5.49451	175	0	0	1	45	2.17391	175	0	0	1	45	2.17391	175	0	0	5	86	5.49451	175	0	0	6	85	6.59341	175	0	0	1	45	2.17391	175	0	0	2	44	4.34783	175	0
176	0	0	6	93	6.06061	176	0	0	5	94	5.05051	176	0	0	1	49	2	176	0	0	1	49	2	176	0	0	4	95	4.0404	176	0	0	2	97	2.0202	176	0	0	2	48	4	176	0	0	1	49	2	176	0
177	0	0	4	90	4.25532	177	0	0	5	89	5.31915	177	0	0	2	45	4.25532	177	0	0	2	45	4.25532	177	0	0	4	90	4.25532	177	0	0	6	88	6.38298	177	0	0	3	44	6.38298	177	0	0	4	43	8.51064	177	0
178	0	0	6	90	6.25	178	0	0	6	90	6.25	178	0	0	5	43	10.4167	178	0	0	4	44	8.33333	178	0	0	9	87	9.375	178	0	0	7	89	7.29167	178	0	0	6	42	12.5	178	0	0	4	44	8.33333	178	0
179	0	0	11	85	11.4583	179	0	0	12	84	12.5	179	0	0	6	42	12.5	179	0	0	7	41	14.5833	179	0	0	17	79	17.7083	179	0	0	21	75	21.875	179	0	0	10	38	20.8333	179	0	0	15	33	31.25	179	0
180	0	0	9	88	9.27835	180	0	0	11	86	11.3402	180	0	0	2	47	4.08163	180	0	0	2	47	4.08163	180	0	0	4	93	4.12371	180	0	0	9	88	9.27835	180	0	0	2	47	4.08163	180	0	0	2	47	4.08163	180	0
181	0	0	2	93	2.10526	181	0	0	3	92	3.15789	181	0	0	1	47	2.08333	181	0	0	4	44	8.33333	181	0	0	4	91	4.21053	181	0	0	4	91	4.21053	181	0	0	2	46	4.16667	181	0	0	1	47	2.08333	181	0
182	0	0	10	85	10.5263	182	0	0	8	87	8.42105	182	0	0	6	42	12.5	182	0	0	8	40	16.6667	182	0	0	16	79	16.8421	182	0	0	19	76	20	182	0	0	9	39	18.75	182	0	0	9	39	18.75	182	0
183	0	0	6	90	6.25	183	0	0	7	89	7.29167	183	0	0	3	45	6.25	183	0	0	3	45	6.25	183	0	0	12	84	12.5	183	0	0	11	85	11.4583	183	0	0	5	43	10.4167	183	0	0	6	42	12.5	183	0
184	0	0	8	88	8.33333	184	0	0	7	89	7.29167	184	0	0	5	43	10.4167	184	0	0	9	39	18.75	184	0	0	7	89	7.29167	184	0	0	10	86	10.4167	184	0	0	7	41	14.5833	184	0	0	7	41	14.5833	184	0
185	0	0	3	92	3.15789	185	0	0	5	90	5.26316	185	0	0	3	45	6.25	185	0	0	3	45	6.25	185	0	0	6	89	6.31579	185	0	0	7	88	7.36842	185	0	0	3	45	6.25	185	0	0	3	45	6.25	185	0
186	0	0	8	88	8.33333	186	0	0	9	87	9.375	186	0	0	3	45	6.25	186	0	0	2	46	4.16667	186	0	0	13	83	13.5417	186	0	0	17	79	17.7083	186	0	0	2	46	4.16667	186	0	0	5	43	10.4167	186	0
187	0	0	6	89	6.31579	187	0	0	7	88	7.36842	187	0	0	3	45	6.25	187	0	0	5	43	10.4167	187	0	0	8	87	8.42105	187	0	0	10	85	10.5263	187	0	0	4	44	8.33333	187	0	0	3	45	6.25	187	0
188	0	0	8	86	8.51064	188	0	0	7	87	7.44681	188	0	0	3	44	6.38298	188	0	0	3	44	6.38298	188	0	0	7	87	7.44681	188	0	0	8	86	8.51064	188	0	0	3	44	6.38298	188	0	0	3	44	6.38298	188	0
189	0	0	1	70	1.40845	189	0	0	1	70	1.40845	189	0	0	0	36	0	189	0	0	0	36	0	189	0	0	2	69	2.8169	189	0	0	2	69	2.8169	189	0	0	1	35	2.77778	189	0	0	0	36	0	189	0
191	0	0	5	70	6.66667	191	0	0	5	70	6.66667	191	0	0	5	33	13.1579	191	0	0	3	35	7.89474	191	0	0	10	65	13.3333	191	0	0	7	68	9.33333	191	0	0	6	32	15.7895	191	0	0	6	32	15.7895	191	0
192	0	0	5	89	5.31915	192	0	0	5	89	5.31915	192	0	0	3	44	6.38298	192	0	0	3	44	6.38298	192	0	0	6	88	6.38298	192	0	0	5	89	5.31915	192	0	0	3	44	6.38298	192	0	0	3	44	6.38298	192	0
193	0	0	11	80	12.0879	193	0	0	7	84	7.69231	193	0	0	9	37	19.5652	193	0	0	5	41	10.8696	193	0	0	12	79	13.1868	193	0	0	7	84	7.69231	193	0	0	5	41	10.8696	193	0	0	7	39	15.2174	193	0
194	0	0	5	84	5.61798	194	0	0	4	85	4.49438	194	0	0	3	42	6.66667	194	0	0	3	42	6.66667	194	0	0	6	83	6.74157	194	0	0	5	84	5.61798	194	0	0	3	42	6.66667	194	0	0	3	42	6.66667	194	0
195	0	0	4	90	4.25532	195	0	0	5	89	5.31915	195	0	0	0	47	0	195	0	0	2	45	4.25532	195	0	0	7	87	7.44681	195	0	0	9	85	9.57447	195	0	0	0	47	0	195	0	0	2	45	4.25532	195	0
196	0	0	5	86	5.49451	196	0	0	4	87	4.3956	196	0	0	1	45	2.17391	196	0	0	2	44	4.34783	196	0	0	5	86	5.49451	196	0	0	2	89	2.1978	196	0	0	2	44	4.34783	196	0	0	1	45	2.17391	196	0
197	0	0	5	88	5.37634	197	0	0	5	88	5.37634	197	0	0	3	44	6.38298	197	0	0	3	44	6.38298	197	0	0	5	88	5.37634	197	0	0	5	88	5.37634	197	0	0	3	44	6.38298	197	0	0	4	43	8.51064	197	0
198	0	0	2	92	2.12766	198	0	0	2	92	2.12766	198	0	0	0	47	0	198	0	0	0	47	0	198	0	0	2	92	2.12766	198	0	0	1	93	1.06383	198	0	0	0	47	0	198	0	0	0	47	0	198	0
199	0	0	2	89	2.1978	199	0	0	2	89	2.1978	199	0	0	0	46	0	199	0	0	2	44	4.34783	199	0	0	3	88	3.2967	199	0	0	5	86	5.49451	199	0	0	1	45	2.17391	199	0	0	1	45	2.17391	199	0
200	0	0	4	88	4.34783	200	0	0	4	88	4.34783	200	0	0	2	44	4.34783	200	0	0	3	43	6.52174	200	0	0	3	89	3.26087	200	0	0	3	89	3.26087	200	0	0	2	44	4.34783	200	0	0	1	45	2.17391	200	0
201	0	0	5	87	5.43478	201	0	0	5	87	5.43478	201	0	0	4	42	8.69565	201	0	0	5	41	10.8696	201	0	0	3	89	3.26087	201	0	0	4	88	4.34783	201	0	0	2	44	4.34783	201	0	0	4	42	8.69565	201	0
202	0	0	8	86	8.51064	202	0	0	10	84	10.6383	202	0	0	1	46	2.12766	202	0	0	2	45	4.25532	202	0	0	11	83	11.7021	202	0	0	10	84	10.6383	202	0	0	1	46	2.12766	202	0	0	0	47	0	202	0
203	0	0	4	86	4.44444	203	0	0	2	88	2.22222	203	0	0	3	42	6.66667	203	0	0	3	42	6.66667	203	0	0	3	87	3.33333	203	0	0	4	86	4.44444	203	0	0	3	42	6.66667	203	0	0	2	43	4.44444	203	0
204	0	0	14	75	15.7303	204	0	0	16	73	17.9775	204	0	0	9	36	20	204	0	0	11	34	24.4444	204	0	0	15	74	16.8539	204	0	0	16	73	17.9775	204	0	0	13	32	28.8889	204	0	0	12	33	26.6667	204	0
205	0	0	12	78	13.3333	205	0	0	11	79	12.2222	205	0	0	6	39	13.3333	205	0	0	6	39	13.3333	205	0	0	16	74	17.7778	205	0	0	12	78	13.3333	205	0	0	8	37	17.7778	205	0	0	7	38	15.5556	205	0
206	0	0	15	77	16.3043	206	0	0	17	75	18.4783	206	0	0	10	36	21.7391	206	0	0	13	33	28.2609	206	0	0	18	74	19.5652	206	0	0	15	77	16.3043	206	0	0	12	34	26.087	206	0	0	12	34	26.087	206	0
207	0	0	25	67	27.1739	207	0	0	22	70	23.913	207	0	0	18	28	39.1304	207	0	0	18	28	39.1304	207	0	0	25	67	27.1739	207	0	0	29	63	31.5217	207	0	0	21	25	45.6522	207	0	0	20	26	43.4783	207	0
208	0	0	7	81	7.95455	208	0	0	8	80	9.09091	208	0	0	4	40	9.09091	208	0	0	4	40	9.09091	208	0	0	9	79	10.2273	208	0	0	7	81	7.95455	208	0	0	4	40	9.09091	208	0	0	3	41	6.81818	208	0
209	0	0	15	72	17.2414	209	0	0	20	67	22.9885	209	0	0	6	38	13.6364	209	0	0	7	37	15.9091	209	0	0	16	71	18.3908	209	0	0	20	67	22.9885	209	0	0	6	38	13.6364	209	0	0	6	38	13.6364	209	0
210	0	0	15	73	17.0455	210	0	0	14	74	15.9091	210	0	0	6	38	13.6364	210	0	0	7	37	15.9091	210	0	0	16	72	18.1818	210	0	0	16	72	18.1818	210	0	0	7	37	15.9091	210	0	0	5	39	11.3636	210	0
211	0	0	10	78	11.3636	211	0	0	9	79	10.2273	211	0	0	9	35	20.4545	211	0	0	12	32	27.2727	211	0	0	10	78	11.3636	211	0	0	12	76	13.6364	211	0	0	10	34	22.7273	211	0	0	8	36	18.1818	211	0
212	0	0	14	75	15.7303	212	0	0	12	77	13.4831	212	0	0	8	37	17.7778	212	0	0	9	36	20	212	0	0	15	74	16.8539	212	0	0	11	78	12.3596	212	0	0	9	36	20	212	0	0	8	37	17.7778	212	0
213	0	0	14	74	15.9091	213	0	0	13	75	14.7727	213	0	0	8	36	18.1818	213	0	0	9	35	20.4545	213	0	0	14	74	15.9091	213	0	0	12	76	13.6364	213	0	0	10	34	22.7273	213	0	0	9	35	20.4545	213	0
214	0	0	5	81	5.81395	214	0	0	5	81	5.81395	214	0	0	2	41	4.65116	214	0	0	3	40	6.97674	214	0	0	5	81	5.81395	214	0	0	6	80	6.97674	214	0	0	2	41	4.65116	214	0	0	2	41	4.65116	214	0
215	0	0	5	83	5.68182	215	0	0	4	84	4.54545	215	0	0	3	41	6.81818	215	0	0	3	41	6.81818	215	0	0	5	83	5.68182	215	0	0	5	83	5.68182	215	0	0	3	41	6.81818	215	0	0	3	41	6.81818	215	0
216	0	0	2	86	2.27273	216	0	0	2	86	2.27273	216	0	0	1	43	2.27273	216	0	0	3	41	6.81818	216	0	0	4	84	4.54545	216	0	0	2	86	2.27273	216	0	0	2	42	4.54545	216	0	0	2	42	4.54545	216	0
217	0	0	2	85	2.29885	217	0	0	2	85	2.29885	217	0	0	2	42	4.54545	217	0	0	1	43	2.27273	217	0	0	3	84	3.44828	217	0	0	3	84	3.44828	217	0	0	2	42	4.54545	217	0	0	2	42	4.54545	217	0
218	0	0	3	84	3.44828	218	0	0	3	84	3.44828	218	0	0	1	43	2.27273	218	0	0	1	43	2.27273	218	0	0	3	84	3.44828	218	0	0	3	84	3.44828	218	0	0	2	42	4.54545	218	0	0	3	41	6.81818	218	0
219	0	0	2	83	2.35294	219	0	0	1	84	1.17647	219	0	0	0	43	0	219	0	0	0	43	0	219	0	0	0	85	0	219	0	0	0	85	0	219	0	0	0	43	0	219	0	0	0	43	0	219	0
220	0	0	2	81	2.40964	220	0	0	3	80	3.61446	220	0	0	1	41	2.38095	220	0	0	3	39	7.14286	220	0	0	4	79	4.81928	220	0	0	7	76	8.43373	220	0	0	3	39	7.14286	220	0	0	4	38	9.52381	220	0
221	0	0	2	84	2.32558	221	0	0	2	84	2.32558	221	0	0	0	43	0	221	0	0	0	43	0	221	0	0	2	84	2.32558	221	0	0	2	84	2.32558	221	0	0	1	42	2.32558	221	0	0	2	41	4.65116	221	0
222	0	0	3	83	3.48837	222	0	0	3	83	3.48837	222	0	0	1	42	2.32558	222	0	0	1	42	2.32558	222	0	0	4	82	4.65116	222	0	0	4	82	4.65116	222	0	0	1	42	2.32558	222	0	0	1	42	2.32558	222	0
223	0	0	3	83	3.48837	223	0	0	4	82	4.65116	223	0	0	2	41	4.65116	223	0	0	1	42	2.32558	223	0	0	3	83	3.48837	223	0	0	4	82	4.65116	223	0	0	1	42	2.32558	223	0	0	1	42	2.32558	223	0
224	0	0	2	82	2.38095	224	0	0	1	83	1.19048	224	0	0	1	41	2.38095	224	0	0	1	41	2.38095	224	0	0	2	82	2.38095	224	0	0	2	82	2.38095	224	0	0	1	41	2.38095	224	0	0	1	41	2.38095	224	0
225	0	0	2	83	2.35294	225	0	0	2	83	2.35294	225	0	0	0	43	0	225	0	0	0	43	0	225	0	0	1	84	1.17647	225	0	0	4	81	4.70588	225	0	0	1	42	2.32558	225	0	0	0	43	0	225	0
226	0	0	2	82	2.38095	226	0	0	2	82	2.38095	226	0	0	1	41	2.38095	226	0	0	0	42	0	226	0	0	4	80	4.7619	226	0	0	4	80	4.7619	226	0	0	1	41	2.38095	226	0	0	2	40	4.7619	226	0
227	0	0	1	82	1.20482	227	0	0	2	81	2.40964	227	0	0	2	40	4.7619	227	0	0	1	41	2.38095	227	0	0	2	81	2.40964	227	0	0	2	81	2.40964	227	0	0	2	40	4.7619	227	0	0	2	40	4.7619	227	0
228	0	0	3	83	3.48837	228	0	0	4	82	4.65116	228	0	0	2	41	4.65116	228	0	0	1	42	2.32558	228	0	0	2	84	2.32558	228	0	0	4	82	4.65116	228	0	0	2	41	4.65116	228	0	0	1	42	2.32558	228	0
229	0	0	6	75	7.40741	229	0	0	6	75	7.40741	229	0	0	2	39	4.87805	229	0	0	2	39	4.87805	229	0	0	5	76	6.17284	229	0	0	9	72	11.1111	229	0	0	3	38	7.31707	229	0	0	3	38	7.31707	229	0
230	0	0	7	69	9.21053	230	0	0	8	68	10.5263	230	0	0	3	35	7.89474	230	0	0	3	35	7.89474	230	0	0	7	69	9.21053	230	0	0	5	71	6.57895	230	0	0	3	35	7.89474	230	0	0	4	34	10.5263	230	0
231	0	0	4	74	5.12821	231	0	0	5	73	6.41026	231	0	0	1	38	2.5641	231	0	0	1	38	2.5641	231	0	0	4	74	5.12821	231	0	0	3	75	3.84615	231	0	0	1	38	2.5641	231	0	0	1	38	2.5641	231	0
232	0	0	5	74	6.32911	232	0	0	7	72	8.86076	232	0	0	1	39	2.5	232	0	0	1	39	2.5	232	0	0	5	74	6.32911	232	0	0	5	74	6.32911	232	0	0	1	39	2.5	232	0	0	1	39	2.5	232	0
233	0	0	2	77	2.53165	233	0	0	2	77	2.53165	233	0	0	1	39	2.5	233	0	0	1	39	2.5	233	0	0	2	77	2.53165	233	0	0	2	77	2.53165	233	0	0	1	39	2.5	233	0	0	1	39	2.5	233	0
234	0	0	6	73	7.59494	234	0	0	6	73	7.59494	234	0	0	3	37	7.5	234	0	0	3	37	7.5	234	0	0	6	73	7.59494	234	0	0	6	73	7.59494	234	0	0	3	37	7.5	234	0	0	3	37	7.5	234	0
235	0	0	7	73	8.75	235	0	0	7	73	8.75	235	0	0	2	38	5	235	0	0	3	37	7.5	235	0	0	6	74	7.5	235	0	0	7	73	8.75	235	0	0	2	38	5	235	0	0	2	38	5	235	0
236	0	0	5	73	6.41026	236	0	0	5	73	6.41026	236	0	0	1	38	2.5641	236	0	0	1	38	2.5641	236	0	0	4	74	5.12821	236	0	0	4	74	5.12821	236	0	0	1	38	2.5641	236	0	0	1	38	2.5641	236	0
237	0	0	5	74	6.32911	237	0	0	4	75	5.06329	237	0	0	2	38	5	237	0	0	2	38	5	237	0	0	4	75	5.06329	237	0	0	5	74	6.32911	237	0	0	2	38	5	237	0	0	2	38	5	237	0
238	0	0	3	77	3.75	238	0	0	2	78	2.5	238	0	0	1	39	2.5	238	0	0	1	39	2.5	238	0	0	4	76	5	238	0	0	3	77	3.75	238	0	0	1	39	2.5	238	0	0	1	39	2.5	238	0
239	0	0	0	76	0	239	0	0	0	76	0	239	0	0	0	38	0	239	0	0	0	38	0	239	0	0	0	76	0	239	0	0	0	76	0	239	0	0	0	38	0	239	0	0	0	38	0	239	0
240	0	0	1	76	1.2987	240	0	0	0	77	0	240	0	0	1	38	2.5641	240	0	0	0	39	0	240	0	0	1	76	1.2987	240	0	0	0	77	0	240	0	0	1	38	2.5641	240	0	0	0	39	0	240	0
241	0	0	1	80	1.23457	241	0	0	2	79	2.46914	241	0	0	1	40	2.43902	241	0	0	2	39	4.87805	241	0	0	1	80	1.23457	241	0	0	1	80	1.23457	241	0	0	1	40	2.43902	241	0	0	1	40	2.43902	241	0
242	0	0	1	78	1.26582	242	0	0	1	78	1.26582	242	0	0	1	39	2.5	242	0	0	0	40	0	242	0	0	1	78	1.26582	242	0	0	1	78	1.26582	242	0	0	1	39	2.5	242	0	0	1	39	2.5	242	0
243	0	0	2	78	2.5	243	0	0	1	79	1.25	243	0	0	1	39	2.5	243	0	0	1	39	2.5	243	0	0	2	78	2.5	243	0	0	1	79	1.25	243	0	0	1	39	2.5	243	0	0	1	39	2.5	243	0
244	0	0	4	70	5.40541	244	0	0	6	68	8.10811	244	0	0	1	36	2.7027	244	0	0	1	36	2.7027	244	0	0	5	69	6.75676	244	0	0	5	69	6.75676	244	0	0	2	35	5.40541	244	0	0	2	35	5.40541	244	0
245	0	0	7	71	8.97436	245	0	0	8	70	10.2564	245	0	0	2	37	5.12821	245	0	0	2	37	5.12821	245	0	0	8	70	10.2564	245	0	0	7	71	8.97436	245	0	0	2	37	5.12821	245	0	0	2	37	5.12821	245	0
246	0	0	0	74	0	246	0	0	1	73	1.35135	246	0	0	0	37	0	246	0	0	0	37	0	246	0	0	0	74	0	246	0	0	1	73	1.35135	246	0	0	0	37	0	246	0	0	0	37	0	246	0
247	0	0	1	75	1.31579	247	0	0	1	75	1.31579	247	0	0	0	38	0	247	0	0	0	38	0	247	0	0	1	75	1.31579	247	0	0	1	75	1.31579	247	0	0	0	38	0	247	0	0	0	38	0	247	0
248	0	0	1	73	1.35135	248	0	0	3	71	4.05405	248	0	0	0	37	0	248	0	0	0	37	0	248	0	0	2	72	2.7027	248	0	0	4	70	5.40541	248	0	0	0	37	0	248	0	0	0	37	0	248	0
249	0	0	2	75	2.5974	249	0	0	2	75	2.5974	249	0	0	1	38	2.5641	249	0	0	0	39	0	249	0	0	0	77	0	249	0	0	0	77	0	249	0	0	1	38	2.5641	249	0	0	1	38	2.5641	249	0
250	0	0	1	73	1.35135	250	0	0	3	71	4.05405	250	0	0	1	36	2.7027	250	0	0	1	36	2.7027	250	0	0	1	73	1.35135	250	0	0	3	71	4.05405	250	0	0	1	36	2.7027	250	0	0	1	36	2.7027	250	0
251	0	0	2	74	2.63158	251	0	0	2	74	2.63158	251	0	0	2	36	5.26316	251	0	0	2	36	5.26316	251	0	0	2	74	2.63158	251	0	0	2	74	2.63158	251	0	0	2	36	5.26316	251	0	0	2	36	5.26316	251	0
252	0	0	6	69	8	252	0	0	7	68	9.33333	252	0	0	1	37	2.63158	252	0	0	1	37	2.63158	252	0	0	5	70	6.66667	252	0	0	5	70	6.66667	252	0	0	1	37	2.63158	252	0	0	2	36	5.26316	252	0
253	0	0	3	68	4.22535	253	0	0	4	67	5.6338	253	0	0	1	35	2.77778	253	0	0	0	36	0	253	0	0	3	68	4.22535	253	0	0	3	68	4.22535	253	0	0	1	35	2.77778	253	0	0	1	35	2.77778	253	0
254	0	0	9	64	12.3288	254	0	0	8	65	10.9589	254	0	0	2	35	5.40541	254	0	0	2	35	5.40541	254	0	0	7	66	9.58904	254	0	0	8	65	10.9589	254	0	0	2	35	5.40541	254	0	0	2	35	5.40541	254	0
255	0	0	6	65	8.4507	255	0	0	5	66	7.04225	255	0	0	2	34	5.55556	255	0	0	2	34	5.55556	255	0	0	4	67	5.6338	255	0	0	7	64	9.85915	255	0	0	2	34	5.55556	255	0	0	2	34	5.55556	255	0
256	0	0	0	72	0	256	0	0	0	72	0	256	0	0	0	36	0	256	0	0	0	36	0	256	0	0	0	72	0	256	0	0	0	72	0	256	0	0	0	36	0	256	0	0	0	36	0	256	0
257	0	0	3	70	4.10959	257	0	0	5	68	6.84932	257	0	0	2	35	5.40541	257	0	0	2	35	5.40541	257	0	0	3	70	4.10959	257	0	0	4	69	5.47945	257	0	0	2	35	5.40541	257	0	0	2	35	5.40541	257	0
258	0	0	1	70	1.40845	258	0	0	1	70	1.40845	258	0	0	1	35	2.77778	258	0	0	1	35	2.77778	258	0	0	1	70	1.40845	258	0	0	1	70	1.40845	258	0	0	1	35	2.77778	258	0	0	1	35	2.77778	258	0
259	0	0	2	70	2.77778	259	0	0	1	71	1.38889	259	0	0	1	35	2.77778	259	0	0	1	35	2.77778	259	0	0	2	70	2.77778	259	0	0	0	72	0	259	0	0	1	35	2.77778	259	0	0	0	36	0	259	0
260	0	0	3	69	4.16667	260	0	0	3	69	4.16667	260	0	0	0	36	0	260	0	0	1	35	2.77778	260	0	0	3	69	4.16667	260	0	0	4	68	5.55556	260	0	0	0	36	0	260	0	0	0	36	0	260	0
261	0	0	12	57	17.3913	261	0	0	11	58	15.942	261	0	0	1	34	2.85714	261	0	0	2	33	5.71429	261	0	0	12	57	17.3913	261	0	0	10	59	14.4928	261	0	0	1	34	2.85714	261	0	0	2	33	5.71429	261	0
262	0	0	9	57	13.6364	262	0	0	7	59	10.6061	262	0	0	3	30	9.09091	262	0	0	3	30	9.09091	262	0	0	8	58	12.1212	262	0	0	7	59	10.6061	262	0	0	3	30	9.09091	262	0	0	3	30	9.09091	262	0
263	0	0	6	63	8.69565	263	0	0	7	62	10.1449	263	0	0	1	34	2.85714	263	0	0	1	34	2.85714	263	0	0	5	64	7.24638	263	0	0	5	64	7.24638	263	0	0	0	35	0	263	0	0	0	35	0	263	0
264	0	0	5	65	7.14286	264	0	0	5	65	7.14286	264	0	0	0	35	0	264	0	0	0	35	0	264	0	0	4	66	5.71429	264	0	0	5	65	7.14286	264	0	0	0	35	0	264	0	0	0	35	0	264	0
265	0	0	2	68	2.85714	265	0	0	2	68	2.85714	265	0	0	0	35	0	265	0	0	0	35	0	265	0	0	1	69	1.42857	265	0	0	1	69	1.42857	265	0	0	0	35	0	265	0	0	0	35	0	265	0
266	0	0	9	57	13.6364	266	0	0	10	56	15.1515	266	0	0	1	32	3.0303	266	0	0	2	31	6.06061	266	0	0	8	58	12.1212	266	0	0	11	55	16.6667	266	0	0	2	31	6.06061	266	0	0	2	31	6.06061	266	0
267	0	0	10	59	14.4928	267	0	0	12	57	17.3913	267	0	0	2	33	5.71429	267	0	0	4	31	11.4286	267	0	0	10	59	14.4928	267	0	0	12	57	17.3913	267	0	0	2	33	5.71429	267	0	0	2	33	5.71429	267	0
268	0	0	5	63	7.35294	268	0	0	5	63	7.35294	268	0	0	0	34	0	268	0	0	0	34	0	268	0	0	5	63	7.35294	268	0	0	7	61	10.2941	268	0	0	0	34	0	268	0	0	0	34	0	268	0
269	0	0	5	63	7.35294	269	0	0	4	64	5.88235	269	0	0	0	34	0	269	0	0	0	34	0	269	0	0	5	63	7.35294	269	0	0	7	61	10.2941	269	0	0	0	34	0	269	0	0	0	34	0	269	0
270	0	0	11	56	16.4179	270	0	0	10	57	14.9254	270	0	0	1	33	2.94118	270	0	0	1	33	2.94118	270	0	0	11	56	16.4179	270	0	0	10	57	14.9254	270	0	0	1	33	2.94118	270	0	0	4	30	11.7647	270	0
271	0	0	3	65	4.41176	271	0	0	3	65	4.41176	271	0	0	1	33	2.94118	271	0	0	2	32	5.88235	271	0	0	1	67	1.47059	271	0	0	2	66	2.94118	271	0	0	1	33	2.94118	271	0	0	1	33	2.94118	271	0
272	0	0	10	53	15.873	272	0	0	10	53	15.873	272	0	0	0	32	0	272	0	0	0	32	0	272	0	0	11	52	17.4603	272	0	0	11	52	17.4603	272	0	0	0	32	0	272	0	0	0	32	0	272	0
273	0	0	7	60	10.4478	273	0	0	6	61	8.95522	273	0	0	2	32	5.88235	273	0	0	2	32	5.88235	273	0	0	7	60	10.4478	273	0	0	6	61	8.95522	273	0	0	2	32	5.88235	273	0	0	2	32	5.88235	273	0
274	0	0	7	55	11.2903	274	0	0	8	54	12.9032	274	0	0	2	29	6.45161	274	0	0	5	26	16.129	274	0	0	8	54	12.9032	274	0	0	11	51	17.7419	274	0	0	2	29	6.45161	274	0	0	4	27	12.9032	274	0
275	0	0	8	55	12.6984	275	0	0	10	53	15.873	275	0	0	6	26	18.75	275	0	0	6	26	18.75	275	0	0	9	54	14.2857	275	0	0	10	53	15.873	275	0	0	6	26	18.75	275	0	0	6	26	18.75	275	0
276	0	0	9	57	13.6364	276	0	0	7	59	10.6061	276	0	0	2	31	6.06061	276	0	0	1	32	3.0303	276	0	0	6	60	9.09091	276	0	0	7	59	10.6061	276	0	0	0	33	0	276	0	0	2	31	6.06061	276	0
277	0	0	6	48	11.1111	277	0	0	6	48	11.1111	277	0	0	2	25	7.40741	277	0	0	2	25	7.40741	277	0	0	6	48	11.1111	277	0	0	5	49	9.25926	277	0	0	2	25	7.40741	277	0	0	2	25	7.40741	277	0
278	0	0	4	50	7.40741	278	0	0	4	50	7.40741	278	0	0	2	25	7.40741	278	0	0	3	24	11.1111	278	0	0	3	51	5.55556	278	0	0	6	48	11.1111	278	0	0	2	25	7.40741	278	0	0	3	24	11.1111	278	0
279	0	0	2	51	3.77358	279	0	0	1	52	1.88679	279	0	0	0	27	0	279	0	0	0	27	0	279	0	0	1	52	1.88679	279	0	0	1	52	1.88679	279	0	0	0	27	0	279	0	0	0	27	0	279	0
280	0	0	2	51	3.77358	280	0	0	2	51	3.77358	280	0	0	0	27	0	280	0	0	0	27	0	280	0	0	2	51	3.77358	280	0	0	2	51	3.77358	280	0	0	0	27	0	280	0	0	0	27	0	280	0
281	0	0	2	51	3.77358	281	0	0	4	49	7.54717	281	0	0	1	26	3.7037	281	0	0	1	26	3.7037	281	0	0	1	52	1.88679	281	0	0	3	50	5.66038	281	0	0	1	26	3.7037	281	0	0	1	26	3.7037	281	0
282	0	0	3	47	6	282	0	0	3	47	6	282	0	0	2	23	8	282	0	0	1	24	4	282	0	0	3	47	6	282	0	0	2	48	4	282	0	0	1	24	4	282	0	0	1	24	4	282	0
283	0	0	4	49	7.54717	283	0	0	4	49	7.54717	283	0	0	2	25	7.40741	283	0	0	2	25	7.40741	283	0	0	5	48	9.43396	283	0	0	4	49	7.54717	283	0	0	2	25	7.40741	283	0	0	2	25	7.40741	283	0
284	0	0	7	47	12.963	284	0	0	9	45	16.6667	284	0	0	0	27	0	284	0	0	2	25	7.40741	284	0	0	7	47	12.963	284	0	0	7	47	12.963	284	0	0	1	26	3.7037	284	0	0	3	24	11.1111	284	0
285	0	0	1	50	1.96078	285	0	0	3	48	5.88235	285	0	0	0	26	0	285	0	0	0	26	0	285	0	0	3	48	5.88235	285	0	0	5	46	9.80392	285	0	0	0	26	0	285	0	0	0	26	0	285	0
286	0	0	2	44	4.34783	286	0	0	3	43	6.52174	286	0	0	3	20	13.0435	286	0	0	3	20	13.0435	286	0	0	2	44	4.34783	286	0	0	3	43	6.52174	286	0	0	3	20	13.0435	286	0	0	2	21	8.69565	286	0
287	0	0	2	47	4.08163	287	0	0	3	46	6.12245	287	0	0	2	23	8	287	0	0	1	24	4	287	0	0	2	47	4.08163	287	0	0	3	46	6.12245	287	0	0	1	24	4	287	0	0	1	24	4	287	0
288	0	0	3	46	6.12245	288	0	0	4	45	8.16327	288	0	0	1	24	4	288	0	0	1	24	4	288	0	0	3	46	6.12245	288	0	0	5	44	10.2041	288	0	0	1	24	4	288	0	0	2	23	8	288	0
289	0	0	2	48	4	289	0	0	2	48	4	289	0	0	1	24	4	289	0	0	1	24	4	289	0	0	2	48	4	289	0	0	1	49	2	289	0	0	1	24	4	289	0	0	1	24	4	289	0
290	0	0	1	50	1.96078	290	0	0	2	49	3.92157	290	0	0	1	25	3.84615	290	0	0	1	25	3.84615	290	0	0	1	50	1.96078	290	0	0	2	49	3.92157	290	0	0	1	25	3.84615	290	0	0	2	24	7.69231	290	0
291	0	0	3	47	6	291	0	0	2	48	4	291	0	0	2	23	8	291	0	0	2	23	8	291	0	0	3	47	6	291	0	0	2	48	4	291	0	0	1	24	4	291	0	0	2	23	8	291	0
292	0	0	3	46	6.12245	292	0	0	4	45	8.16327	292	0	0	1	24	4	292	0	0	1	24	4	292	0	0	3	46	6.12245	292	0	0	4	45	8.16327	292	0	0	1	24	4	292	0	0	1	24	4	292	0
293	0	0	3	44	6.38298	293	0	0	5	42	10.6383	293	0	0	1	23	4.16667	293	0	0	2	22	8.33333	293	0	0	4	43	8.51064	293	0	0	2	45	4.25532	293	0	0	2	22	8.33333	293	0	0	1	23	4.16667	293	0
294	0	0	5	44	10.2041	294	0	0	7	42	14.2857	294	0	0	1	24	4	294	0	0	2	23	8	294	0	0	4	45	8.16327	294	0	0	7	42	14.2857	294	0	0	1	24	4	294	0	0	4	21	16	294	0
295	0	0	2	49	3.92157	295	0	0	1	50	1.96078	295	0	0	1	25	3.84615	295	0	0	1	25	3.84615	295	0	0	2	49	3.92157	295	0	0	3	48	5.88235	295	0	0	1	25	3.84615	295	0	0	2	24	7.69231	295	0
296	0	0	1	49	2	296	0	0	3	47	6	296	0	0	2	23	8	296	0	0	1	24	4	296	0	0	1	49	2	296	0	0	3	47	6	296	0	0	1	24	4	296	0	0	0	25	0	296	0
297	0	0	6	44	12	297	0	0	6	44	12	297	0	0	1	24	4	297	0	0	1	24	4	297	0	0	5	45	10	297	0	0	4	46	8	297	0	0	2	23	8	297	0	0	1	24	4	297	0
298	0	0	0	48	0	298	0	0	0	48	0	298	0	0	0	24	0	298	0	0	0	24	0	298	0	0	0	48	0	298	0	0	0	48	0	298	0	0	0	24	0	298	0	0	0	24	0	298	0
299	0	0	2	47	4.08163	299	0	0	2	47	4.08163	299	0	0	2	23	8	299	0	0	1	24	4	299	0	0	2	47	4.08163	299	0	0	1	48	2.04082	299	0	0	2	23	8	299	0	0	1	24	4	299	0
300	0	0	2	45	4.25532	300	0	0	3	44	6.38298	300	0	0	1	23	4.16667	300	0	0	3	21	12.5	300	0	0	2	45	4.25532	300	0	0	3	44	6.38298	300	0	0	1	23	4.16667	300	0	0	3	21	12.5	300	0
301	0	0	3	46	6.12245	301	0	0	3	46	6.12245	301	0	0	0	25	0	301	0	0	0	25	0	301	0	0	3	46	6.12245	301	0	0	3	46	6.12245	301	0	0	0	25	0	301	0	0	0	25	0	301	0
302	0	0	2	47	4.08163	302	0	0	2	47	4.08163	302	0	0	0	25	0	302	0	0	0	25	0	302	0	0	2	47	4.08163	302	0	0	2	47	4.08163	302	0	0	0	25	0	302	0	0	0	25	0	302	0
303	0	0	3	46	6.12245	303	0	0	2	47	4.08163	303	0	0	0	25	0	303	0	0	0	25	0	303	0	0	0	49	0	303	0	0	3	46	6.12245	303	0	0	0	25	0	303	0	0	0	25	0	303	0
304	0	0	5	41	10.8696	304	0	0	4	42	8.69565	304	0	0	0	23	0	304	0	0	0	23	0	304	0	0	5	41	10.8696	304	0	0	3	43	6.52174	304	0	0	0	23	0	304	0	0	0	23	0	304	0
305	0	0	0	45	0	305	0	0	0	45	0	305	0	0	0	23	0	305	0	0	0	23	0	305	0	0	0	45	0	305	0	0	1	44	2.22222	305	0	0	0	23	0	305	0	0	1	22	4.34783	305	0
306	0	0	4	43	8.51064	306	0	0	4	43	8.51064	306	0	0	0	24	0	306	0	0	1	23	4.16667	306	0	0	3	44	6.38298	306	0	0	2	45	4.25532	306	0	0	0	24	0	306	0	0	0	24	0	306	0
307	0	0	1	42	2.32558	307	0	0	1	42	2.32558	307	0	0	0	22	0	307	0	0	0	22	0	307	0	0	1	42	2.32558	307	0	0	1	42	2.32558	307	0	0	0	22	0	307	0	0	0	22	0	307	0
308	0	0	1	47	2.08333	308	0	0	1	47	2.08333	308	0	0	1	23	4.16667	308	0	0	1	23	4.16667	308	0	0	1	47	2.08333	308	0	0	0	48	0	308	0	0	1	23	4.16667	308	0	0	0	24	0	308	0
309	0	0	1	48	2.04082	309	0	0	1	48	2.04082	309	0	0	0	25	0	309	0	0	0	25	0	309	0	0	1	48	2.04082	309	0	0	1	48	2.04082	309	0	0	0	25	0	309	0	0	0	25	0	309	0
310	0	0	0	47	0	310	0	0	0	47	0	310	0	0	0	24	0	310	0	0	0	24	0	310	0	0	0	47	0	310	0	0	0	47	0	310	0	0	0	24	0	310	0	0	0	24	0	310	0
311	0	0	1	47	2.08333	311	0	0	2	46	4.16667	311	0	0	0	24	0	311	0	0	1	23	4.16667	311	0	0	1	47	2.08333	311	0	0	2	46	4.16667	311	0	0	0	24	0	311	0	0	1	23	4.16667	311	0
312	0	0	1	48	2.04082	312	0	0	1	48	2.04082	312	0	0	0	25	0	312	0	0	0	25	0	312	0	0	1	48	2.04082	312	0	0	1	48	2.04082	312	0	0	0	25	0	312	0	0	0	25	0	312	0
313	0	0	0	48	0	313	0	0	0	48	0	313	0	0	0	24	0	313	0	0	0	24	0	313	0	0	0	48	0	313	0	0	0	48	0	313	0	0	0	24	0	313	0	0	0	24	0	313	0
314	0	0	1	44	2.22222	314	0	0	2	43	4.44444	314	0	0	0	23	0	314	0	0	0	23	0	314	0	0	1	44	2.22222	314	0	0	3	42	6.66667	314	0	0	0	23	0	314	0	0	0	23	0	314	0
315	0	0	1	46	2.12766	315	0	0	1	46	2.12766	315	0	0	0	24	0	315	0	0	0	24	0	315	0	0	1	46	2.12766	315	0	0	2	45	4.25532	315	0	0	0	24	0	315	0	0	0	24	0	315	0
316	0	0	1	46	2.12766	316	0	0	1	46	2.12766	316	0	0	0	24	0	316	0	0	0	24	0	316	0	0	0	47	0	316	0	0	1	46	2.12766	316	0	0	0	24	0	316	0	0	0	24	0	316	0
317	0	0	2	46	4.16667	317	0	0	2	46	4.16667	317	0	0	0	24	0	317	0	0	0	24	0	317	0	0	2	46	4.16667	317	0	0	1	47	2.08333	317	0	0	0	24	0	317	0	0	0	24	0	317	0
318	0	0	0	47	0	318	0	0	0	47	0	318	0	0	0	24	0	318	0	0	0	24	0	318	0	0	0	47	0	318	0	0	0	47	0	318	0	0	0	24	0	318	0	0	0	24	0	318	0
319	0	0	0	46	0	319	0	0	0	46	0	319	0	0	0	23	0	319	0	0	0	23	0	319	0	0	0	46	0	319	0	0	0	46	0	319	0	0	0	23	0	319	0	0	0	23	0	319	0
320	0	0	0	43	0	320	0	0	0	43	0	320	0	0	0	22	0	320	0	0	0	22	0	320	0	0	0	43	0	320	0	0	0	43	0	320	0	0	0	22	0	320	0	0	0	22	0	320	0
321	0	0	1	45	2.17391	321	0	0	1	45	2.17391	321	0	0	0	23	0	321	0	0	0	23	0	321	0	0	1	45	2.17391	321	0	0	1	45	2.17391	321	0	0	0	23	0	321	0	0	0	23	0	321	0
322	0	0	0	45	0	322	0	0	0	45	0	322	0	0	0	23	0	322	0	0	0	23	0	322	0	0	0	45	0	322	0	0	0	45	0	322	0	0	0	23	0	322	0	0	0	23	0	322	0
323	0	0	7	36	16.2791	323	0	0	6	37	13.9535	323	0	0	3	19	13.6364	323	0	0	3	19	13.6364	323	0	0	6	37	13.9535	323	0	0	9	34	20.9302	323	0	0	2	20	9.09091	323	0	0	3	19	13.6364	323	0
324	0	0	1	44	2.22222	324	0	0	1	44	2.22222	324	0	0	0	23	0	324	0	0	0	23	0	324	0	0	1	44	2.22222	324	0	0	1	44	2.22222	324	0	0	0	23	0	324	0	0	0	23	0	324	0
325	0	0	0	44	0	325	0	0	0	44	0	325	0	0	0	22	0	325	0	0	0	22	0	325	0	0	0	44	0	325	0	0	0	44	0	325	0	0	0	22	0	325	0	0	0	22	0	325	0
326	0	0	0	44	0	326	0	0	0	44	0	326	0	0	0	22	0	326	0	0	0	22	0	326	0	0	0	44	0	326	0	0	0	44	0	326	0	0	0	22	0	326	0	0	0	22	0	326	0
327	0	0	0	46	0	327	0	0	0	46	0	327	0	0	0	23	0	327	0	0	0	23	0	327	0	0	0	46	0	327	0	0	0	46	0	327	0	0	0	23	0	327	0	0	0	23	0	327	0
328	0	0	0	45	0	328	0	0	0	45	0	328	0	0	0	23	0	328	0	0	0	23	0	328	0	0	0	45	0	328	0	0	0	45	0	328	0	0	0	23	0	328	0	0	0	23	0	328	0
329	0	0	0	43	0	329	0	0	0	43	0	329	0	0	0	22	0	329	0	0	0	22	0	329	0	0	0	43	0	329	0	0	0	43	0	329	0	0	0	22	0	329	0	0	0	22	0	329	0
330	0	1	28	19	59.5745	330	0	1	31	16	65.9574	330	0	1	15	9	62.5	330	0	1	16	8	66.6667	330	0	1	34	13	72.3404	330	0	1	35	12	74.4681	330	0	1	19	5	79.1667	330	0	1	18	6	75	330	0
331	0	1	23	23	50	331	0	1	23	23	50	331	0	1	17	6	73.913	331	0	1	17	6	73.913	331	0	1	25	21	54.3478	331	0	1	26	20	56.5217	331	0	1	18	5	78.2609	331	0	1	16	7	69.5652	331	0
332	0	1	22	21	51.1628	332	0	1	23	20	53.4884	332	0	1	19	3	86.3636	332	0	1	19	3	86.3636	332	0	1	22	21	51.1628	332	0	1	23	20	53.4884	332	0	1	20	2	90.9091	332	0	1	18	4	81.8182	332	0
333	0	0	6	40	13.0435	333	0	0	5	41	10.8696	333	0	0	2	21	8.69565	333	0	0	2	21	8.69565	333	0	0	6	40	13.0435	333	0	0	4	42	8.69565	333	0	0	2	21	8.69565	333	0	0	2	21	8.69565	333	0
334	0	0	5	39	11.3636	334	0	0	5	39	11.3636	334	0	0	0	22	0	334	0	0	1	21	4.54545	334	0	0	7	37	15.9091	334	0	0	7	37	15.9091	334	0	0	0	22	0	334	0	0	0	22	0	334	0
335	0	0	1	43	2.27273	335	0	0	1	43	2.27273	335	0	0	0	22	0	335	0	0	0	22	0	335	0	0	2	42	4.54545	335	0	0	0	44	0	335	0	0	0	22	0	335	0	0	0	22	0	335	0
336	0	0	0	45	0	336	0	0	0	45	0	336	0	0	0	23	0	336	0	0	0	23	0	336	0	0	0	45	0	336	0	0	0	45	0	336	0	0	0	23	0	336	0	0	0	23	0	336	0
337	0	0	1	45	2.17391	337	0	0	2	44	4.34783	337	0	0	0	23	0	337	0	0	2	21	8.69565	337	0	0	1	45	2.17391	337	0	0	2	44	4.34783	337	0	0	0	23	0	337	0	0	0	23	0	337	0
338	0	0	2	43	4.44444	338	0	0	2	43	4.44444	338	0	0	1	22	4.34783	338	0	0	1	22	4.34783	338	0	0	2	43	4.44444	338	0	0	3	42	6.66667	338	0	0	1	22	4.34783	338	0	0	2	21	8.69565	338	0
339	0	0	12	34	26.087	339	0	0	12	34	26.087	339	0	0	2	21	8.69565	339	0	0	1	22	4.34783	339	0	0	12	34	26.087	339	0	0	13	33	28.2609	339	0	0	1	22	4.34783	339	0	0	2	21	8.69565	339	0
340	0	0	0	45	0	340	0	0	0	45	0	340	0	0	0	23	0	340	0	0	0	23	0	340	0	0	0	45	0	340	0	0	0	45	0	340	0	0	0	23	0	340	0	0	0	23	0	340	0
[truncated: 22 more columns]

## Sheet: rpt23
A.nt						A.fs						A.df						A.fs.df						B.nt						B.fs						B.df						B.fs.df						C.nt
doy	obs	pred	nr_true	nr_false	perc	doy	obs	pred	nr_true	nr_false	perc	doy	obs	pred	nr_true	nr_false	perc	doy	obs	pred	nr_true	nr_false	perc	doy	obs	pred	nr_true	nr_false	perc	doy	obs	pred	nr_true	nr_false	perc	doy	obs	pred	nr_true	nr_false	perc	doy	obs	pred	nr_true	nr_false	perc	doy	obs
1	0	0	0	44	0	1	0	0	0	44	0	1	0	0	0	22	0	1	0	0	0	22	0	1	0	0	0	44	0	1	0	0	0	44	0	1	0	0	0	22	0	1	0	0	0	22	0	1	0
2	0	0	0	41	0	2	0	0	0	41	0	2	0	0	0	21	0	2	0	0	0	21	0	2	0	0	0	41	0	2	0	0	0	41	0	2	0	0	0	21	0	2	0	0	0	21	0	2	0
3	0	0	0	42	0	3	0	0	0	42	0	3	0	0	0	21	0	3	0	0	0	21	0	3	0	0	0	42	0	3	0	0	0	42	0	3	0	0	0	21	0	3	0	0	0	21	0	3	0
4	0	0	0	42	0	4	0	0	0	42	0	4	0	0	0	21	0	4	0	0	0	21	0	4	0	0	0	42	0	4	0	0	0	42	0	4	0	0	0	21	0	4	0	0	0	21	0	4	0
5	0	0	0	43	0	5	0	0	0	43	0	5	0	0	0	22	0	5	0	0	0	22	0	5	0	0	0	43	0	5	0	0	0	43	0	5	0	0	0	22	0	5	0	0	0	22	0	5	0
6	0	0	0	42	0	6	0	0	0	42	0	6	0	0	0	21	0	6	0	0	0	21	0	6	0	0	0	42	0	6	0	0	0	42	0	6	0	0	0	21	0	6	0	0	0	21	0	6	0
7	0	0	0	42	0	7	0	0	0	42	0	7	0	0	0	21	0	7	0	0	0	21	0	7	0	0	0	42	0	7	0	0	0	42	0	7	0	0	0	21	0	7	0	0	0	21	0	7	0
8	0	0	0	10	0	8	0	0	0	10	0	8	0	0	0	5	0	8	0	0	0	5	0	8	0	0	0	10	0	8	0	0	0	10	0	8	0	0	0	5	0	8	0	0	0	5	0	8	0
9	0	0	0	13	0	9	0	0	0	13	0	9	0	0	0	7	0	9	0	0	0	7	0	9	0	0	0	13	0	9	0	0	0	13	0	9	0	0	0	7	0	9	0	0	0	7	0	9	0
10	0	0	0	4	0	10	0	0	0	4	0	10	0	0	0	2	0	10	0	0	0	2	0	10	0	0	0	4	0	10	0	0	0	4	0	10	0	0	0	2	0	10	0	0	0	2	0	10	0
11	0	0	0	10	0	11	0	0	0	10	0	11	0	0	0	5	0	11	0	0	0	5	0	11	0	0	0	10	0	11	0	0	0	10	0	11	0	0	0	5	0	11	0	0	0	5	0	11	0
12	0	0	0	18	0	12	0	0	0	18	0	12	0	0	0	9	0	12	0	0	0	9	0	12	0	0	0	18	0	12	0	0	0	18	0	12	0	0	0	9	0	12	0	0	0	9	0	12	0
13	0	0	0	3	0	13	0	0	0	3	0	13	0	0	0	2	0	13	0	0	0	2	0	13	0	0	0	3	0	13	0	0	0	3	0	13	0	0	0	2	0	13	0	0	0	2	0	13	0
14	0	0	0	21	0	14	0	0	0	21	0	14	0	0	0	11	0	14	0	0	0	11	0	14	0	0	0	21	0	14	0	0	0	21	0	14	0	0	0	11	0	14	0	0	0	11	0	14	0
15	0	0	0	40	0	15	0	0	0	40	0	15	0	0	0	20	0	15	0	0	0	20	0	15	0	0	0	40	0	15	0	0	0	40	0	15	0	0	0	20	0	15	0	0	0	20	0	15	0
16	0	0	0	22	0	16	0	0	0	22	0	16	0	0	0	11	0	16	0	0	0	11	0	16	0	0	0	22	0	16	0	0	0	22	0	16	0	0	0	11	0	16	0	0	0	11	0	16	0
17	0	0	0	36	0	17	0	0	0	36	0	17	0	0	0	18	0	17	0	0	0	18	0	17	0	0	0	36	0	17	0	0	0	36	0	17	0	0	0	18	0	17	0	0	0	18	0	17	0
18	0	0	0	24	0	18	0	0	0	24	0	18	0	0	0	12	0	18	0	0	0	12	0	18	0	0	0	24	0	18	0	0	0	24	0	18	0	0	0	12	0	18	0	0	0	12	0	18	0
19	0	0	0	35	0	19	0	0	0	35	0	19	0	0	0	18	0	19	0	0	0	18	0	19	0	0	0	35	0	19	0	0	0	35	0	19	0	0	0	18	0	19	0	0	0	18	0	19	0
20	0	0	0	28	0	20	0	0	0	28	0	20	0	0	0	14	0	20	0	0	0	14	0	20	0	0	0	28	0	20	0	0	0	28	0	20	0	0	0	14	0	20	0	0	0	14	0	20	0
21	0	0	0	29	0	21	0	0	0	29	0	21	0	0	0	15	0	21	0	0	0	15	0	21	0	0	0	29	0	21	0	0	0	29	0	21	0	0	0	15	0	21	0	0	0	15	0	21	0
22	0	0	0	36	0	22	0	0	0	36	0	22	0	0	0	18	0	22	0	0	0	18	0	22	0	0	0	36	0	22	0	0	0	36	0	22	0	0	0	18	0	22	0	0	0	18	0	22	0
23	0	0	0	14	0	23	0	0	0	14	0	23	0	0	0	7	0	23	0	0	0	7	0	23	0	0	0	14	0	23	0	0	0	14	0	23	0	0	0	7	0	23	0	0	0	7	0	23	0
24	0	0	0	46	0	24	0	0	0	46	0	24	0	0	0	23	0	24	0	0	0	23	0	24	0	0	0	46	0	24	0	0	0	46	0	24	0	0	0	23	0	24	0	0	0	23	0	24	0
25	0	0	0	46	0	25	0	0	0	46	0	25	0	0	0	23	0	25	0	0	0	23	0	25	0	0	0	46	0	25	0	0	0	46	0	25	0	0	0	23	0	25	0	0	0	23	0	25	0
26	0	0	0	47	0	26	0	0	0	47	0	26	0	0	0	24	0	26	0	0	0	24	0	26	0	0	0	47	0	26	0	0	0	47	0	26	0	0	0	24	0	26	0	0	0	24	0	26	0
27	0	0	0	46	0	27	0	0	0	46	0	27	0	0	0	23	0	27	0	0	0	23	0	27	0	0	0	46	0	27	0	0	0	46	0	27	0	0	0	23	0	27	0	0	0	23	0	27	0
28	0	0	0	16	0	28	0	0	0	16	0	28	0	0	0	8	0	28	0	0	0	8	0	28	0	0	0	16	0	28	0	0	0	16	0	28	0	0	0	8	0	28	0	0	0	8	0	28	0
29	0	0	0	43	0	29	0	0	0	43	0	29	0	0	0	22	0	29	0	0	0	22	0	29	0	0	0	43	0	29	0	0	0	43	0	29	0	0	0	22	0	29	0	0	0	22	0	29	0
30	0	0	0	12	0	30	0	0	0	12	0	30	0	0	0	6	0	30	0	0	0	6	0	30	0	0	0	12	0	30	0	0	0	12	0	30	0	0	0	6	0	30	0	0	0	6	0	30	0
31	0	0	0	9	0	31	0	0	0	9	0	31	0	0	0	5	0	31	0	0	0	5	0	31	0	0	0	9	0	31	0	0	0	9	0	31	0	0	0	5	0	31	0	0	0	5	0	31	0
32	0	0	0	19	0	32	0	0	0	19	0	32	0	0	0	10	0	32	0	0	0	10	0	32	0	0	0	19	0	32	0	0	0	19	0	32	0	0	0	10	0	32	0	0	0	10	0	32	0
33	0	0	0	15	0	33	0	0	0	15	0	33	0	0	0	8	0	33	0	0	0	8	0	33	0	0	0	15	0	33	0	0	0	15	0	33	0	0	0	8	0	33	0	0	0	8	0	33	0
34	0	0	0	30	0	34	0	0	0	30	0	34	0	0	0	15	0	34	0	0	0	15	0	34	0	0	0	30	0	34	0	0	0	30	0	34	0	0	0	15	0	34	0	0	0	15	0	34	0
35	0	0	0	43	0	35	0	0	0	43	0	35	0	0	0	22	0	35	0	0	0	22	0	35	0	0	0	43	0	35	0	0	0	43	0	35	0	0	0	22	0	35	0	0	0	22	0	35	0
36	0	0	0	46	0	36	0	0	0	46	0	36	0	0	0	23	0	36	0	0	0	23	0	36	0	0	0	46	0	36	0	0	0	46	0	36	0	0	0	23	0	36	0	0	0	23	0	36	0
37	0	0	0	46	0	37	0	0	0	46	0	37	0	0	0	23	0	37	0	0	0	23	0	37	0	0	0	46	0	37	0	0	0	46	0	37	0	0	0	23	0	37	0	0	0	23	0	37	0
38	0	0	0	45	0	38	0	0	0	45	0	38	0	0	0	23	0	38	0	0	0	23	0	38	0	0	0	45	0	38	0	0	0	45	0	38	0	0	0	23	0	38	0	0	0	23	0	38	0
39	0	0	0	48	0	39	0	0	0	48	0	39	0	0	0	24	0	39	0	0	0	24	0	39	0	0	0	48	0	39	0	0	0	48	0	39	0	0	0	24	0	39	0	0	0	24	0	39	0
40	0	0	0	26	0	40	0	0	0	26	0	40	0	0	0	13	0	40	0	0	0	13	0	40	0	0	0	26	0	40	0	0	0	26	0	40	0	0	0	13	0	40	0	0	0	13	0	40	0
41	0	0	0	30	0	41	0	0	0	30	0	41	0	0	0	15	0	41	0	0	0	15	0	41	0	0	0	30	0	41	0	0	0	30	0	41	0	0	0	15	0	41	0	0	0	15	0	41	0
47	0	0	0	12	0	47	0	0	0	12	0	47	0	0	0	6	0	47	0	0	0	6	0	47	0	0	0	12	0	47	0	0	0	12	0	47	0	0	0	6	0	47	0	0	0	6	0	47	0
48	0	0	0	22	0	48	0	0	0	22	0	48	0	0	0	11	0	48	0	0	0	11	0	48	0	0	0	22	0	48	0	0	0	22	0	48	0	0	0	11	0	48	0	0	0	11	0	48	0
49	0	0	0	8	0	49	0	0	0	8	0	49	0	0	0	4	0	49	0	0	0	4	0	49	0	0	0	8	0	49	0	0	0	8	0	49	0	0	0	4	0	49	0	0	0	4	0	49	0
50	0	0	0	12	0	50	0	0	0	12	0	50	0	0	0	6	0	50	0	0	0	6	0	50	0	0	0	12	0	50	0	0	0	12	0	50	0	0	0	6	0	50	0	0	0	6	0	50	0
51	0	0	0	18	0	51	0	0	0	18	0	51	0	0	0	9	0	51	0	0	0	9	0	51	0	0	0	18	0	51	0	0	0	18	0	51	0	0	0	9	0	51	0	0	0	9	0	51	0
52	0	0	0	13	0	52	0	0	0	13	0	52	0	0	0	7	0	52	0	0	0	7	0	52	0	0	0	13	0	52	0	0	0	13	0	52	0	0	0	7	0	52	0	0	0	7	0	52	0
53	0	0	0	19	0	53	0	0	0	19	0	53	0	0	0	10	0	53	0	0	0	10	0	53	0	0	0	19	0	53	0	0	0	19	0	53	0	0	0	10	0	53	0	0	0	10	0	53	0
54	0	0	0	28	0	54	0	0	0	28	0	54	0	0	0	14	0	54	0	0	0	14	0	54	0	0	0	28	0	54	0	0	0	28	0	54	0	0	0	14	0	54	0	0	0	14	0	54	0
55	0	0	0	15	0	55	0	0	0	15	0	55	0	0	0	8	0	55	0	0	0	8	0	55	0	0	0	15	0	55	0	0	0	15	0	55	0	0	0	8	0	55	0	0	0	8	0	55	0
56	0	0	0	20	0	56	0	0	0	20	0	56	0	0	0	10	0	56	0	0	0	10	0	56	0	0	0	20	0	56	0	0	0	20	0	56	0	0	0	10	0	56	0	0	0	10	0	56	0
57	0	0	0	15	0	57	0	0	0	15	0	57	0	0	0	8	0	57	0	0	0	8	0	57	0	0	0	15	0	57	0	0	0	15	0	57	0	0	0	8	0	57	0	0	0	8	0	57	0
58	0	0	0	25	0	58	0	0	0	25	0	58	0	0	0	13	0	58	0	0	0	13	0	58	0	0	0	25	0	58	0	0	0	25	0	58	0	0	0	13	0	58	0	0	0	13	0	58	0
59	0	0	0	49	0	59	0	0	0	49	0	59	0	0	0	25	0	59	0	0	0	25	0	59	0	0	0	49	0	59	0	0	0	49	0	59	0	0	0	25	0	59	0	0	0	25	0	59	0
60	0	0	0	63	0	60	0	0	0	63	0	60	0	0	0	32	0	60	0	0	0	32	0	60	0	0	0	63	0	60	0	0	0	63	0	60	0	0	0	32	0	60	0	0	0	32	0	60	0
61	0	0	0	63	0	61	0	0	0	63	0	61	0	0	0	32	0	61	0	0	0	32	0	61	0	0	0	63	0	61	0	0	0	63	0	61	0	0	0	32	0	61	0	0	0	32	0	61	0
62	0	0	0	61	0	62	0	0	0	61	0	62	0	0	0	31	0	62	0	0	0	31	0	62	0	0	0	61	0	62	0	0	0	61	0	62	0	0	0	31	0	62	0	0	0	31	0	62	0
63	0	0	0	30	0	63	0	0	0	30	0	63	0	0	0	15	0	63	0	0	0	15	0	63	0	0	0	30	0	63	0	0	0	30	0	63	0	0	0	15	0	63	0	0	0	15	0	63	0
64	0	0	0	25	0	64	0	0	0	25	0	64	0	0	0	13	0	64	0	0	0	13	0	64	0	0	0	25	0	64	0	0	0	25	0	64	0	0	0	13	0	64	0	0	0	13	0	64	0
65	0	0	0	22	0	65	0	0	0	22	0	65	0	0	0	11	0	65	0	0	0	11	0	65	0	0	0	22	0	65	0	0	0	22	0	65	0	0	0	11	0	65	0	0	0	11	0	65	0
66	0	0	0	67	0	66	0	0	0	67	0	66	0	0	0	34	0	66	0	0	0	34	0	66	0	0	0	67	0	66	0	0	0	67	0	66	0	0	0	34	0	66	0	0	0	34	0	66	0
67	0	0	0	68	0	67	0	0	0	68	0	67	0	0	0	34	0	67	0	0	0	34	0	67	0	0	0	68	0	67	0	0	0	68	0	67	0	0	0	34	0	67	0	0	0	34	0	67	0
68	0	0	0	68	0	68	0	0	0	68	0	68	0	0	0	34	0	68	0	0	0	34	0	68	0	0	0	68	0	68	0	0	0	68	0	68	0	0	0	34	0	68	0	0	0	34	0	68	0
69	0	0	0	68	0	69	0	0	0	68	0	69	0	0	0	34	0	69	0	0	0	34	0	69	0	0	0	68	0	69	0	0	0	68	0	69	0	0	0	34	0	69	0	0	0	34	0	69	0
70	0	0	0	44	0	70	0	0	0	44	0	70	0	0	0	22	0	70	0	0	0	22	0	70	0	0	0	44	0	70	0	0	0	44	0	70	0	0	0	22	0	70	0	0	0	22	0	70	0
71	0	0	0	67	0	71	0	0	0	67	0	71	0	0	0	34	0	71	0	0	0	34	0	71	0	0	0	67	0	71	0	0	0	67	0	71	0	0	0	34	0	71	0	0	0	34	0	71	0
72	0	0	0	42	0	72	0	0	0	42	0	72	0	0	0	21	0	72	0	0	0	21	0	72	0	0	0	42	0	72	0	0	0	42	0	72	0	0	0	21	0	72	0	0	0	21	0	72	0
73	0	0	0	52	0	73	0	0	0	52	0	73	0	0	0	26	0	73	0	0	0	26	0	73	0	0	0	52	0	73	0	0	0	52	0	73	0	0	0	26	0	73	0	0	0	26	0	73	0
74	0	0	0	69	0	74	0	0	0	69	0	74	0	0	0	35	0	74	0	0	0	35	0	74	0	0	0	69	0	74	0	0	0	69	0	74	0	0	0	35	0	74	0	0	0	35	0	74	0
75	0	0	0	69	0	75	0	0	0	69	0	75	0	0	0	35	0	75	0	0	0	35	0	75	0	0	0	69	0	75	0	0	0	69	0	75	0	0	0	35	0	75	0	0	0	35	0	75	0
76	0	0	0	34	0	76	0	0	0	34	0	76	0	0	0	17	0	76	0	0	0	17	0	76	0	0	0	34	0	76	0	0	0	34	0	76	0	0	0	17	0	76	0	0	0	17	0	76	0
77	0	0	0	30	0	77	0	0	0	30	0	77	0	0	0	15	0	77	0	0	0	15	0	77	0	0	0	30	0	77	0	0	0	30	0	77	0	0	0	15	0	77	0	0	0	15	0	77	0
78	0	0	0	33	0	78	0	0	0	33	0	78	0	0	0	17	0	78	0	0	0	17	0	78	0	0	0	33	0	78	0	0	0	33	0	78	0	0	0	17	0	78	0	0	0	17	0	78	0
79	0	0	0	44	0	79	0	0	0	44	0	79	0	0	0	22	0	79	0	0	0	22	0	79	0	0	0	44	0	79	0	0	0	44	0	79	0	0	0	22	0	79	0	0	0	22	0	79	0
80	0	0	0	58	0	80	0	0	0	58	0	80	0	0	0	29	0	80	0	0	0	29	0	80	0	0	0	58	0	80	0	0	0	58	0	80	0	0	0	29	0	80	0	0	0	29	0	80	0
81	0	0	0	70	0	81	0	0	0	70	0	81	0	0	0	35	0	81	0	0	0	35	0	81	0	0	0	70	0	81	0	0	0	70	0	81	0	0	0	35	0	81	0	0	0	35	0	81	0
82	0	0	0	71	0	82	0	0	0	71	0	82	0	0	0	36	0	82	0	0	0	36	0	82	0	0	0	71	0	82	0	0	0	71	0	82	0	0	0	36	0	82	0	0	0	36	0	82	0
83	0	0	0	49	0	83	0	0	0	49	0	83	0	0	0	25	0	83	0	0	0	25	0	83	0	0	0	49	0	83	0	0	0	49	0	83	0	0	0	25	0	83	0	0	0	25	0	83	0
84	0	0	0	35	0	84	0	0	0	35	0	84	0	0	0	18	0	84	0	0	0	18	0	84	0	0	0	35	0	84	0	0	0	35	0	84	0	0	0	18	0	84	0	0	0	18	0	84	0
85	0	0	0	50	0	85	0	0	0	50	0	85	0	0	0	25	0	85	0	0	0	25	0	85	0	0	0	50	0	85	0	0	0	50	0	85	0	0	0	25	0	85	0	0	0	25	0	85	0
86	0	0	0	34	0	86	0	0	0	34	0	86	0	0	0	17	0	86	0	0	0	17	0	86	0	0	0	34	0	86	0	0	0	34	0	86	0	0	0	17	0	86	0	0	0	17	0	86	0
87	0	0	0	15	0	87	0	0	0	15	0	87	0	0	0	8	0	87	0	0	0	8	0	87	0	0	0	15	0	87	0	0	0	15	0	87	0	0	0	8	0	87	0	0	0	8	0	87	0
88	0	0	0	22	0	88	0	0	0	22	0	88	0	0	0	11	0	88	0	0	0	11	0	88	0	0	0	22	0	88	0	0	0	22	0	88	0	0	0	11	0	88	0	0	0	11	0	88	0
89	0	0	0	73	0	89	0	0	0	73	0	89	0	0	0	37	0	89	0	0	0	37	0	89	0	0	0	73	0	89	0	0	0	73	0	89	0	0	0	37	0	89	0	0	0	37	0	89	0
90	0	0	0	74	0	90	0	0	0	74	0	90	0	0	0	37	0	90	0	0	0	37	0	90	0	0	0	74	0	90	0	0	0	74	0	90	0	0	0	37	0	90	0	0	0	37	0	90	0
91	0	0	0	38	0	91	0	0	0	38	0	91	0	0	0	19	0	91	0	0	0	19	0	91	0	0	0	38	0	91	0	0	0	38	0	91	0	0	0	19	0	91	0	0	0	19	0	91	0
92	0	0	0	40	0	92	0	0	0	40	0	92	0	0	0	20	0	92	0	0	0	20	0	92	0	0	0	40	0	92	0	0	0	40	0	92	0	0	0	20	0	92	0	0	0	20	0	92	0
93	0	0	0	48	0	93	0	0	0	48	0	93	0	0	0	24	0	93	0	0	0	24	0	93	0	0	0	48	0	93	0	0	0	48	0	93	0	0	0	24	0	93	0	0	0	24	0	93	0
94	0	0	0	21	0	94	0	0	0	21	0	94	0	0	0	11	0	94	0	0	0	11	0	94	0	0	0	21	0	94	0	0	0	21	0	94	0	0	0	11	0	94	0	0	0	11	0	94	0
95	0	0	0	22	0	95	0	0	0	22	0	95	0	0	0	11	0	95	0	0	0	11	0	95	0	0	0	22	0	95	0	0	0	22	0	95	0	0	0	11	0	95	0	0	0	11	0	95	0
96	0	0	0	29	0	96	0	0	0	29	0	96	0	0	0	15	0	96	0	0	0	15	0	96	0	0	0	29	0	96	0	0	0	29	0	96	0	0	0	15	0	96	0	0	0	15	0	96	0
97	0	0	0	26	0	97	0	0	0	26	0	97	0	0	0	13	0	97	0	0	0	13	0	97	0	0	0	26	0	97	0	0	0	26	0	97	0	0	0	13	0	97	0	0	0	13	0	97	0
98	0	0	0	24	0	98	0	0	0	24	0	98	0	0	0	12	0	98	0	0	0	12	0	98	0	0	0	24	0	98	0	0	0	24	0	98	0	0	0	12	0	98	0	0	0	12	0	98	0
99	0	0	0	34	0	99	0	0	0	34	0	99	0	0	0	17	0	99	0	0	0	17	0	99	0	0	0	34	0	99	0	0	0	34	0	99	0	0	0	17	0	99	0	0	0	17	0	99	0
100	0	0	0	30	0	100	0	0	0	30	0	100	0	0	0	15	0	100	0	0	0	15	0	100	0	0	0	30	0	100	0	0	0	30	0	100	0	0	0	15	0	100	0	0	0	15	0	100	0
101	0	0	0	22	0	101	0	0	0	22	0	101	0	0	0	11	0	101	0	0	0	11	0	101	0	0	0	22	0	101	0	0	0	22	0	101	0	0	0	11	0	101	0	0	0	11	0	101	0
102	0	0	0	28	0	102	0	0	0	28	0	102	0	0	0	14	0	102	0	0	0	14	0	102	0	0	0	28	0	102	0	0	0	28	0	102	0	0	0	14	0	102	0	0	0	14	0	102	0
103	0	0	0	27	0	103	0	0	0	27	0	103	0	0	0	14	0	103	0	0	0	14	0	103	0	0	0	27	0	103	0	0	0	27	0	103	0	0	0	14	0	103	0	0	0	14	0	103	0
104	0	0	0	22	0	104	0	0	0	22	0	104	0	0	0	11	0	104	0	0	0	11	0	104	0	0	0	22	0	104	0	0	0	22	0	104	0	0	0	11	0	104	0	0	0	11	0	104	0
105	0	0	0	25	0	105	0	0	0	25	0	105	0	0	0	13	0	105	0	0	0	13	0	105	0	0	0	25	0	105	0	0	0	25	0	105	0	0	0	13	0	105	0	0	0	13	0	105	0
106	0	0	0	38	0	106	0	0	0	38	0	106	0	0	0	19	0	106	0	0	0	19	0	106	0	0	0	38	0	106	0	0	0	38	0	106	0	0	0	19	0	106	0	0	0	19	0	106	0
107	0	0	0	29	0	107	0	0	0	29	0	107	0	0	0	15	0	107	0	0	0	15	0	107	0	0	0	29	0	107	0	0	0	29	0	107	0	0	0	15	0	107	0	0	0	15	0	107	0
108	0	0	0	36	0	108	0	0	0	36	0	108	0	0	0	18	0	108	0	0	0	18	0	108	0	0	0	36	0	108	0	0	0	36	0	108	0	0	0	18	0	108	0	0	0	18	0	108	0
109	0	0	3	53	5.35714	109	0	0	2	54	3.57143	109	0	0	2	26	7.14286	109	0	0	7	21	25	109	0	0	5	51	8.92857	109	0	0	5	51	8.92857	109	0	0	3	25	10.7143	109	0	0	5	23	17.8571	109	0
110	0	0	0	15	0	110	0	0	0	15	0	110	0	0	0	8	0	110	0	0	0	8	0	110	0	0	0	15	0	110	0	0	0	15	0	110	0	0	0	8	0	110	0	0	0	8	0	110	0
111	0	0	2	31	6.06061	111	0	0	3	30	9.09091	111	0	0	0	17	0	111	0	0	0	17	0	111	0	0	2	31	6.06061	111	0	0	2	31	6.06061	111	0	0	1	16	5.88235	111	0	0	0	17	0	111	0
112	0	0	2	26	7.14286	112	0	0	2	26	7.14286	112	0	0	1	13	7.14286	112	0	0	2	12	14.2857	112	0	0	5	23	17.8571	112	0	0	6	22	21.4286	112	0	0	3	11	21.4286	112	0	0	5	9	35.7143	112	0
113	0	0	4	6	40	113	0	0	3	7	30	113	0	1	4	1	80	113	0	0	2	3	40	113	0	1	5	5	50	113	0	1	5	5	50	113	0	1	5	0	100	113	0	1	4	1	80	113	0
114	0	0	2	45	4.25532	114	0	0	2	45	4.25532	114	0	0	2	22	8.33333	114	0	0	2	22	8.33333	114	0	0	3	44	6.38298	114	0	0	3	44	6.38298	114	0	0	2	22	8.33333	114	0	0	2	22	8.33333	114	0
115	0	0	0	38	0	115	0	0	0	38	0	115	0	0	0	19	0	115	0	0	1	18	5.26316	115	0	0	2	36	5.26316	115	0	0	3	35	7.89474	115	0	0	1	18	5.26316	115	0	0	1	18	5.26316	115	0
116	0	0	2	37	5.12821	116	0	0	3	36	7.69231	116	0	0	2	18	10	116	0	0	2	18	10	116	0	0	7	32	17.9487	116	0	0	7	32	17.9487	116	0	0	7	13	35	116	0	0	6	14	30	116	0
117	0	0	1	60	1.63934	117	0	0	2	59	3.27869	117	0	0	1	30	3.22581	117	0	0	6	25	19.3548	117	0	0	5	56	8.19672	117	0	0	5	56	8.19672	117	0	0	5	26	16.129	117	0	0	4	27	12.9032	117	0
118	0	0	10	32	23.8095	118	0	0	8	34	19.0476	118	0	0	8	13	38.0952	118	0	0	9	12	42.8571	118	0	0	19	23	45.2381	118	0	0	17	25	40.4762	118	0	1	17	4	80.9524	118	0	1	16	5	76.1905	118	0
119	0	0	0	35	0	119	0	0	0	35	0	119	0	0	0	18	0	119	0	0	0	18	0	119	0	0	1	34	2.85714	119	0	0	1	34	2.85714	119	0	0	0	18	0	119	0	0	0	18	0	119	0
120	0	0	7	37	15.9091	120	0	0	8	36	18.1818	120	0	0	7	15	31.8182	120	0	0	7	15	31.8182	120	0	0	17	27	38.6364	120	0	0	17	27	38.6364	120	0	1	15	7	68.1818	120	0	1	14	8	63.6364	120	0
121	0	0	6	28	17.6471	121	0	0	7	27	20.5882	121	0	0	5	12	29.4118	121	0	0	7	10	41.1765	121	0	0	15	19	44.1176	121	0	0	14	20	41.1765	121	0	1	12	5	70.5882	121	0	1	12	5	70.5882	121	0
122	0	0	1	43	2.27273	122	0	0	1	43	2.27273	122	0	0	0	22	0	122	0	0	1	21	4.54545	122	0	0	4	40	9.09091	122	0	0	3	41	6.81818	122	0	0	1	21	4.54545	122	0	0	2	20	9.09091	122	0
123	0	0	11	26	29.7297	123	0	0	8	29	21.6216	123	0	0	4	15	21.0526	123	0	0	7	12	36.8421	123	0	1	19	18	51.3514	123	0	1	21	16	56.7568	123	0	1	10	9	52.6316	123	0	0	8	11	42.1053	123	0
124	1	0	5	7	41.6667	124	1	0	5	7	41.6667	124	1	0	2	4	33.3333	124	1	0	1	5	16.6667	124	1	1	9	3	75	124	1	1	10	2	83.3333	124	1	1	5	1	83.3333	124	1	1	5	1	83.3333	124	1
125	1	0	25	38	39.6825	125	1	0	27	36	42.8571	125	1	0	3	29	9.375	125	1	0	12	20	37.5	125	1	1	36	27	57.1429	125	1	1	39	24	61.9048	125	1	0	15	17	46.875	125	1	0	12	20	37.5	125	1
126	1	0	9	79	10.2273	126	1	0	11	77	12.5	126	1	0	7	37	15.9091	126	1	0	19	25	43.1818	126	1	0	24	64	27.2727	126	1	0	23	65	26.1364	126	1	0	9	35	20.4545	126	1	0	7	37	15.9091	126	1
127	1	1	72	17	80.8989	127	1	1	74	15	83.1461	127	1	1	33	12	73.3333	127	1	1	39	6	86.6667	127	1	1	85	4	95.5056	127	1	1	86	3	96.6292	127	1	1	43	2	95.5556	127	1	1	45	0	100	127	1
128	1	1	74	16	82.2222	128	1	1	73	17	81.1111	128	1	1	35	10	77.7778	128	1	1	36	9	80	128	1	1	88	2	97.7778	128	1	1	89	1	98.8889	128	1	1	45	0	100	128	1	1	45	0	100	128	1
129	1	1	58	7	89.2308	129	1	1	57	8	87.6923	129	1	1	29	4	87.8788	129	1	1	30	3	90.9091	129	1	1	65	0	100	129	1	1	65	0	100	129	1	1	33	0	100	129	1	1	33	0	100	129	1
130	1	1	12	0	100	130	1	1	12	0	100	130	1	1	6	0	100	130	1	1	6	0	100	130	1	1	12	0	100	130	1	1	12	0	100	130	1	1	6	0	100	130	1	1	6	0	100	130	1
131	1	1	29	3	90.625	131	1	1	30	2	93.75	131	1	1	15	1	93.75	131	1	1	16	0	100	131	1	1	29	3	90.625	131	1	1	29	3	90.625	131	1	1	15	1	93.75	131	1	1	15	1	93.75	131	1
132	1	1	11	0	100	132	1	1	11	0	100	132	1	1	6	0	100	132	1	1	6	0	100	132	1	1	11	0	100	132	1	1	11	0	100	132	1	1	6	0	100	132	1	1	6	0	100	132	1
133	1	1	18	0	100	133	1	1	18	0	100	133	1	1	9	0	100	133	1	1	9	0	100	133	1	1	18	0	100	133	1	1	18	0	100	133	1	1	9	0	100	133	1	1	9	0	100	133	1
134	1	1	25	0	100	134	1	1	24	1	96	134	1	1	13	0	100	134	1	1	13	0	100	134	1	1	25	0	100	134	1	1	25	0	100	134	1	1	13	0	100	134	1	1	13	0	100	134	1
135	1	1	44	3	93.617	135	1	1	45	2	95.7447	135	1	1	22	2	91.6667	135	1	1	22	2	91.6667	135	1	1	47	0	100	135	1	1	47	0	100	135	1	1	24	0	100	135	1	1	24	0	100	135	1
136	1	1	30	1	96.7742	136	1	1	28	3	90.3226	136	1	1	16	0	100	136	1	1	15	1	93.75	136	1	1	30	1	96.7742	136	1	1	30	1	96.7742	136	1	1	16	0	100	136	1	1	16	0	100	136	1
137	1	1	22	1	95.6522	137	1	1	23	0	100	137	1	1	12	0	100	137	1	1	12	0	100	137	1	1	22	1	95.6522	137	1	1	22	1	95.6522	137	1	1	12	0	100	137	1	1	12	0	100	137	1
138	1	1	28	2	93.3333	138	1	1	27	3	90	138	1	1	14	1	93.3333	138	1	1	14	1	93.3333	138	1	1	30	0	100	138	1	1	30	0	100	138	1	1	15	0	100	138	1	1	15	0	100	138	1
139	1	1	91	2	97.8495	139	1	1	91	2	97.8495	139	1	1	46	1	97.8723	139	1	1	44	3	93.617	139	1	1	93	0	100	139	1	1	93	0	100	139	1	1	47	0	100	139	1	1	47	0	100	139	1
140	1	1	87	6	93.5484	140	1	1	86	7	92.4731	140	1	1	46	1	97.8723	140	1	1	46	1	97.8723	140	1	1	90	3	96.7742	140	1	1	90	3	96.7742	140	1	1	47	0	100	140	1	1	47	0	100	140	1
141	1	1	73	22	76.8421	141	1	1	70	25	73.6842	141	1	1	41	7	85.4167	141	1	1	38	10	79.1667	141	1	1	92	3	96.8421	141	1	1	92	3	96.8421	141	1	1	47	1	97.9167	141	1	1	47	1	97.9167	141	1
142	1	1	63	31	67.0213	142	1	1	59	35	62.766	142	1	1	37	10	78.7234	142	1	1	30	17	63.8298	142	1	1	87	7	92.5532	142	1	1	91	3	96.8085	142	1	1	46	1	97.8723	142	1	1	46	1	97.8723	142	1
143	0	1	66	29	69.4737	143	0	1	71	24	74.7368	143	0	1	30	18	62.5	143	0	1	36	12	75	143	0	1	76	19	80	143	0	1	80	15	84.2105	143	0	1	37	11	77.0833	143	0	1	37	11	77.0833	143	0
144	0	0	34	60	36.1702	144	0	1	54	40	57.4468	144	0	0	1	46	2.12766	144	0	0	15	32	31.9149	144	0	1	47	47	50	144	0	1	59	35	62.766	144	0	0	5	42	10.6383	144	0	0	3	44	6.38298	144	0
145	0	0	37	58	38.9474	145	0	0	35	60	36.8421	145	0	0	21	27	43.75	145	0	0	21	27	43.75	145	0	1	60	35	63.1579	145	0	1	64	31	67.3684	145	0	1	35	13	72.9167	145	0	1	36	12	75	145	0
146	0	0	35	61	36.4583	146	0	0	28	68	29.1667	146	0	0	20	28	41.6667	146	0	0	14	34	29.1667	146	0	1	54	42	56.25	146	0	1	58	38	60.4167	146	0	1	34	14	70.8333	146	0	1	35	13	72.9167	146	0
147	0	0	22	74	22.9167	147	0	0	20	76	20.8333	147	0	0	11	37	22.9167	147	0	0	9	39	18.75	147	0	0	33	63	34.375	147	0	0	41	55	42.7083	147	0	0	14	34	29.1667	147	0	0	19	29	39.5833	147	0
148	0	0	23	73	23.9583	148	0	0	23	73	23.9583	148	0	0	11	37	22.9167	148	0	0	9	39	18.75	148	0	0	33	63	34.375	148	0	0	34	62	35.4167	148	0	0	22	26	45.8333	148	0	1	25	23	52.0833	148	0
149	0	0	17	79	17.7083	149	0	0	17	79	17.7083	149	0	0	4	44	8.33333	149	0	0	4	44	8.33333	149	0	0	32	64	33.3333	149	0	0	31	65	32.2917	149	0	0	14	34	29.1667	149	0	0	18	30	37.5	149	0
150	0	0	25	72	25.7732	150	0	0	25	72	25.7732	150	0	0	18	31	36.7347	150	0	0	10	39	20.4082	150	0	0	42	55	43.299	150	0	0	47	50	48.4536	150	0	1	33	16	67.3469	150	0	1	40	9	81.6327	150	0
151	0	0	20	77	20.6186	151	0	0	21	76	21.6495	151	0	0	19	30	38.7755	151	0	0	16	33	32.6531	151	0	0	34	63	35.0515	151	0	0	36	61	37.1134	151	0	1	29	20	59.1837	151	0	1	35	14	71.4286	151	0
152	0	0	13	84	13.4021	152	0	0	12	85	12.3711	152	0	0	12	37	24.4898	152	0	0	9	40	18.3673	152	0	0	29	68	29.8969	152	0	0	27	70	27.8351	152	0	0	21	28	42.8571	152	0	0	22	27	44.898	152	0
153	0	0	4	93	4.12371	153	0	0	0	97	0	153	0	0	4	45	8.16327	153	0	0	0	49	0	153	0	0	7	90	7.21649	153	0	0	5	92	5.15464	153	0	0	4	45	8.16327	153	0	0	3	46	6.12245	153	0
154	0	0	10	88	10.2041	154	0	0	6	92	6.12245	154	0	0	10	39	20.4082	154	0	0	3	46	6.12245	154	0	0	12	86	12.2449	154	0	0	14	84	14.2857	154	0	0	12	37	24.4898	154	0	0	11	38	22.449	154	0
155	0	0	2	96	2.04082	155	0	0	7	91	7.14286	155	0	0	0	49	0	155	0	0	1	48	2.04082	155	0	0	7	91	7.14286	155	0	0	6	92	6.12245	155	0	0	0	49	0	155	0	0	0	49	0	155	0
[truncated: 184 more rows]
[truncated: 22 more columns]

[truncated: 15 more sheets: rsp23, svu23, tco22, aal%, apl%, aps%, cmo%, dvi%, msa%, pce%, rgl%, rpt%, rsp%, svu%, tco%]
